# Supplementary material for: Crystal structure, Hirshfeld surface analysis, inter­molecular inter­action energies, energy frameworks and DFT calculations of 4-amino-1-(prop-2-yn-1-yl)pyrimidin-2(1H)-one
Source: Acta Crystallogr E Crystallogr Commun. 2023 Nov 21;79(Pt 12):1183–9. doi: 10.1107/S2056989023009933 (PMC10833410; doi:10.1107/S2056989023009933)
Supplement: Supplementary file 1 [file e-79-01183-sup1.cif]

##############################################################################
#                                                                            #
# This CIF contains the data in a paper accepted for publication in          #
# Acta Crystallographica Section E. It conforms to the requirements of       #
# Notes for Authors for Acta Crystallographica Section E, and has been       #
# peer reviewed under the auspices of the IUCr Commission on Journals.       #
#                                                                            #
# Full details of the Crystallographic Information File format               #
# are given in the paper "The Crystallographic Information File (CIF):       #
# a New Standard Archive File for Crystallography" by S. R. Hall, F. H.      #
# Allen and I. D. Brown [Acta Cryst. (1991), A47, 655-685].                  #
#                                                                            #
# The current version of the core CIF dictionary is obtainable from          #
# ftp://ftp.iucr.org/pub/cif_core.dic.                                       #
#                                                                            #
# Software is freely available for graphical display of the structure(s)     #
# in this CIF. For information consult the CIF software page                 #
# http://www.iucr.org/resources/cif/software.                                #
#                                                                            #
# This file may be used for bona fide research purposes within the           #
# scientific community so long as proper attribution is given to the journal # 
# article from which it was obtained.                                        #
#                                                                            #
##############################################################################
data_global
_audit_creation_method     'APEX3 v2019.11-0'
_journal_date_recd_electronic     2023-10-25
_journal_date_accepted     2023-11-15
_journal_name_full     'Acta Crystallographica, Section E'
_journal_year     2023
_journal_volume     79
_journal_issue      1
_journal_page_first     0
_journal_page_last     0
_journal_paper_category     GO
_journal_paper_doi     10.1107/S2056989023009933
_journal_coeditor_code     WM5702
_publ_contact_author_name     'Lahyaoui, Mouad'
_publ_contact_author_address
;
Laboratoire de Chimie Organique Appliqu\'ee,
Universit\'e Sidi Mohamed Ben Abdallah,
Facult\'e des Sciences et Techniques,
Route dImmouzzer,
BP 2202 Fez,
Morocco
;
_publ_contact_author_email     mouad.lahyaoui@usmba.ac.ma
_publ_contact_author_fax     ?
_publ_contact_author_phone     ?
_publ_section_title
;
Crystal structure, Hirshfeld surface analysis, intermolecular interaction
energies, energy frameworks and DFT calculations of
4-amino-1-(prop-2-yn-1-yl)pyrimidin-2(1<i>H</i>)-one
;
_publ_section_title_footnote     .
loop_
    _publ_author_name
    _publ_author_footnote
    _publ_author_address
    'Lahyaoui, Mouad' .
;
Laboratoire de Chimie Organique Appliqu\'ee,
Universit\'e Sidi Mohamed Ben Abdallah,
Facult\'e des Sciences et Techniques,
Route d'Immouzzer,
BP 2202 Fez,
Morocco
;
    'Haoudi, Amal' .
;
Laboratory Of Applied Organic Chemistry,
Sidi Mohamed Ben Abdellah University,
Faculty Of Science And Technology,
Road Immouzer,
BP 2202 Fez,
Morocco
;
    'Kartah, Badr Eddine' .
;
Laboratory of Plant Chemistry, Organic and Bioorganic Synthesis,
Faculty of Sciences, Mohammed V University in Rabat, 4 Avenue Ibn Battouta
BP 1014 RP,
Morocco
;
    'Ahmed, Mazzah' .
;
Science and Technology of Lille USR 3290,
Villeneuve d'ascq cedex
France
;
    'H\"okelek, Tuncer' .
;
Department of Physics
Hacettepe University
06800 Beytepe
Ankara
T\"urkiye
;
    'Mague, Joel T.' .
;
Department of Chemistry
Tulane University
New Orleans, LA 70118
USA
;
    'Kandri Rodi, Youssef' .
;
Laboratoire de Chimie Organique Appliqu\'ee,
Universit\'e Sidi Mohamed Ben Abdallah,
Facult\'e des Sciences et Techniques,
Route dImmouzzer,
BP 2202 Fez,
Morocco
;
    'Sebbar, Nada Kheira' .
;
Laboratory of Organic and Physical Chemistry, Applied Bioorganic Chemistry Team,
Faculty of Sciences, Ibn Zohr University,
Agadir,
Morocco
Laboratory of Plant Chemistry, Organic and Bioorganic Synthesis,
Faculty of Sciences, Mohammed V University in Rabat, 4 Avenue Ibn Battouta
BP 1014 RP,
Morocco
;
_publ_section_synopsis
;
The molecular structure of the title compound comprises an essentially planar
pyrimidine ring from which the propynyl group is rotated by 15.31(4)\%. In the
crystal, a tri-periodic network is formed by N---H...O, N---H...N and
C---H...O hydrogen-bonding and slipped \p--\p stacking interactions, leading
to narrow channels extending parallel to the  <i>c</i> axis.
;
data_I
_audit_creation_method     'SHELXL-2018/3'
_chemical_name_systematic
;
4-Amino-1-(prop-2-yn-1-yl)pyrimidin-2(1<i>H</i>)-one
;
_chemical_name_common     ?
_chemical_formula_moiety     'C7 H7 N3 O'
_chemical_formula_sum     'C7 H7 N3 O'
_chemical_formula_iupac     'C7 H7 N3 O'
_chemical_formula_weight     149.16
_chemical_melting_point     ?
_space_group_crystal_system     monoclinic
_space_group_name_H-M_alt     'P 21/c'
_space_group_name_Hall     '-P 2ybc'
loop_
    _space_group_symop_operation_xyz
    'x, y, z'
    '-x, y+1/2, -z+1/2'
    '-x, -y, -z'
    'x, -y-1/2, z-1/2'
_cell_length_a     5.3864(6)
_cell_length_b     18.013(2)
_cell_length_c     7.0112(8)
_cell_angle_alpha     90
_cell_angle_beta     96.288(4)
_cell_angle_gamma     90
_cell_volume     676.18(13)
_cell_formula_units_Z     4
_cell_measurement_reflns_used     9914
_cell_measurement_theta_min     3.970
_cell_measurement_theta_max     33.160
_cell_measurement_temperature     150(2)
_exptl_crystal_description     plate
_exptl_crystal_colour     colourless
_exptl_crystal_size_max     0.344
_exptl_crystal_size_mid     0.320
_exptl_crystal_size_min     0.070
_exptl_crystal_density_diffrn     1.465
_exptl_crystal_density_meas     ?
_exptl_crystal_density_method     'not measured'
_exptl_crystal_F_000     312
_exptl_absorpt_coefficient_mu     0.104
_exptl_absorpt_correction_type     numerical
_exptl_absorpt_process_details
;
(<i>SADABS</i>; Krause <i>et al.</i>, 2015)
;
_exptl_absorpt_correction_T_min     0.96
_exptl_absorpt_correction_T_max     0.99
_exptl_special_details
;
The diffraction data were obtained from 8 sets of frames,
each of width 0.5\% in \w, collected with scan parameters
determined by the "strategy" routine in <i>APEX3</i>. The scan
time was 5 sec/frame.
;
_diffrn_ambient_temperature     150(2)
_diffrn_source     'fine-focus sealed tube'
_diffrn_radiation_type     MoK\a
_diffrn_radiation_wavelength     0.71073
_diffrn_radiation_monochromator     graphite
_diffrn_measurement_device_type     'Bruker D8 QUEST PHOTON 3 diffractometer'
_diffrn_measurement_device     'Bruker D8 QUEST PHOTON 3 diffractometer'
_diffrn_measurement_method     '\w scans'
_diffrn_detector_area_resol_mean     7.3910
_diffrn_reflns_number     28024
_diffrn_reflns_av_R_equivalents     0.0352
_diffrn_reflns_av_unetI/netI     0.0183
_diffrn_reflns_theta_min     3.971
_diffrn_reflns_theta_max     33.159
_diffrn_reflns_theta_full     33.000
_diffrn_measured_fraction_theta_max     0.990
_diffrn_measured_fraction_theta_full     0.991
_diffrn_reflns_limit_h_min     -8
_diffrn_reflns_limit_h_max     8
_diffrn_reflns_limit_k_min     -27
_diffrn_reflns_limit_k_max     27
_diffrn_reflns_limit_l_min     -10
_diffrn_reflns_limit_l_max     10
_refine_special_details
;
Refinement of F^2^ against ALL reflections.  The weighted R-factor wR and
goodness of fit S are based on F^2^, conventional R-factors R are based
on F, with F set to zero for negative F^2^. The threshold expression of
F^2^ > 2sigma(F^2^) is used only for calculating R-factors(gt) etc. and is
not relevant to the choice of reflections for refinement.  R-factors based
on F^2^ are statistically about twice as large as those based on F, and R-
factors based on ALL data will be even larger. H-atoms attached to carbon
were placed in calculated positions (C---H = 0.95 - 1.00 \%A) and were
included as riding contributions with isotropic displacement parameters
1.2 - 1.5 times those of the attached atoms. Those attached to nitrogen
were placed in locations derived from a difference map and refined with
a DFIX 0.91 0.01 instruction. One reflection affected by the beamstop was
omitted from the final refinement.
;
_reflns_number_total     2554
_reflns_number_gt     2251
_reflns_threshold_expression     'I > 2\s(I)'
_refine_ls_structure_factor_coef     Fsqd
_refine_ls_matrix_type     full
_refine_ls_R_factor_all     0.0452
_refine_ls_R_factor_gt     0.0398
_refine_ls_wR_factor_gt     0.1089
_refine_ls_wR_factor_ref     0.1133
_refine_ls_goodness_of_fit_ref     1.046
_refine_ls_restrained_S_all     1.046
_refine_ls_number_reflns     2554
_refine_ls_number_parameters     108
_refine_ls_number_restraints     2
_refine_ls_hydrogen_treatment     mixed
_refine_ls_weighting_scheme     calc
_refine_ls_weighting_details
              'w=1/[\s^2^(Fo^2^)+(0.0627P)^2^+0.1628P] where P=(Fo^2^+2Fc^2^)/3'
_atom_sites_solution_hydrogens     mixed
_atom_sites_solution_primary     dual
_atom_sites_solution_secondary     difmap
_refine_ls_shift/su_max     0.000
_refine_ls_shift/su_mean     0.000
_refine_diff_density_max     0.471
_refine_diff_density_min     -0.203
_refine_ls_extinction_method     none
_refine_ls_extinction_coef     .
loop_
    _atom_type_symbol
    _atom_type_description
    _atom_type_scat_dispersion_real
    _atom_type_scat_dispersion_imag
    _atom_type_scat_source
    'C' 'C' 0.0033 0.0016
                         'International Tables Vol C Tables 4.2.6.8 and 6.1.1.4'
    'H' 'H' 0.0000 0.0000
                         'International Tables Vol C Tables 4.2.6.8 and 6.1.1.4'
    'N' 'N' 0.0061 0.0033
                         'International Tables Vol C Tables 4.2.6.8 and 6.1.1.4'
    'O' 'O' 0.0106 0.0060
                         'International Tables Vol C Tables 4.2.6.8 and 6.1.1.4'
_computing_data_collection
;
<i>APEX3</i> (Bruker, 2020)
;
_computing_cell_refinement
;
<i>SAINT</i> (Bruker, 2020)
;
_computing_data_reduction
;
<i>SAINT</i> (Bruker, 2020)
;
_computing_structure_solution
;
<i>SHELXT</i> (Sheldrick, 2015<i>a</i>)
;
_computing_structure_refinement
;
<i>SHELXL</i> (Sheldrick, 2015<i>b</i>)
;
_computing_molecular_graphics
;
<i>DIAMOND</i> (Brandenburg & Putz, 2012)
;
_computing_publication_material
;
publCIF (Westrip, 2010)
;
loop_
    _atom_site_type_symbol
    _atom_site_label
    _atom_site_fract_x
    _atom_site_fract_y
    _atom_site_fract_z
    _atom_site_U_iso_or_equiv
    _atom_site_adp_type
    _atom_site_calc_flag
    _atom_site_occupancy
    _atom_site_disorder_assembly
    _atom_site_disorder_group
    O O1 0.66696(11) 0.40841(3) 0.85317(8) 0.01939(14) Uani d 1 . .
    N N1 0.39821(12) 0.36777(4) 0.60167(9) 0.01532(14) Uani d 1 . .
    N N2 0.75623(12) 0.43923(3) 0.55258(9) 0.01525(14) Uani d 1 . .
    N N3 0.83960(13) 0.46704(4) 0.24590(10) 0.01878(15) Uani d 1 . .
    H H3A 0.805(3) 0.4626(8) 0.1187(12) 0.031(3) Uiso d 1 . .
    H H3B 0.976(2) 0.4921(7) 0.296(2) 0.033(3) Uiso d 1 . .
    C C1 0.61327(14) 0.40625(4) 0.67606(11) 0.01469(14) Uani d 1 . .
    C C2 0.33252(14) 0.36368(4) 0.40859(11) 0.01677(15) Uani d 1 . .
    H H2 0.183831 0.338315 0.361154 0.020 Uiso calc 1 . .
    C C3 0.47496(14) 0.39504(4) 0.28349(11) 0.01730(15) Uani d 1 . .
    H H3 0.431950 0.391252 0.148775 0.021 Uiso calc 1 . .
    C C4 0.69319(14) 0.43416(4) 0.36256(11) 0.01446(14) Uani d 1 . .
    C C5 0.24325(15) 0.33434(4) 0.73922(11) 0.01883(16) Uani d 1 . .
    H H5A 0.352977 0.308719 0.841101 0.023 Uiso calc 1 . .
    H H5B 0.153456 0.374207 0.800556 0.023 Uiso calc 1 . .
    C C6 0.06137(15) 0.28125(4) 0.64860(11) 0.01895(16) Uani d 1 . .
    C C7 -0.08594(16) 0.23629(5) 0.57853(12) 0.02220(17) Uani d 1 . .
    H H7 -0.202500 0.200721 0.523077 0.027 Uiso calc 1 . .
loop_
    _atom_site_aniso_label
    _atom_site_aniso_U_11
    _atom_site_aniso_U_22
    _atom_site_aniso_U_33
    _atom_site_aniso_U_12
    _atom_site_aniso_U_13
    _atom_site_aniso_U_23
    O1 0.0215(3) 0.0237(3) 0.0123(3) -0.0033(2) -0.0012(2) -0.00096(19)
    N1 0.0150(3) 0.0178(3) 0.0128(3) -0.0033(2) 0.0001(2) -0.0006(2)
    N2 0.0154(3) 0.0169(3) 0.0130(3) -0.0025(2) -0.0001(2) -0.0009(2)
    N3 0.0190(3) 0.0232(3) 0.0140(3) -0.0051(2) 0.0011(2) 0.0000(2)
    C1 0.0142(3) 0.0153(3) 0.0140(3) -0.0008(2) -0.0008(2) -0.0015(2)
    C2 0.0161(3) 0.0194(3) 0.0142(3) -0.0028(2) -0.0009(2) -0.0017(2)
    C3 0.0177(3) 0.0207(3) 0.0130(3) -0.0034(2) -0.0008(2) -0.0023(2)
    C4 0.0145(3) 0.0148(3) 0.0138(3) 0.0002(2) 0.0003(2) -0.0010(2)
    C5 0.0195(3) 0.0218(3) 0.0151(3) -0.0051(3) 0.0014(3) 0.0004(2)
    C6 0.0192(3) 0.0206(3) 0.0170(3) -0.0014(3) 0.0019(3) 0.0025(3)
    C7 0.0227(4) 0.0240(4) 0.0195(4) -0.0044(3) 0.0007(3) 0.0015(3)
_geom_special_details
;
 All esds (except the esd in the dihedral angle between two l.s. planes)
 are estimated using the full covariance matrix.  The cell esds are taken
 into account individually in the estimation of esds in distances, angles
 and torsion angles; correlations between esds in cell parameters are only
 used when they are defined by crystal symmetry.  An approximate (isotropic)
 treatment of cell esds is used for estimating esds involving l.s. planes.
;
loop_
    _geom_bond_atom_site_label_1
    _geom_bond_atom_site_label_2
    _geom_bond_site_symmetry_2
    _geom_bond_distance
    _geom_bond_publ_flag
    O1 C1 . 1.2444(9) ?
    N1 C2 . 1.3632(10) ?
    N1 C1 . 1.4007(10) ?
    N1 C5 . 1.4716(10) ?
    N2 C4 . 1.3415(10) ?
    N2 C1 . 1.3570(10) ?
    N3 C4 . 1.3353(10) ?
    N3 H3A . 0.894(8) ?
    N3 H3B . 0.899(9) ?
    C2 C3 . 1.3507(11) ?
    C2 H2 . 0.9500 ?
    C3 C4 . 1.4294(10) ?
    C3 H3 . 0.9500 ?
    C5 C6 . 1.4635(11) ?
    C5 H5A . 0.9900 ?
    C5 H5B . 0.9900 ?
    C6 C7 . 1.2005(11) ?
    C7 H7 . 0.9500 ?
loop_
    _geom_angle_atom_site_label_1
    _geom_angle_atom_site_label_2
    _geom_angle_atom_site_label_3
    _geom_angle_site_symmetry_1
    _geom_angle_site_symmetry_3
    _geom_angle
    _geom_angle_publ_flag
    C2 N1 C1 . . 120.71(6) ?
    C2 N1 C5 . . 121.63(6) ?
    C1 N1 C5 . . 117.63(6) ?
    C4 N2 C1 . . 120.28(6) ?
    C4 N3 H3A . . 120.0(9) ?
    C4 N3 H3B . . 119.5(10) ?
    H3A N3 H3B . . 120.4(13) ?
    O1 C1 N2 . . 122.47(7) ?
    O1 C1 N1 . . 118.64(7) ?
    N2 C1 N1 . . 118.88(6) ?
    C3 C2 N1 . . 121.21(7) ?
    C3 C2 H2 . . 119.4 ?
    N1 C2 H2 . . 119.4 ?
    C2 C3 C4 . . 117.12(7) ?
    C2 C3 H3 . . 121.4 ?
    C4 C3 H3 . . 121.4 ?
    N3 C4 N2 . . 118.42(7) ?
    N3 C4 C3 . . 119.79(7) ?
    N2 C4 C3 . . 121.78(7) ?
    C6 C5 N1 . . 112.56(6) ?
    C6 C5 H5A . . 109.1 ?
    N1 C5 H5A . . 109.1 ?
    C6 C5 H5B . . 109.1 ?
    N1 C5 H5B . . 109.1 ?
    H5A C5 H5B . . 107.8 ?
    C7 C6 C5 . . 178.11(9) ?
    C6 C7 H7 . . 180.0 ?
loop_
    _geom_torsion_atom_site_label_1
    _geom_torsion_atom_site_label_2
    _geom_torsion_atom_site_label_3
    _geom_torsion_atom_site_label_4
    _geom_torsion_site_symmetry_1
    _geom_torsion_site_symmetry_2
    _geom_torsion_site_symmetry_3
    _geom_torsion_site_symmetry_4
    _geom_torsion
    _geom_torsion_publ_flag
    C4 N2 C1 O1 . . . . 178.71(7) ?
    C4 N2 C1 N1 . . . . -0.74(10) ?
    C2 N1 C1 O1 . . . . -179.75(7) ?
    C5 N1 C1 O1 . . . . 2.17(10) ?
    C2 N1 C1 N2 . . . . -0.27(11) ?
    C5 N1 C1 N2 . . . . -178.35(6) ?
    C1 N1 C2 C3 . . . . 1.48(12) ?
    C5 N1 C2 C3 . . . . 179.48(7) ?
    N1 C2 C3 C4 . . . . -1.57(11) ?
    C1 N2 C4 N3 . . . . -179.62(7) ?
    C1 N2 C4 C3 . . . . 0.61(11) ?
    C2 C3 C4 N3 . . . . -179.22(7) ?
    C2 C3 C4 N2 . . . . 0.55(11) ?
    C2 N1 C5 C6 . . . . 15.87(11) ?
    C1 N1 C5 C6 . . . . -166.07(7) ?
loop_
    _geom_hbond_atom_site_label_D
    _geom_hbond_atom_site_label_H
    _geom_hbond_atom_site_label_A
    _geom_hbond_site_symmetry_A
    _geom_hbond_distance_DH
    _geom_hbond_distance_HA
    _geom_hbond_distance_DA
    _geom_hbond_angle_DHA
    _geom_hbond_publ_flag
    N3 H3A O1 1_554 0.894(8) 2.161(10) 3.0002(9) 156.0(12) yes
    N3 H3B N2 3_766 0.899(9) 2.099(9) 2.9854(10) 168.5(13) yes
    C3 H3 O1 1_554 0.95 2.56 3.3036(10) 135 yes
    C7 H7 O1 4_465 0.95 2.37 3.2559(11) 156 y
_shelx_space_group_comment
;
The symmetry employed for this shelxl refinement is uniquely defined
by the following loop, which should always be used as a source of
symmetry information in preference to the above space-group names.
They are only intended as comments.
;
_shelx_estimated_absorpt_T_min     0.965
_shelx_estimated_absorpt_T_max     0.993
_shelx_hkl_file
;
   2   0   0 4296.57  134.39
   2   0   0 4676.13  134.29
  -3   0   0 1649.93   53.09
   3   0   0 1638.14   53.49
   3   0   0 1671.83   55.59
  -3   0   0 1736.43   55.79
   3   0   0 1669.73   54.49
   3   0   0 1667.43   54.89
  -3   0   0 1757.22   54.09
  -3   0   0 1717.13   54.89
  -3   0   0 1636.04   54.69
   3   0   0 1670.93   54.89
   3   0   0 1720.13   53.49
  -4   0   0  399.66   17.50
   4   0   0  411.66   17.20
   4   0   0  400.36   18.20
   4   0   0  425.96   20.90
  -4   0   0  398.36   18.50
   4   0   0  420.26   18.90
  -4   0   0  390.06   16.70
   5   0   0   85.39    7.50
  -5   0   0   81.59    7.70
   5   0   0   84.69    8.60
  -5   0   0   74.19    8.30
  -5   0   0   78.49    8.90
   5   0   0   76.09    8.40
   6   0   0   14.10    5.20
  -6   0   0   14.80    5.30
  -6   0   0   22.20    7.00
  -6   0   0   19.60    5.30
   6   0   0   10.80    4.20
   6   0   0   18.00    6.10
  -7   0   0  214.88   16.80
   7   0   0  211.98   16.70
   7   0   0  220.38   17.40
  -7   0   0  195.78   17.30
  -8   0   0   -2.30    4.80
   8   0   0    2.00    4.50
  -8   0   0   -2.60    4.10
   8   0   0   -5.60    3.40
   0  -1   0   -0.10    0.10
   0  -1   0    0.40    0.20
   0  -1   0    0.10    0.10
   0  -1   0   -0.10    0.10
   0  -1   0    0.00    0.10
   0  -1   0    0.00    0.10
   0  -1   0    0.00    0.10
   0   1   0    0.00    0.10
   0   1   0    0.00    0.10
   0   1   0   -0.10    0.20
   0   1   0    0.00    0.10
   0   1   0   -0.20    0.10
   0   1   0   -0.10    0.10
   0   1   0    0.20    0.20
   1  -1   0   14.50    1.10
  -1  -1   0   15.70    1.40
  -1  -1   0   12.00    1.80
   1  -1   0   10.90    1.80
   1  -1   0   11.50    2.10
  -1  -1   0   13.30    1.10
   1  -1   0   11.30    1.80
  -1  -1   0   10.20    1.80
  -1  -1   0   11.40    1.80
   1  -1   0   15.00    1.50
  -1  -1   0   14.10    1.90
  -1  -1   0   15.70    1.20
   1  -1   0   11.40    1.70
   1  -1   0   13.10    1.00
  -1   1   0   11.70    1.00
  -1   1   0   12.80    1.80
   1   1   0   11.80    1.70
   1   1   0   21.40    2.20
  -1   1   0   12.30    1.10
  -1   1   0   18.40    2.00
   1   1   0   12.20    1.10
   1   1   0   11.60    1.30
  -1   1   0   12.40    1.50
  -1   1   0   12.90    1.70
   1   1   0    9.50    1.60
   1   1   0   14.90    1.20
   1   1   0   13.50    1.80
   2  -1   0  444.16   17.00
   2  -1   0  453.65   17.10
  -2  -1   0  450.35   14.50
  -2  -1   0  449.26   14.50
  -2  -1   0  479.25   17.70
   2  -1   0  461.35   16.30
   2  -1   0  432.46   17.10
  -2  -1   0  480.45   16.00
  -2  -1   0  472.25   17.10
  -2  -1   0  465.55   14.50
   2  -1   0  458.95   14.30
   2  -1   0  474.95   16.60
   2  -1   0  471.15   17.10
   2  -1   0  493.05   17.30
  -2  -1   0  482.45   17.30
  -2  -1   0  469.05   17.10
  -2  -1   0  466.55   16.90
  -2   1   0  472.85   17.10
   2   1   0  462.15   17.50
  -2   1   0  456.95   17.50
  -2   1   0  476.25   14.20
  -2   1   0  448.16   17.10
   2   1   0  453.25   16.90
   2   1   0  454.25   17.20
   2   1   0  450.85   17.10
  -2   1   0  465.75   14.20
   2   1   0  464.45   16.80
  -2   1   0  465.35   16.50
  -2   1   0  487.75   16.30
   3  -1   0  151.58    8.80
  -3  -1   0  149.29    9.30
   3  -1   0  168.58    9.10
   3  -1   0  158.98    9.30
   3  -1   0  154.98    8.70
  -3  -1   0  145.49    7.40
  -3  -1   0  152.38    5.20
   3  -1   0  152.58    7.90
  -3  -1   0  157.88    8.70
  -3  -1   0  144.79    8.60
  -3  -1   0  154.98    5.40
   3  -1   0  148.99    8.90
   3  -1   0  161.68    8.30
  -3  -1   0  151.88    5.20
  -3  -1   0  154.88    5.30
  -3  -1   0  158.28    9.00
   3   1   0  126.29    9.60
   3   1   0  143.49    8.80
   3   1   0  128.59    8.60
  -3   1   0  137.89    8.60
  -3   1   0  125.29    9.20
  -3   1   0  157.68    8.10
   3   1   0  156.98    7.70
   3   1   0  143.69    8.50
  -3   1   0  136.39    7.70
   3   1   0  157.38    8.50
  -3   1   0  158.38    9.40
  -4  -1   0  155.68    8.70
  -4  -1   0  146.49   14.20
  -4  -1   0  164.28   10.40
   4  -1   0  137.09    9.90
   4  -1   0  155.18   11.40
   4  -1   0  160.48    9.50
   4  -1   0  157.48    9.10
   4  -1   0  169.28   10.60
   4  -1   0  150.98   14.90
  -4  -1   0  166.78    9.90
   4   1   0  154.38   10.00
  -4   1   0  152.78   10.30
   4   1   0  165.78   10.70
   4   1   0  158.08    8.90
  -4   1   0  160.58    9.30
   4   1   0  150.28    9.40
   5  -1   0  278.97   16.40
  -5  -1   0  302.97   16.60
   5  -1   0  275.47   16.60
  -5  -1   0  288.87   17.40
  -5  -1   0  292.87   17.60
   5  -1   0  275.07   14.70
   5   1   0  304.87   17.20
  -5   1   0  311.97   17.90
  -5   1   0  279.87   14.70
  -5   1   0  309.47   16.90
   5   1   0  286.57   14.30
   5   1   0  283.77   16.60
   6  -1   0   37.90    6.20
  -6  -1   0   39.00    8.40
   6  -1   0   40.00    8.40
  -6  -1   0   40.10    7.80
   6  -1   0   45.10    7.70
  -6  -1   0   56.49    7.60
  -6   1   0   38.90    8.10
  -6   1   0   53.49   11.50
  -6   1   0   51.69    8.00
   6   1   0   44.10    6.10
   6   1   0   37.90    8.20
   6   1   0   49.60    8.00
  -7  -1   0    9.70    5.90
  -7  -1   0    4.60    4.60
   7  -1   0   11.40    6.00
   7  -1   0   13.40    5.90
  -7   1   0    5.30    4.60
   7   1   0   17.30    6.30
   7   1   0   11.80    5.90
  -7   1   0   12.70    5.80
   8  -1   0    1.80    4.90
   8  -1   0   -4.00    4.40
  -8  -1   0    6.70    6.60
  -8   1   0    1.30    5.40
   8   1   0    1.90    5.30
  -8   1   0   -0.60    4.50
   8   1   0   -3.30    4.30
   0  -2   0    0.40    0.40
   0   2   0    0.00    0.30
  -2  -2   0 4707.13  138.79
   2  -2   0 4577.74  139.09
   2  -2   0 4544.85  138.79
   2  -2   0 4627.34  138.69
   2   2   0 4734.83  138.79
   3  -2   0   56.09    5.20
   3  -2   0   48.30    4.10
  -3  -2   0   52.99    3.90
  -3  -2   0   58.39    5.30
  -3  -2   0   61.49    5.30
  -3  -2   0   54.69    4.00
   3  -2   0   49.90    4.90
  -3  -2   0   57.29    5.70
   3  -2   0   50.99    5.20
   3  -2   0   60.99    6.60
  -3  -2   0   58.19    3.00
   3  -2   0   58.49    5.30
  -3  -2   0   58.99    2.90
   3  -2   0   49.60    4.80
  -3  -2   0   63.99    5.40
  -3   2   0   39.50    4.60
  -3   2   0   56.69    2.50
   3   2   0   57.59    4.20
  -3   2   0   53.89    4.80
   3   2   0   54.29    5.30
  -3   2   0   62.69    4.50
   3   2   0   44.10    4.60
   3   2   0   52.39    5.20
  -3   2   0   67.19    6.00
   3   2   0   55.59    5.00
  -4  -2   0    2.60    3.10
   4  -2   0    2.90    1.90
  -4  -2   0    3.80    2.20
  -4  -2   0    5.10    2.80
   4  -2   0    2.20    2.50
  -4  -2   0   -0.20    2.30
   4  -2   0    4.20    2.50
   4  -2   0    3.50    2.60
   4  -2   0   -1.00    1.50
  -4   2   0    2.90    2.50
   4   2   0    3.90    2.10
   4   2   0    3.90    2.60
  -4   2   0    9.00    4.90
  -4   2   0    7.90    2.60
   4   2   0    2.00    2.30
  -4   2   0    4.80    2.70
   4   2   0   -0.30    1.80
   5  -2   0   55.79    7.40
   5  -2   0   56.09    7.30
  -5  -2   0   58.59    7.90
   5  -2   0   63.29    7.50
  -5  -2   0   62.39    7.50
  -5  -2   0   63.79    7.10
   5   2   0   49.20    5.50
   5   2   0   53.69    7.10
  -5   2   0   58.49    7.80
  -5   2   0   58.59    6.20
  -5   2   0   64.49    7.70
   5   2   0   77.89    8.40
   6  -2   0  523.85   23.90
  -6  -2   0  504.05   27.00
   6  -2   0  492.25   25.90
  -6  -2   0  507.55   25.20
  -6  -2   0  512.95   24.70
   6  -2   0  485.45   25.30
  -6   2   0  558.34   26.50
   6   2   0  474.05   25.40
   6   2   0  511.75   26.10
  -6   2   0  498.65   26.60
   7  -2   0  188.88   15.50
   7  -2   0  151.48   15.00
  -7  -2   0  179.08   16.30
   7   2   0  197.88   16.30
   7   2   0  171.28   15.50
  -7   2   0  196.48   15.80
  -7   2   0  178.18   16.30
   8  -2   0   22.20    8.30
  -8  -2   0   13.40    7.40
  -8   2   0   12.80    6.10
  -8   2   0   19.00    8.40
   8   2   0   11.00    6.50
   8   2   0   17.70    8.70
   0  -3   0    3.70    1.10
   0  -3   0    6.60    1.20
   0  -3   0    3.60    1.20
   0  -3   0    6.30    1.00
   0  -3   0    5.80    1.30
   0  -3   0    5.20    1.20
   0  -3   0    3.90    1.10
   0   3   0    7.50    1.20
   0   3   0    2.80    1.00
   0   3   0    8.40    1.40
   0   3   0    3.60    1.10
   0   3   0    3.90    0.90
   0   3   0    5.80    0.90
   0   3   0    5.30    1.40
   2  -3   0  645.14   22.30
  -2  -3   0  615.04   19.90
   2  -3   0  625.24   19.90
   2  -3   0  612.64   22.20
   2  -3   0  616.14   22.10
   2  -3   0  653.63   20.50
  -2  -3   0  607.64   21.70
  -2  -3   0  612.74   22.30
  -2  -3   0  590.34   21.70
  -2  -3   0  644.54   22.10
  -2  -3   0  605.04   22.30
   2  -3   0  626.04   20.00
  -2  -3   0  628.24   22.50
   2  -3   0  619.74   22.10
  -2  -3   0  636.54   20.40
   2  -3   0  619.74   21.90
   2   3   0  639.64   22.50
   2   3   0  629.44   22.50
  -2   3   0  614.44   21.90
   2   3   0  641.04   20.10
  -2   3   0  633.04   19.90
  -2   3   0  634.64   22.00
  -2   3   0  648.14   22.20
   2   3   0  617.04   20.30
   2   3   0  629.74   21.90
   2   3   0  652.83   22.70
  -2   3   0  622.04   22.30
  -2   3   0  598.24   19.90
   2   3   0  627.94   20.20
  -2   3   0  614.54   20.90
  -2   3   0  619.34   22.40
   3  -3   0 1547.35   45.30
  -3  -3   0 1458.85   45.70
   3  -3   0 1437.96   49.00
  -3  -3   0 1455.85   46.40
  -3  -3   0 1481.05   49.50
  -3  -3   0 1443.06   49.00
  -3  -3   0 1446.96   48.90
   3  -3   0 1485.95   49.40
  -3  -3   0 1483.95   51.29
   3  -3   0 1540.15   45.20
   3  -3   0 1482.15   49.00
  -3  -3   0 1534.25   50.39
   3  -3   0 1530.55   47.20
   3  -3   0 1513.45   49.60
  -3   3   0 1542.45   45.20
  -3   3   0 1475.65   49.70
  -3   3   0 1495.95   45.10
  -3   3   0 1563.04   50.29
   3   3   0 1490.65   49.10
   3   3   0 1446.66   49.10
  -3   3   0 1453.25   48.70
  -3   3   0 1534.45   47.30
  -3   3   0 1521.35   51.79
   3   3   0 1477.05   49.80
   3   3   0 1522.05   46.70
   3   3   0 1516.45   49.60
   3   3   0 1477.65   45.60
  -4  -3   0  664.03   25.40
   4  -3   0  613.04   24.90
  -4  -3   0  592.74   25.80
  -4  -3   0  606.54   24.70
   4  -3   0  606.54   25.00
  -4  -3   0  622.04   19.40
   4  -3   0  625.74   24.50
   4  -3   0  583.54   22.40
  -4  -3   0  574.84   21.60
  -4  -3   0  605.44   19.30
   4  -3   0  625.94   25.50
  -4  -3   0  614.24   19.20
   4   3   0  609.54   22.00
  -4   3   0  603.04   25.40
  -4   3   0  597.14   22.70
   4   3   0  639.34   26.20
   4   3   0  595.04   24.40
   4   3   0  580.24   24.40
  -4   3   0  587.04   23.90
  -4   3   0  643.14   29.00
   5  -3   0  123.79   10.70
   5  -3   0  119.79   10.10
  -5  -3   0  109.39    9.60
  -5  -3   0  117.99   10.00
   5  -3   0  112.19    9.20
  -5  -3   0  115.99   10.70
   5   3   0  124.89   10.60
   5   3   0  127.79   10.70
  -5   3   0  119.49    8.40
  -5   3   0  105.89   10.00
   5   3   0  132.49    8.20
  -5   3   0  110.79   10.50
  -6  -3   0   75.29    9.20
  -6  -3   0   82.49   10.50
   6  -3   0   82.89   10.10
   6  -3   0   88.29    9.90
   6  -3   0   88.39    8.90
  -6  -3   0   81.89    9.40
   6   3   0   80.79    9.70
  -6   3   0   69.99    9.10
  -6   3   0   85.09   10.40
   6   3   0   84.79   10.20
  -7  -3   0   -1.20    4.40
   7  -3   0    3.90    4.10
   7  -3   0    0.10    4.20
   7   3   0    3.50    4.50
  -7   3   0    1.30    4.70
  -7   3   0   -0.20    4.00
   7   3   0    6.80    5.40
  -8  -3   0   73.89   12.30
   8  -3   0   86.19   12.80
  -8   3   0   77.09   12.70
  -8   3   0   80.89   12.10
   8   3   0   65.49   12.80
   8   3   0   84.19   12.40
   2  -4   0  385.96   14.90
   2  -4   0  380.66   13.40
  -2  -4   0  403.46   13.80
   2  -4   0  375.06   13.00
  -2  -4   0  388.66   15.60
   2  -4   0  384.96   13.40
   2  -4   0  382.66   15.20
   2  -4   0  380.06   15.20
  -2  -4   0  373.26   15.30
   2  -4   0  381.56   15.10
  -2  -4   0  389.16   14.70
  -2  -4   0  360.06   13.70
  -2  -4   0  374.06   15.30
   2  -4   0  381.06   15.00
  -2  -4   0  378.16   12.50
  -2   4   0  389.56   15.00
   2   4   0  383.46   12.60
   2   4   0  362.66   13.60
   2   4   0  347.97   14.90
  -2   4   0  369.56   13.30
   2   4   0  359.46   13.40
  -2   4   0  379.86   15.30
  -2   4   0  391.46   14.80
  -2   4   0  380.36   12.90
   2   4   0  398.96   15.60
   2   4   0  370.16   14.70
   2   4   0  378.16   14.80
  -2   4   0  400.66   13.40
  -2   4   0  371.36   15.00
  -2   4   0  375.86   15.10
  -3  -4   0 1773.42   55.39
  -3  -4   0 1811.42   59.59
   3  -4   0 1755.52   55.89
  -3  -4   0 1885.91   59.49
   3  -4   0 1814.52   58.79
   3  -4   0 1818.42   54.99
   3  -4   0 1771.42   58.49
  -3  -4   0 1820.82   55.29
  -3  -4   0 1732.23   58.89
   3  -4   0 1872.01   54.89
   3  -4   0 1748.63   58.29
  -3  -4   0 1793.32   55.19
  -3  -4   0 1834.92   58.49
   3   4   0 1692.13   55.29
  -3   4   0 1759.02   58.39
   3   4   0 1856.31   58.49
  -3   4   0 1776.22   54.79
   3   4   0 1862.41   61.59
  -3   4   0 1857.21   58.59
   3   4   0 1871.51   58.89
   3   4   0 1837.42   59.59
  -3   4   0 1762.02   59.19
  -3   4   0 1823.02   59.19
  -3   4   0 1846.72   54.69
   3   4   0 1864.91   55.49
   3   4   0 1817.42   59.39
  -3   4   0 1769.92   55.89
   3   4   0 1809.52   55.29
   4  -4   0  115.49    8.70
  -4  -4   0  114.99    9.40
   4  -4   0  120.59    8.70
   4  -4   0  111.59    8.40
   4  -4   0   99.99    4.40
  -4  -4   0  106.89    8.50
   4  -4   0  106.89    8.70
  -4  -4   0  121.19    9.10
   4  -4   0  113.09    7.00
  -4  -4   0  108.49    6.30
  -4  -4   0  113.29    5.40
  -4   4   0  116.59    9.50
  -4   4   0  115.59    7.00
   4   4   0  103.19    6.30
   4   4   0   94.09    8.00
  -4   4   0  105.69   11.40
  -4   4   0  118.39    9.70
   4   4   0  101.49   10.10
   5  -4   0  119.79   10.40
  -5  -4   0  117.89   10.10
   5  -4   0  104.89    9.50
  -5  -4   0  101.59   10.30
   5  -4   0  113.99    9.50
  -5   4   0  101.59    7.60
  -5   4   0   85.39    9.10
   5   4   0  106.59    7.30
   5   4   0  130.29   10.60
  -5   4   0  108.69   10.20
   5   4   0  113.39   10.30
   6  -4   0  104.39   10.60
  -6  -4   0  131.69   12.60
  -6  -4   0  116.69   11.20
   6  -4   0  103.89   11.20
   6  -4   0  117.09   10.60
  -6   4   0  116.69   11.60
   6   4   0  107.49   11.10
   6   4   0  109.79   11.20
  -6   4   0  123.89   12.30
   7  -4   0   15.90    6.00
  -7  -4   0   -0.60    4.50
   7  -4   0   10.00    5.10
   7  -4   0    4.10    4.30
   7   4   0   11.90    5.70
  -7   4   0    9.20    5.70
   7   4   0   18.40    7.20
  -7   4   0    7.80    5.40
  -8  -4   0  113.89   14.60
   8  -4   0  147.89   15.80
   8   4   0   66.89   12.50
   8   4   0   89.19   12.90
  -8   4   0  101.89   13.20
  -8   4   0  113.49   14.50
   0  -5   0    4.20    1.50
   0  -5   0    0.90    0.80
   0  -5   0    0.50    1.20
   0  -5   0   -0.10    1.60
   0  -5   0    1.20    1.30
   0  -5   0    2.40    1.60
   0   5   0    1.70    1.00
   0   5   0    0.30    1.10
   0   5   0   11.10    2.30
   0   5   0    9.70    2.30
   0   5   0    0.20    1.00
   0   5   0    0.60    0.80
   0   5   0   -0.30    1.00
   2  -5   0  843.02   29.70
   2  -5   0  853.71   27.80
   2  -5   0  824.32   29.20
  -2  -5   0  885.11   30.10
  -2  -5   0  814.52   29.60
  -2  -5   0  842.82   26.10
  -2  -5   0  824.92   28.60
   2  -5   0  860.91   29.60
  -2  -5   0  851.71   29.60
   2  -5   0  842.92   29.10
  -2  -5   0  892.51   28.20
   2  -5   0  852.81   29.10
   2  -5   0  845.22   27.90
  -2   5   0  853.31   29.20
  -2   5   0  832.52   29.60
  -2   5   0  856.01   29.60
   2   5   0  848.12   27.90
   2   5   0  801.02   29.60
  -2   5   0  848.12   28.90
  -2   5   0  873.31   27.80
   2   5   0  884.61   29.00
   2   5   0  844.02   29.00
   2   5   0  886.31   30.10
  -2   5   0  851.31   27.80
   2   5   0  859.91   26.20
   2   5   0  841.02   28.80
  -2   5   0  870.91   29.50
   2   5   0  848.22   28.20
  -2   5   0  905.71   26.80
   2   5   0  870.51   29.60
   3  -5   0  122.69    8.40
   3  -5   0  140.29    6.60
  -3  -5   0  146.09    9.10
   3  -5   0  149.59    8.90
   3  -5   0  138.19    8.70
   3  -5   0  135.59    6.40
  -3  -5   0  124.19    9.00
   3  -5   0  144.99    8.70
   3  -5   0  123.49    8.60
  -3  -5   0  131.99    6.00
  -3  -5   0  125.89    8.70
  -3  -5   0  141.89    9.10
  -3  -5   0  129.59    6.70
   3  -5   0  130.09    6.40
  -3   5   0  141.99    6.40
  -3   5   0  143.89    8.50
   3   5   0  125.19    6.60
   3   5   0  121.39    8.40
  -3   5   0  129.29    8.40
  -3   5   0  136.59    9.00
   3   5   0  144.89    8.70
   3   5   0  138.49    8.50
   3   5   0  155.38    8.00
  -3   5   0  146.99    9.10
  -3   5   0  136.29    6.40
   3   5   0  133.09    6.60
  -3   5   0  132.19    6.50
   3   5   0  121.29    8.70
   4  -5   0    2.90    1.30
   4  -5   0    0.80    1.20
  -4  -5   0    4.70    3.20
   4  -5   0    3.80    2.70
   4  -5   0    1.60    1.70
   4  -5   0    4.80    2.80
   4  -5   0   -1.10    2.40
  -4  -5   0    4.00    1.60
  -4   5   0    3.90    2.10
  -4   5   0    1.90    2.40
  -4   5   0    1.70    2.40
   4   5   0    0.00    2.50
   4   5   0    7.20    4.80
   4   5   0    0.60    1.40
   5  -5   0   35.80    6.00
  -5  -5   0   22.90    6.10
   5  -5   0   20.40    5.20
  -5  -5   0   34.70    7.00
   5  -5   0   36.00    7.00
   5   5   0   21.40    3.50
  -5   5   0   24.30    5.70
   5   5   0   29.30    6.30
   5   5   0   27.30    6.30
  -5   5   0   32.40    6.70
  -6  -5   0    2.50    3.80
   6  -5   0   10.40    5.30
   6  -5   0    1.10    3.40
  -6  -5   0    5.70    4.90
   6  -5   0    3.20    3.70
  -6   5   0    3.10    3.70
   6   5   0    6.00    4.30
   6   5   0    1.90    4.10
  -6   5   0    3.60    3.80
  -7  -5   0   62.39   10.20
   7  -5   0   64.59    9.70
   7  -5   0   48.60   10.00
  -7  -5   0   49.40   10.00
   7   5   0   43.60    9.40
  -7   5   0   62.29   10.60
  -7   5   0   43.90    9.60
   7   5   0   41.70    9.30
  -8  -5   0    0.10    4.40
   8  -5   0    2.80    4.90
  -8   5   0   -0.40    4.20
   8   5   0    2.00    5.10
  -8   5   0   -1.00    4.50
  -1  -6   0 1196.68   36.70
   1  -6   0 1259.87   38.10
  -1  -6   0 1170.48   38.70
   1  -6   0 1229.58   38.90
  -1  -6   0 1193.68   36.70
   1  -6   0 1210.58   39.00
   1  -6   0 1168.68   38.00
  -1  -6   0 1208.18   38.40
   1  -6   0 1190.88   38.70
   1  -6   0 1230.98   37.00
  -1  -6   0 1209.28   37.70
  -1  -6   0 1267.67   39.90
   1  -6   0 1122.99   38.80
   1  -6   0 1210.98   38.00
  -1  -6   0 1216.88   39.50
  -1  -6   0 1163.38   38.40
  -1  -6   0 1191.08   39.10
  -1   6   0 1209.98   39.00
  -1   6   0 1255.27   38.80
  -1   6   0 1256.37   39.40
  -1   6   0 1254.07   37.00
   1   6   0 1217.58   37.70
  -1   6   0 1197.88   38.60
   1   6   0 1160.58   38.50
   1   6   0 1138.89   39.10
  -1   6   0 1177.58   38.10
   1   6   0 1185.28   38.20
   1   6   0 1222.88   38.70
   2  -6   0  175.38    8.80
   2  -6   0  181.28    9.40
  -2  -6   0  176.08    9.70
  -2  -6   0  177.88    8.40
  -2  -6   0  170.98    8.50
  -2  -6   0  180.18    9.30
  -2  -6   0  174.28    8.60
   2  -6   0  167.58    8.00
   2  -6   0  180.48    9.50
   2  -6   0  182.98    8.40
   2  -6   0  183.28    9.10
   2  -6   0  183.68    9.00
  -2  -6   0  177.88    6.40
  -2  -6   0  168.78    9.20
  -2   6   0  178.08    8.20
  -2   6   0  183.78    9.60
  -2   6   0  175.78    6.80
   2   6   0  165.88    8.80
  -2   6   0  171.58    9.00
   2   6   0  161.78    8.10
  -2   6   0  175.08    6.80
   2   6   0  163.48    9.40
  -2   6   0  169.48    8.90
  -2   6   0  169.28    8.90
   2   6   0  166.98    8.70
  -2   6   0  176.48    9.30
   2   6   0  154.58    8.30
   2   6   0  174.68    8.40
   2   6   0  169.78    9.00
   2   6   0  169.08    9.40
  -3  -6   0 1291.97   43.10
  -3  -6   0 1234.38   37.90
   3  -6   0 1169.48   42.00
  -3  -6   0 1237.28   43.10
   3  -6   0 1269.07   42.40
   3  -6   0 1296.67   39.30
  -3  -6   0 1286.77   39.80
   3  -6   0 1224.78   41.70
   3  -6   0 1208.08   42.40
  -3  -6   0 1205.68   42.60
  -3  -6   0 1234.28   39.90
   3  -6   0 1239.58   39.30
   3  -6   0 1302.67   42.90
  -3   6   0 1244.98   42.30
  -3   6   0 1025.70   41.10
  -3   6   0 1304.47   42.80
   3   6   0 1174.08   39.60
   3   6   0 1250.27   37.80
   3   6   0 1200.98   42.90
   3   6   0 1281.77   42.00
  -3   6   0 1206.48   41.60
   3   6   0 1194.98   41.50
   3   6   0 1260.07   42.80
  -3   6   0 1112.99   38.80
  -3   6   0 1199.98   38.90
  -3   6   0 1253.07   43.00
   3   6   0 1205.18   39.50
   3   6   0 1200.38   42.90
  -3   6   0 1264.87   38.50
  -4  -6   0  124.19    6.60
  -4  -6   0  113.19    9.50
  -4  -6   0  105.09    9.30
   4  -6   0  106.89    6.50
  -4  -6   0  113.09    6.50
   4  -6   0   99.19    8.60
   4  -6   0  111.59    9.10
   4  -6   0  118.29    6.10
   4  -6   0  114.49    5.90
   4   6   0  123.69    9.90
   4   6   0  107.99    6.20
  -4   6   0  124.89    9.70
   4   6   0  114.29   10.10
  -4   6   0  116.49    6.60
  -4   6   0  122.69    9.70
   4   6   0  117.29    6.00
   5  -6   0  431.86   21.50
   5  -6   0  468.95   22.60
   5  -6   0  454.35   21.80
  -5  -6   0  446.56   23.00
  -5  -6   0  449.56   22.50
   5   6   0  452.35   22.00
  -5   6   0  404.06   21.90
   5   6   0  389.16   21.80
  -5   6   0  433.56   22.30
  -6  -6   0    3.40    3.70
   6  -6   0    2.00    3.90
  -6  -6   0    8.20    5.30
   6  -6   0    0.40    3.10
   6  -6   0    7.20    4.50
   6   6   0   -0.20    3.40
   6   6   0    2.10    3.50
  -6   6   0    2.20    3.50
  -6   6   0    5.90    3.90
  -7  -6   0   84.29   11.80
  -7  -6   0   55.19    9.50
   7  -6   0   74.19   10.20
   7  -6   0   86.19   11.40
   7  -6   0   68.59    9.80
  -7   6   0   76.69   10.90
  -7   6   0   82.09   11.60
   7   6   0   70.99   10.50
   7   6   0   82.19   11.20
   8  -6   0   17.00    8.00
  -8  -6   0    6.60    5.70
  -8   6   0    1.90    4.80
   8   6   0    2.20    5.60
   8   6   0   10.40    6.40
   0  -7   0   -1.60    1.10
   0  -7   0    1.30    1.50
   0  -7   0   -1.50    1.00
   0  -7   0    2.10    1.40
   0  -7   0    1.30    1.30
   0  -7   0   -1.30    1.10
   0  -7   0    0.70    0.90
   0   7   0    1.60    1.20
   0   7   0    0.50    1.50
   0   7   0   -1.50    1.00
   0   7   0    0.50    1.00
   0   7   0    3.30    1.80
   0   7   0   -0.30    1.10
   0   7   0    0.30    0.90
   0   7   0    1.00    1.20
   0   7   0    4.30    2.00
  -1  -7   0    1.60    1.40
   1  -7   0    2.60    1.50
   1  -7   0    0.50    1.30
   1  -7   0    1.30    1.30
   1  -7   0    1.90    1.30
  -1  -7   0    0.20    1.10
   1  -7   0    2.80    1.70
  -1  -7   0    1.50    1.20
   1  -7   0    1.10    1.60
  -1  -7   0    2.70    1.90
   1  -7   0    1.50    1.10
   1  -7   0    2.20    1.50
   1  -7   0    1.40    1.70
  -1  -7   0    1.60    1.40
  -1   7   0    1.80    1.80
  -1   7   0    2.80    1.50
   1   7   0    1.70    1.50
   1   7   0    0.20    1.50
  -1   7   0    3.50    1.60
   1   7   0    4.30    2.10
  -1   7   0    1.50    1.10
  -1   7   0    0.90    1.50
   1   7   0    1.40    1.70
   1   7   0   -0.10    1.10
   1   7   0    3.00    1.40
   1   7   0    1.80    1.80
  -2  -7   0  667.63   25.00
   2  -7   0  679.53   23.50
  -2  -7   0  677.93   20.90
   2  -7   0  637.94   23.90
   2  -7   0  682.53   24.40
  -2  -7   0  657.43   23.70
  -2  -7   0  646.24   20.70
  -2  -7   0  711.23   25.80
   2  -7   0  657.73   24.80
  -2  -7   0  655.93   24.50
  -2  -7   0  703.93   24.30
   2  -7   0  689.73   23.80
   2  -7   0  662.13   25.10
  -2  -7   0  660.23   23.50
   2  -7   0  617.94   23.80
   2   7   0  688.73   23.70
  -2   7   0  641.14   23.50
  -2   7   0  684.13   24.50
  -2   7   0  673.13   21.30
   2   7   0  646.74   24.20
   2   7   0  665.13   24.10
   2   7   0  687.73   25.40
  -2   7   0  664.13   24.80
  -2   7   0  715.53   25.40
  -2   7   0  638.54   24.00
   2   7   0  649.93   23.60
  -2   7   0  673.03   23.40
  -2   7   0  703.33   21.50
   2   7   0  689.53   24.00
   2   7   0  614.04   24.70
  -3  -7   0    3.70    2.60
   3  -7   0    2.00    1.50
  -3  -7   0    6.20    1.30
   3  -7   0   -0.80    1.80
  -3  -7   0    0.20    1.60
   3  -7   0    3.80    2.30
  -3  -7   0    3.30    2.80
   3  -7   0   -0.70    1.60
   3  -7   0   -0.90    1.90
  -3  -7   0    3.70    2.00
  -3  -7   0    0.40    1.70
   3  -7   0    1.20    1.90
  -3  -7   0    0.30    2.20
   3  -7   0    1.50    1.80
   3   7   0    3.10    2.20
  -3   7   0    0.70    1.00
  -3   7   0    1.10    1.80
   3   7   0    1.10    0.90
   3   7   0    1.70    1.70
  -3   7   0    3.10    2.60
   3   7   0    1.60    1.60
   3   7   0    3.90    2.20
   3   7   0    3.10    2.30
   3   7   0   -2.40    2.70
  -3   7   0   -0.60    2.20
  -3   7   0   -0.70    1.50
   3   7   0   -1.80    1.40
  -3   7   0    2.30    2.00
  -3   7   0    2.90    2.00
   3   7   0    0.30    1.90
  -3   7   0    2.90    2.00
   4  -7   0  822.02   28.30
  -4  -7   0  866.31   34.10
   4  -7   0  849.02   32.70
  -4  -7   0  863.31   33.80
  -4  -7   0  801.02   28.90
   4  -7   0  845.02   28.20
   4  -7   0  869.91   33.30
  -4  -7   0  852.21   28.90
   4   7   0  816.62   31.90
  -4   7   0  798.72   27.80
   4   7   0  947.81   34.70
   4   7   0  779.32   28.60
   4   7   0  900.21   33.00
  -4   7   0  866.71   33.70
  -4   7   0  818.72   33.00
   5  -7   0    1.30    2.90
  -5  -7   0    5.00    4.20
   5  -7   0   -1.40    2.40
   5  -7   0    2.60    3.20
  -5  -7   0    8.20    4.60
   5   7   0    4.40    3.40
  -5   7   0    2.10    3.20
   5   7   0    6.30    3.80
  -5   7   0    0.00    2.60
  -6  -7   0  128.79   12.50
   6  -7   0  123.79   11.80
   6  -7   0  134.39   19.00
  -6  -7   0  133.79   13.90
   6  -7   0  128.89   11.90
  -6   7   0  134.59   12.80
  -6   7   0  131.39   12.80
   6   7   0  144.99   13.20
   6   7   0  152.48   13.10
   7  -7   0  219.58   16.80
  -7  -7   0  216.08   17.40
   7  -7   0  206.58   16.60
  -7  -7   0  229.18   18.70
   7  -7   0  218.88   17.90
  -7   7   0  187.08   16.60
   7   7   0  214.08   17.80
   7   7   0  240.48   17.90
   7   7   0  227.48   16.50
  -7   7   0  204.48   17.70
   0  -8   0   66.69    5.10
   0  -8   0   63.39    4.60
   0  -8   0   70.09    5.00
   0  -8   0   58.29    5.20
   0  -8   0   62.79    4.00
   0  -8   0   71.39    5.50
   0  -8   0   69.69    5.10
   0   8   0   62.79    5.00
   0   8   0   69.89    5.20
   0   8   0   67.89    4.00
   0   8   0   64.59    5.20
   0   8   0   62.09    4.50
   0   8   0   68.49    4.40
   0   8   0   72.29    6.20
   0   8   0   72.59    4.90
   0   8   0   70.89    4.40
  -1  -8   0  367.86   14.00
  -1  -8   0  360.06   13.10
   1  -8   0  359.96   13.50
   1  -8   0  333.67   13.20
   1  -8   0  338.17   14.60
  -1  -8   0  361.26   14.90
   1  -8   0  326.47   13.20
   1  -8   0  358.36   14.40
   1  -8   0  352.66   14.60
   1  -8   0  343.47   13.50
   1  -8   0  344.67   14.60
   1  -8   0  356.76   14.80
  -1  -8   0  336.47   14.80
  -1  -8   0  345.37   14.10
  -1  -8   0  344.37   13.40
  -1  -8   0  357.26   15.10
  -1   8   0  398.36   15.30
  -1   8   0  376.26   14.60
   1   8   0  352.56   13.80
   1   8   0  364.86   14.50
  -1   8   0  319.27   14.50
   1   8   0  322.57   14.20
   1   8   0  361.06   13.20
   1   8   0  347.67   15.00
  -1   8   0  349.77   13.70
  -1   8   0  332.57   14.30
   1   8   0  350.16   14.90
  -1   8   0  347.97   14.50
   2  -8   0 4506.85  137.99
   2  -8   0 4536.05  137.79
  -2  -8   0 4550.54  134.09
  -2  -8   0 4466.85  138.29
  -2  -8   0 4845.31  140.29
   2  -8   0 4315.87  140.49
  -2  -8   0 4587.44  141.89
  -2  -8   0 4625.14  137.09
   2  -8   0 4591.94  137.89
  -2   8   0 4260.67  137.29
   2   8   0 4504.65  137.59
   2   8   0 4557.74  138.19
  -2   8   0 4472.95  141.09
  -2   8   0 4703.43  139.39
  -2   8   0 4759.62  137.69
  -2   8   0 4656.03  138.39
  -3  -8   0    1.90    0.80
  -3  -8   0   -0.90    1.50
  -3  -8   0    1.70    2.00
  -3  -8   0    0.70    2.10
   3  -8   0   -0.10    1.40
   3  -8   0   -2.00    1.60
   3  -8   0    0.00    1.40
  -3  -8   0    0.30    2.40
   3  -8   0    2.80    2.40
   3  -8   0   -0.50    1.70
   3  -8   0    3.70    2.80
  -3  -8   0   -1.60    1.50
   3   8   0   -1.70    1.50
   3   8   0    0.90    2.10
  -3   8   0    1.30    1.90
   3   8   0   -0.50    1.70
   3   8   0   -0.90    1.90
   3   8   0   -0.40    1.50
  -3   8   0    0.30    1.90
  -3   8   0   -0.60    1.80
  -3   8   0   -1.60    1.40
  -3   8   0   -0.60    1.50
  -3   8   0    0.90    1.00
   3   8   0   -1.20    1.50
  -4  -8   0  962.00   37.30
   4  -8   0  931.81   36.20
  -4  -8   0  960.60   37.90
   4  -8   0  960.70   32.20
  -4  -8   0  942.11   33.10
   4  -8   0  958.00   32.40
   4  -8   0  998.50   37.30
  -4  -8   0  968.60   32.90
   4   8   0  939.51   38.10
   4   8   0  956.20   37.70
  -4   8   0 1020.20   37.40
   4   8   0  903.01   33.50
  -4   8   0  975.20   37.40
   4   8   0  954.70   29.60
  -4   8   0  941.01   30.90
   4   8   0  923.51   35.70
  -5  -8   0   14.80    5.40
   5  -8   0   20.40    5.80
  -5  -8   0   20.20    6.10
   5  -8   0   12.00    4.60
  -5   8   0   10.20    4.40
  -5   8   0    8.20    4.10
   5   8   0   20.60    5.50
   5   8   0   14.00    5.10
   5   8   0    6.50    3.60
   6  -8   0   14.00    7.30
   6  -8   0   19.30    6.50
   6  -8   0   10.40    5.00
  -6  -8   0   10.00    5.60
  -6   8   0   22.90    6.90
   6   8   0   13.20    5.50
   6   8   0   11.10    4.80
  -6   8   0   16.00    6.60
   7  -8   0   38.70    9.40
   7  -8   0   67.99   10.10
  -7  -8   0   52.59   11.40
  -7  -8   0   62.39   10.20
   7   8   0   67.99   10.40
  -7   8   0   52.09   10.00
   7   8   0   44.90    9.90
  -7   8   0   62.89   10.40
   0  -9   0    0.10    1.00
   0  -9   0    2.30    1.70
   0  -9   0    2.90    1.80
   0  -9   0   -0.10    1.40
   0  -9   0    1.40    2.20
   0  -9   0   -0.70    1.30
   0  -9   0   -1.60    1.80
   0   9   0    0.00    1.10
   0   9   0   -2.30    0.80
   0   9   0    1.10    1.10
   0   9   0    0.20    1.60
   0   9   0   -1.10    1.20
   0   9   0    1.00    1.60
   0   9   0   -0.10    1.50
   0   9   0    1.80    1.60
  -1  -9   0 3274.17   97.99
  -1  -9   0 3253.07   99.39
  -1  -9   0 3305.97  100.99
  -1  -9   0 3270.67   98.39
   1  -9   0 3406.06  101.19
  -1  -9   0 3214.78   99.89
   1  -9   0 3160.98  100.59
  -1  -9   0 3042.60  100.69
  -1  -9   0 3412.96  100.99
  -1  -9   0 3159.28  100.99
   1  -9   0 3185.58   98.69
   1  -9   0 3238.98  100.29
   1  -9   0 3318.47  100.69
   1  -9   0 3336.07   98.39
   1  -9   0 3325.77   98.89
   1  -9   0 3377.36  100.69
   1  -9   0 3156.68   98.89
  -1   9   0 3252.17  100.29
   1   9   0 3226.18   99.29
  -1   9   0 3305.07  100.59
   1   9   0 3433.26  101.09
   1   9   0 3125.19  100.19
  -1   9   0 3328.37  100.39
  -1   9   0 3386.16   99.29
   1   9   0 3201.08  100.19
  -1   9   0 3282.67  100.89
   1   9   0 3326.87   98.49
  -1   9   0 3155.88   98.09
   2  -9   0 9624.44  291.47
   2  -9   0 9999.00  292.27
   2  -9   0 9960.00  291.47
   2  -9   0 9768.92  292.87
  -3  -9   0    3.30    2.60
   3  -9   0    3.30    2.20
   3  -9   0    5.00    2.70
  -3  -9   0    1.70    2.30
   3  -9   0    2.00    2.10
   3  -9   0   -0.30    2.20
  -3  -9   0    0.80    2.50
  -3  -9   0    3.50    2.10
  -3  -9   0    0.90    2.30
   3  -9   0    3.40    2.30
  -3   9   0   -1.30    1.70
  -3   9   0    1.20    2.30
  -3   9   0    2.90    1.30
   3   9   0   -1.40    1.70
   3   9   0    0.50    2.40
   3   9   0    0.30    1.90
   3   9   0    1.90    1.80
  -3   9   0   -0.70    1.80
   3   9   0   -0.90    1.90
   3   9   0    0.60    1.70
  -4  -9   0  355.06   15.70
  -4  -9   0  358.86   15.40
   4  -9   0  359.56   18.00
  -4  -9   0  335.27   18.30
  -4  -9   0  364.76   19.60
   4  -9   0  345.87   14.70
   4  -9   0  337.67   18.20
  -4   9   0  345.77   18.50
   4   9   0  317.17   18.40
  -4   9   0  362.76   18.40
   4   9   0  355.26   17.60
  -4   9   0  343.97   18.60
   4   9   0  346.27   17.40
  -5  -9   0  219.18   15.90
   5  -9   0  230.78   15.30
   5  -9   0  224.58   15.40
  -5  -9   0  198.08   14.90
  -5   9   0  235.98   15.70
  -5   9   0  222.08   15.60
   5   9   0  210.18   14.30
   5   9   0  247.68   16.50
   5   9   0  240.78   14.60
   6  -9   0  140.99   13.30
  -6  -9   0  136.49   13.50
   6  -9   0  149.29   13.70
   6  -9   0  159.28   13.20
  -6   9   0  153.88   14.10
   6   9   0  135.99   12.10
   6   9   0  162.08   14.70
   6   9   0  154.48   13.50
   7  -9   0   31.80    8.20
  -7  -9   0   28.10    8.20
   7  -9   0   25.50    8.20
  -7  -9   0   19.50    6.90
   7   9   0   28.70    8.60
   7   9   0   25.80    7.60
  -7   9   0   22.40    8.10
  -7   9   0   40.20   10.20
   0 -10   0  179.88    7.90
   0 -10   0  163.38    9.90
   0 -10   0  164.58    9.20
   0 -10   0  159.78    8.90
   0 -10   0  165.58    8.70
   0 -10   0  189.08   10.10
   0 -10   0  176.58    9.60
   0  10   0  174.38    8.70
   0  10   0  184.38    8.50
   0  10   0  172.88    9.60
   0  10   0  160.28    8.10
   0  10   0  176.28    9.80
   0  10   0  163.88    7.80
   0  10   0  178.68    9.00
   0  10   0  188.78   10.00
   1 -10   0 1397.46   46.90
  -1 -10   0 1439.06   43.90
   1 -10   0 1408.76   44.60
   1 -10   0 1399.46   44.50
  -1 -10   0 1364.86   45.80
   1 -10   0 1439.06   46.70
  -1 -10   0 1281.57   46.50
   1 -10   0 1383.46   44.20
   1 -10   0 1406.36   48.50
  -1 -10   0 1355.16   46.50
   1 -10   0 1322.67   44.50
  -1 -10   0 1392.26   47.00
   1 -10   0 1425.16   46.60
   1 -10   0 1353.76   46.00
  -1 -10   0 1375.46   44.00
  -1  10   0 1348.77   46.10
  -1  10   0 1422.26   46.30
   1  10   0 1525.15   50.09
   1  10   0 1284.77   46.10
  -1  10   0 1389.96   44.90
  -1  10   0 1433.06   46.90
   1  10   0 1451.95   46.40
  -1  10   0 1378.66   44.00
   1  10   0 1424.56   45.10
   1  10   0 1387.06   44.10
  -1  10   0 1381.86   46.20
   1  10   0 1386.96   47.10
   2 -10   0 1633.84   58.29
  -2 -10   0 1811.22   58.49
   2 -10   0 1774.22   57.99
  -2 -10   0 1700.53   58.79
  -2 -10   0 1753.02   59.59
   2 -10   0 1750.52   56.89
   2 -10   0 1814.72   57.29
  -2 -10   0 1771.22   56.39
  -2 -10   0 1654.83   57.49
   2 -10   0 1759.02   57.89
  -2 -10   0 1811.52   53.79
   2 -10   0 1834.92   59.29
  -2 -10   0 1868.61   58.29
   2 -10   0 1728.63   57.09
  -2  10   0 1783.12   57.39
   2  10   0 1810.72   57.99
  -2  10   0 1766.92   58.49
   2  10   0 1822.32   58.09
   2  10   0 1838.02   56.69
  -2  10   0 1587.94   57.49
  -2  10   0 1852.01   59.39
   2  10   0 1766.82   58.99
   2  10   0 1822.42   59.59
  -2  10   0 1820.32   57.49
   2  10   0 1754.42   57.49
  -3 -10   0   90.29    6.90
  -3 -10   0   94.79    7.40
   3 -10   0   92.79    6.90
   3 -10   0   70.99    7.40
  -3 -10   0   74.19    6.80
   3 -10   0   87.89    7.50
  -3 -10   0   94.69    8.00
   3 -10   0   76.69    7.10
   3 -10   0   90.19    7.40
   3 -10   0   78.49    6.70
  -3 -10   0  103.39    9.20
  -3  10   0  100.59    8.60
   3  10   0   86.59    7.30
   3  10   0   83.99    6.60
  -3  10   0   89.59    7.60
  -3  10   0   85.89    6.60
   3  10   0   88.49   10.30
   3  10   0   97.69    7.70
   3  10   0   89.69    7.00
  -3  10   0   75.89    7.20
   3  10   0   95.89    8.70
  -4 -10   0   73.39    8.90
  -4 -10   0   73.89    6.40
   4 -10   0   60.39    7.70
   4 -10   0   60.29    7.00
   4 -10   0   65.89    6.00
   4 -10   0   66.39    5.80
  -4 -10   0   76.29    8.20
  -4 -10   0   67.09    6.60
  -4  10   0   70.99    7.80
  -4  10   0   60.29    7.30
  -4  10   0   73.19    8.40
   4  10   0   84.69    7.80
   4  10   0   67.59    7.10
   4  10   0   69.19    8.40
  -5 -10   0    2.70    3.40
   5 -10   0    7.60    4.10
  -5 -10   0   11.30    5.30
   5 -10   0    8.40    4.30
   5  10   0    2.20    3.40
   5  10   0    4.10    3.60
  -5  10   0    4.60    3.90
   5  10   0   -2.90    2.70
  -5  10   0    4.50    3.70
  -6 -10   0  137.69   13.90
   6 -10   0  200.48   15.30
  -6 -10   0  134.39   13.60
   6 -10   0  136.79   12.70
   6 -10   0  145.89   13.90
  -6  10   0  165.28   14.60
  -6  10   0  155.78   15.40
   6  10   0  142.89   14.20
   6  10   0  161.58   13.10
   6  10   0  164.38   13.70
   7 -10   0   27.40    8.10
  -7 -10   0   38.60    9.70
  -7 -10   0   59.39   11.80
   7 -10   0   41.80    9.90
   7  10   0   36.60    8.80
  -7  10   0   54.79   11.10
  -7  10   0   57.79   11.30
   7  10   0   38.70    9.60
   0 -11   0    1.60    1.30
   0 -11   0    1.00    1.70
   0 -11   0    2.60    2.40
   0 -11   0   -0.10    1.80
   0 -11   0   -1.70    1.80
   0 -11   0    1.00    1.70
   0 -11   0   -1.90    1.10
   0  11   0    1.50    1.80
   0  11   0   -0.70    1.40
   0  11   0   -0.70    1.80
   0  11   0   -1.10    1.40
   0  11   0    6.00    2.30
   0  11   0    0.50    1.20
   0  11   0    0.50    1.30
   0  11   0    2.00    1.50
  -1 -11   0  269.87   14.00
   1 -11   0  272.97   11.80
   1 -11   0  285.27   13.80
   1 -11   0  277.37   11.80
   1 -11   0  294.07   13.70
  -1 -11   0  249.48   13.40
   1 -11   0  269.87   12.10
  -1 -11   0  284.17   11.60
  -1 -11   0  277.97   11.50
   1 -11   0  265.87   13.20
   1 -11   0  270.57   11.80
  -1 -11   0  271.27   13.80
   1 -11   0  269.97   13.90
  -1 -11   0  286.37   13.40
   1 -11   0  263.57   13.50
  -1 -11   0  279.07   13.90
   1  11   0  274.37   14.50
  -1  11   0  282.27   13.80
  -1  11   0  270.97   13.30
   1  11   0  280.57   11.50
  -1  11   0  291.27   11.80
   1  11   0  287.47   13.50
  -1  11   0  251.67   12.80
   1  11   0  275.97   12.30
  -1  11   0  277.77   12.20
  -1  11   0  270.17   13.40
   1  11   0  263.07   13.80
   2 -11   0  299.37   13.60
   2 -11   0  270.77   13.30
   2 -11   0  306.57   14.50
  -2 -11   0  300.97   11.10
  -2 -11   0  314.67   14.40
   2 -11   0  309.87   15.40
   2 -11   0  291.67   14.30
  -2 -11   0  286.97   12.90
  -2 -11   0  284.27   15.50
   2 -11   0  285.47   13.60
  -2 -11   0  284.47   14.70
   2 -11   0  293.77   14.60
  -2 -11   0  305.87   14.80
  -2  11   0  306.67   14.60
   2  11   0  284.47   14.10
  -2  11   0  312.37   13.90
   2  11   0  274.87   15.10
  -2  11   0  306.47   11.50
  -2  11   0  286.07   14.00
  -2  11   0  271.37   14.80
   2  11   0  282.07   12.90
   2  11   0  305.67   14.50
   2  11   0  296.57   14.30
  -3 -11   0  109.09    9.00
  -3 -11   0  128.39    9.00
  -3 -11   0  108.69   10.00
   3 -11   0  101.49    9.20
  -3 -11   0  114.19    8.70
   3 -11   0  107.39    8.00
   3 -11   0  135.79    9.00
   3 -11   0  114.59    8.70
  -3 -11   0  121.09    8.00
   3  11   0  138.39    9.30
   3  11   0  118.69    8.40
  -3  11   0  114.99    8.90
  -3  11   0  118.29    8.10
  -3  11   0  102.79    9.30
  -3  11   0  100.09    8.40
   3  11   0  101.59    9.40
   3  11   0  114.89    8.10
   4 -11   0  408.96   17.60
  -4 -11   0  399.66   21.70
  -4 -11   0  411.36   20.70
  -4 -11   0  418.66   18.50
   4 -11   0  410.76   19.90
   4 -11   0  377.06   17.40
   4 -11   0  396.76   20.80
  -4 -11   0  404.56   18.00
   4  11   0  380.06   19.00
   4  11   0  390.86   19.30
   4  11   0  370.86   20.80
  -4  11   0  420.06   20.40
  -4  11   0  413.66   21.30
  -4  11   0  389.26   19.60
  -5 -11   0  234.08   17.00
  -5 -11   0  248.18   16.60
   5 -11   0  240.18   16.50
   5 -11   0  240.98   15.80
  -5  11   0  249.78   16.20
  -5  11   0  228.68   16.40
   5  11   0  229.68   14.90
   5  11   0  234.18   16.80
   5  11   0  210.28   14.40
   6 -11   0   71.29    9.40
  -6 -11   0   74.49   11.30
  -6 -11   0   65.39    9.70
   6 -11   0   55.29   10.60
   6 -11   0   56.79    9.10
  -6  11   0   73.09   10.20
  -6  11   0   52.59    9.90
   6  11   0   53.79    8.60
   6  11   0   56.89   10.80
   7 -11   0    7.80    6.00
  -7 -11   0    6.20    5.20
   7 -11   0    8.80    5.70
  -7 -11   0    7.40    6.20
  -7  11   0    6.50    5.30
   7  11   0    4.80    5.20
   7  11   0    0.20    4.40
  -7  11   0    2.60    4.70
   0 -12   0    3.20    2.70
   0 -12   0    5.00    2.20
   0 -12   0    0.70    1.80
   0 -12   0    4.50    2.30
   0 -12   0   -0.40    2.30
   0 -12   0    0.10    1.90
   0 -12   0    1.40    1.30
   0  12   0    2.30    1.60
   0  12   0    0.40    1.30
   0  12   0    3.30    2.30
   0  12   0    0.20    1.90
   0  12   0    4.00    2.40
   0  12   0    0.90    1.60
   0  12   0   -0.60    1.60
   0  12   0   -0.80    1.50
   1 -12   0   98.69    6.30
   1 -12   0  105.99    6.40
  -1 -12   0  100.69    7.90
  -1 -12   0   94.49    7.70
   1 -12   0   97.69    6.50
  -1 -12   0   92.09    8.00
  -1 -12   0   92.79    5.90
  -1 -12   0   96.19    7.30
   1 -12   0  111.09    7.80
   1 -12   0  106.89    9.20
   1 -12   0  102.79    8.10
  -1 -12   0   97.39    8.10
   1 -12   0   98.79    6.40
   1 -12   0   89.89    7.50
  -1 -12   0   96.79    6.10
   1 -12   0   99.19    7.90
   1  12   0  107.29    8.40
   1  12   0  102.39    6.80
  -1  12   0   97.59    6.20
  -1  12   0   90.69    7.50
   1  12   0   90.19    7.40
  -1  12   0  100.39    6.70
   1  12   0  105.49    8.00
  -1  12   0   94.69    7.50
  -1  12   0   97.39    7.80
   1  12   0   96.89    7.60
  -1  12   0   89.19    7.10
   1  12   0   94.79    6.00
   2 -12   0  213.58   15.70
  -2 -12   0  247.78   13.90
  -2 -12   0  234.98   13.20
   2 -12   0  224.78   12.60
   2 -12   0  238.18   13.10
   2 -12   0  217.18   12.40
  -2 -12   0  241.38    9.60
  -2 -12   0  228.78    9.50
  -2 -12   0  232.78   11.30
  -2 -12   0  242.78   12.40
   2 -12   0  233.78   11.90
  -2 -12   0  213.48   13.00
  -2  12   0  231.08    9.80
   2  12   0  236.58   11.30
  -2  12   0  216.98   12.30
  -2  12   0  245.88   13.10
   2  12   0  248.78   14.30
   2  12   0  263.57   13.20
  -2  12   0  259.67   12.40
   2  12   0  245.78   12.60
  -2  12   0  225.58   13.40
  -3 -12   0  253.97   15.80
  -3 -12   0  241.48   13.60
  -3 -12   0  281.57   16.80
   3 -12   0  218.38   14.60
  -3 -12   0  244.68   13.60
   3 -12   0  256.77   13.80
   3 -12   0  261.77   13.60
  -3 -12   0  253.07   14.20
   3 -12   0  261.87   15.30
   3  12   0  253.87   13.10
  -3  12   0  217.98   13.40
  -3  12   0  243.38   13.00
   3  12   0  243.38   15.30
  -3  12   0  238.88   13.50
  -3  12   0  276.37   15.50
   3  12   0  247.18   13.90
  -4 -12   0   63.09    7.90
   4 -12   0   68.79    6.60
   4 -12   0   68.29    6.80
  -4 -12   0   65.29    7.00
  -4 -12   0   56.29    8.40
   4 -12   0   59.19    7.20
   4 -12   0   60.49    7.80
   4  12   0   69.59    7.90
  -4  12   0   73.49    8.70
  -4  12   0   61.19    7.50
  -4  12   0   52.49    7.20
   4  12   0   72.39    8.80
   4  12   0   67.39    7.20
  -5 -12   0   31.60    7.30
  -5 -12   0   32.20    8.10
   5 -12   0   35.40    7.80
   5 -12   0   21.60    6.50
   5  12   0   35.70    8.50
   5  12   0   34.60    7.00
  -5  12   0   28.50    7.00
   5  12   0   26.20    6.40
  -5  12   0   32.00    7.50
  -6 -12   0   44.40    9.50
   6 -12   0   25.20    7.20
   6 -12   0   46.20    9.10
   6 -12   0   51.19   10.60
  -6 -12   0   27.90    8.00
  -6  12   0   42.50    9.90
   6  12   0   43.80    8.60
  -6  12   0   27.60    7.40
   6  12   0   31.60    8.40
   6  12   0   41.40    9.70
   7 -12   0   25.10    8.40
   7 -12   0   24.20    7.90
  -7 -12   0   11.40    6.90
  -7 -12   0   19.70    7.80
   7  12   0    8.80    6.20
  -7  12   0   22.70    8.20
   7  12   0   14.90    6.30
  -7  12   0   23.40    8.00
   0 -13   0    0.40    2.60
   0 -13   0    1.50    2.00
   0 -13   0    2.90    2.10
   0 -13   0   -0.10    1.40
   0 -13   0    0.10    2.10
   0 -13   0   -1.00    1.70
   0  13   0   -1.80    1.50
   0  13   0    0.80    1.20
   0  13   0    3.20    2.40
   0  13   0    1.60    2.30
   0  13   0    2.70    1.80
   0  13   0    0.00    1.70
   0  13   0   -1.10    1.10
   1 -13   0  379.16   17.30
  -1 -13   0  363.46   15.00
   1 -13   0  374.76   17.10
  -1 -13   0  355.36   17.90
  -1 -13   0  368.36   14.70
  -1 -13   0  389.46   17.90
   1 -13   0  377.26   15.10
   1 -13   0  390.96   17.80
  -1 -13   0  337.27   18.00
   1 -13   0  368.56   15.10
   1 -13   0  364.56   15.30
   1 -13   0  361.16   17.90
   1  13   0  369.06   15.70
  -1  13   0  353.46   15.00
  -1  13   0  370.76   19.00
   1  13   0  334.67   17.50
   1  13   0  337.37   16.70
   1  13   0  372.26   14.80
  -1  13   0  377.66   15.70
   1  13   0  343.47   16.90
  -1  13   0  374.56   17.30
  -1  13   0  363.06   17.00
   2 -13   0  632.04   24.90
   2 -13   0  674.53   27.10
   2 -13   0  624.64   24.60
   2 -13   0  630.14   24.90
  -2 -13   0  616.34   26.90
  -2 -13   0  637.34   24.20
  -2 -13   0  673.83   22.30
  -2 -13   0  707.03   28.60
   2 -13   0  715.93   27.20
   2 -13   0  659.43   27.40
  -2 -13   0  669.43   25.90
  -2 -13   0  657.43   29.40
   2  13   0  681.03   28.10
  -2  13   0  647.74   27.40
   2  13   0  651.93   24.20
  -2  13   0  635.94   26.40
  -2  13   0  628.74   25.10
   2  13   0  670.13   26.60
   2  13   0  636.74   25.40
  -3 -13   0 2678.63   90.49
  -3 -13   0 2894.71   94.29
   3 -13   0 2846.92   90.69
   3 -13   0 2819.92   90.39
  -3 -13   0 2788.52   91.39
  -3 -13   0 2776.52   91.09
   3 -13   0 2814.32   90.99
   3 -13   0 2902.21   93.29
   3  13   0 2828.22   89.29
  -3  13   0 2738.23   92.79
   3  13   0 2819.42   90.99
  -3  13   0 2821.92   91.39
  -3  13   0 2983.50   91.49
   3  13   0 2754.52   93.29
   4 -13   0  179.08   11.50
  -4 -13   0  182.48   14.50
  -4 -13   0  179.28   12.10
  -4 -13   0  188.18   13.20
   4 -13   0  178.08   11.20
  -4 -13   0  191.78   12.00
   4 -13   0  168.68   13.40
   4 -13   0  160.28   12.00
   4  13   0  185.48   12.00
  -4  13   0  187.48   12.80
   4  13   0  181.18   14.20
  -4  13   0  198.78   13.20
  -4  13   0  161.68   13.30
   4  13   0  181.68   12.50
   5 -13   0  934.61   38.90
   5 -13   0  969.00   43.80
  -5 -13   0  963.70   40.10
   5  13   0  927.71   37.70
  -5  13   0  944.31   39.10
  -5  13   0  869.21   42.30
   5  13   0  895.71   37.70
   6 -13   0  367.16   23.60
   6 -13   0  368.46   22.50
  -6 -13   0  394.16   23.90
  -6 -13   0  421.06   25.70
  -6  13   0  364.26   22.70
   6  13   0  382.16   21.90
   6  13   0  362.76   24.10
   6  13   0  333.17   22.40
  -6  13   0  378.26   24.00
  -7 -13   0   17.90    8.30
   7 -13   0    2.60    5.90
  -7 -13   0   -3.70    4.10
   7 -13   0   13.60    6.90
   7  13   0    2.40    5.80
  -7  13   0   -1.10    4.40
   7  13   0    6.00    8.10
   0 -14   0   40.20    5.10
   0 -14   0   54.99    6.70
   0 -14   0   68.29    7.20
   0 -14   0   40.20    4.10
   0 -14   0   51.59    5.60
   0  14   0   52.09    4.90
   0  14   0   45.40    4.80
   0  14   0   51.89    5.30
   0  14   0   48.00    5.90
   0  14   0   46.40    4.40
   0  14   0   41.90    5.20
  -1 -14   0    4.50    2.10
  -1 -14   0   -1.40    2.00
  -1 -14   0    6.20    2.60
   1 -14   0    0.30    1.60
   1 -14   0    3.40    1.90
  -1 -14   0   -1.80    2.50
  -1 -14   0    3.20    3.50
   1 -14   0    3.90    2.90
   1 -14   0    1.90    2.80
   1 -14   0    0.90    1.70
   1 -14   0    1.10    2.80
   1  14   0    5.20    2.70
  -1  14   0    1.50    2.30
  -1  14   0    4.80    2.30
  -1  14   0    1.80    2.20
   1  14   0    0.00    1.60
   1  14   0    1.70    2.60
   1  14   0    3.10    1.80
  -1  14   0   -0.50    2.20
   2 -14   0  122.69    9.60
   2 -14   0  105.59    8.00
  -2 -14   0  120.99    9.80
   2 -14   0  102.89    9.00
   2 -14   0  112.79    9.60
  -2 -14   0  133.89    6.70
  -2 -14   0  115.79   10.20
   2 -14   0  136.89    8.70
  -2 -14   0  127.59   10.30
   2 -14   0  105.09    8.70
   2  14   0  109.19    7.60
   2  14   0  120.99   10.30
  -2  14   0  111.79    8.20
   2  14   0  125.39    9.50
  -2  14   0  125.19   10.20
   2  14   0  114.69    8.50
   3 -14   0 1286.27   45.10
   3 -14   0 1285.07   45.80
  -3 -14   0 1242.78   45.90
  -3 -14   0 1240.28   45.90
  -3 -14   0 1264.37   48.80
   3 -14   0 1263.77   46.20
  -3 -14   0 1260.77   46.70
   3 -14   0 1271.07   47.80
   3  14   0 1303.17   46.40
  -3  14   0 1285.87   48.10
   3  14   0 1246.98   44.00
  -3  14   0 1259.37   46.40
   3  14   0 1307.07   48.70
  -3  14   0 1244.58   45.70
   4 -14   0   -0.10    2.50
   4 -14   0   -0.60    2.50
  -4 -14   0   -0.30    2.60
  -4 -14   0   -1.00    2.80
   4 -14   0   -1.50    2.30
  -4 -14   0    0.00    3.80
   4 -14   0    2.00    4.00
  -4 -14   0   -2.30    2.60
   4  14   0    1.80    3.20
  -4  14   0    3.00    3.70
  -4  14   0   -0.70    2.50
   4  14   0    1.70    3.60
  -4  14   0   -0.70    2.90
   4  14   0   -0.20    2.40
   5 -14   0    8.40    5.30
  -5 -14   0    3.90    4.00
   5 -14   0   -5.70    2.70
  -5 -14   0    7.50    5.20
   5  14   0   -1.50    2.70
  -5  14   0    6.60    4.30
   5  14   0    1.00    3.40
   5  14   0    3.00    3.90
  -5  14   0    1.90    4.00
  -6 -14   0   55.59   11.10
  -6 -14   0   81.29   11.20
   6 -14   0   62.29    9.60
   6 -14   0   69.89   10.80
   6  14   0   76.19   11.40
   6  14   0   68.49    9.30
  -6  14   0   57.09    9.10
  -6  14   0   56.89   10.50
  -7 -14   0    4.70    6.10
   7 -14   0   18.80    8.00
  -7  14   0    3.80    5.30
   7  14   0    7.20    6.20
   0 -15   0    0.10    2.20
   0 -15   0    4.70    4.00
   0 -15   0    3.50    3.60
   0 -15   0    0.70    2.20
   0  15   0   -1.40    2.20
   0  15   0   -1.10    1.40
   0  15   0    1.40    2.00
   0  15   0    4.10    2.60
   0  15   0   -1.50    2.00
   0  15   0    1.10    2.00
   0  15   0   -2.20    1.60
   1 -15   0    7.30    4.00
   1 -15   0    1.10    2.70
   1 -15   0   -0.60    2.50
   1 -15   0   -0.70    1.80
  -1 -15   0   -0.60    1.70
  -1 -15   0    0.30    2.70
  -1 -15   0   -0.80    2.40
   1 -15   0    0.50    1.80
  -1 -15   0    1.20    2.90
   1  15   0   -0.60    1.50
   1  15   0   11.80    3.80
  -1  15   0    3.20    2.80
  -1  15   0    2.80    2.20
   1  15   0   -0.20    2.10
   1  15   0    2.30    2.20
  -1  15   0   -0.40    2.00
   2 -15   0  621.94   24.40
   2 -15   0  616.64   27.00
  -2 -15   0  648.14   27.30
   2 -15   0  627.94   27.20
  -2 -15   0  612.04   27.70
  -2 -15   0  615.84   23.10
  -2 -15   0  624.94   27.60
   2 -15   0  552.84   24.50
   2 -15   0  659.93   27.10
   2  15   0  658.73   28.20
  -2  15   0  589.24   24.50
  -2  15   0  614.24   26.40
   2  15   0  619.54   26.40
   2  15   0  592.74   23.30
   3 -15   0   13.80    5.00
   3 -15   0   12.30    4.10
   3 -15   0   21.90    5.80
  -3 -15   0   13.20    4.40
   3 -15   0   11.80    4.30
  -3 -15   0   18.00    5.90
  -3 -15   0   11.30    4.20
  -3 -15   0   15.90    5.20
  -3  15   0   13.60    4.40
   3  15   0   15.60    4.90
  -3  15   0   14.40    5.10
  -3  15   0   12.80    4.80
   3  15   0   13.30    4.90
   3  15   0   17.70    4.20
  -4 -15   0   80.09    8.60
  -4 -15   0   53.69    7.30
   4 -15   0   68.09    9.20
  -4 -15   0   62.09    9.40
  -4 -15   0   60.59    8.20
   4 -15   0   49.80    7.10
   4 -15   0   59.09    7.10
   4 -15   0   59.69    7.50
  -4  15   0   55.39    8.70
   4  15   0   45.40    6.60
   4  15   0   59.39    7.90
  -4  15   0   59.39    7.80
   4  15   0   58.59    9.00
  -4  15   0   50.39    7.20
  -5 -15   0  184.98   16.50
  -5 -15   0  184.18   15.00
   5 -15   0  186.18   14.40
   5 -15   0  196.28   16.00
  -5  15   0  183.08   14.40
  -5  15   0  177.78   15.60
   5  15   0  171.18   13.80
   5  15   0  182.58   15.90
   5  15   0  194.68   13.90
   6 -15   0    8.20    5.90
   6 -15   0    6.60    4.60
  -6 -15   0    2.60    4.80
  -6 -15   0    7.30    5.80
  -6  15   0    1.40    3.50
   6  15   0    0.50    4.90
  -6  15   0   -2.90    3.00
   0 -16   0  287.27   16.40
   0 -16   0  300.27   15.30
   0 -16   0  279.57   16.80
   0 -16   0  271.77   14.50
   0  16   0  272.77   13.60
   0  16   0  279.27   16.00
   0  16   0  289.77   16.00
   1 -16   0   59.39    7.40
   1 -16   0   49.30    6.50
   1 -16   0   47.70    5.30
  -1 -16   0   54.29    5.50
   1 -16   0   49.90    5.10
  -1 -16   0   49.80    6.70
  -1 -16   0   50.99    6.90
   1 -16   0   49.60    7.40
  -1 -16   0   40.10    7.80
  -1  16   0   47.20    6.90
   1  16   0   53.49    6.80
  -1  16   0   36.00    5.90
   1  16   0   47.90    4.80
   1  16   0   37.00    6.30
  -1  16   0   42.30    5.20
   1  16   0   52.09    5.60
   2 -16   0  204.68   13.60
   2 -16   0  189.48   13.40
   2 -16   0  204.38   11.30
   2 -16   0  166.98   12.40
  -2 -16   0  184.48   13.70
  -2 -16   0  187.28   13.20
  -2 -16   0  190.78   13.80
   2  16   0  191.58   12.80
  -2  16   0  192.18   12.80
  -2  16   0  164.28   10.80
   2  16   0  176.28   13.20
   2  16   0  183.78   10.30
  -3 -16   0   65.79    9.00
  -3 -16   0   60.49    8.00
  -3 -16   0   43.40    6.60
   3 -16   0   53.99    6.50
   3 -16   0   52.59    8.10
  -3 -16   0   57.89    7.70
   3 -16   0   44.50    6.70
   3 -16   0   60.39    7.70
   3  16   0   56.99    6.20
  -3  16   0   48.70    6.50
  -3  16   0   61.79    7.50
   3  16   0   47.60    9.00
  -3  16   0   46.40    8.70
   3  16   0   54.39    7.30
   4 -16   0  138.79   11.30
  -4 -16   0  142.59   13.70
   4 -16   0  120.29   12.20
   4 -16   0  122.79   10.60
  -4 -16   0  128.89   11.50
  -4 -16   0  133.49   11.20
   4 -16   0  146.69   11.00
   4  16   0  114.39   12.30
  -4  16   0  140.89   13.00
   4  16   0  133.59   11.40
   4  16   0  139.89   10.60
  -4  16   0  103.39   10.10
  -4  16   0  123.49   11.20
   5 -16   0   27.70    8.30
  -5 -16   0   63.39   10.40
  -5 -16   0   24.40    9.00
   5 -16   0   38.60    9.40
  -5  16   0   43.80    8.70
  -5  16   0   51.29   10.40
  -5  16   0   35.20    7.80
   5  16   0   38.10    9.00
   5  16   0   41.70    8.30
   6 -16   0   42.70   10.20
  -6 -16   0   31.70    8.70
  -6 -16   0   64.39   10.40
   6 -16   0   32.90    8.60
   6  16   0   49.30   10.60
  -6  16   0   45.10   10.00
   0 -17   0    4.20    3.30
   0 -17   0   -0.80    3.40
   0 -17   0    0.00    2.60
   0  17   0    0.10    2.50
   0  17   0   -0.20    2.00
   0  17   0   -1.00    2.60
  -1 -17   0    7.50    4.10
   1 -17   0   11.90    4.30
  -1 -17   0    5.10    3.50
  -1 -17   0    5.70    3.80
   1 -17   0   10.10    4.90
   1 -17   0    7.60    4.20
   1 -17   0    6.40    2.70
   1 -17   0    4.00    2.80
  -1 -17   0    5.40    2.80
  -1  17   0    7.10    3.00
  -1  17   0   12.60    4.50
  -1  17   0    0.30    2.90
   1  17   0    6.70    3.80
   1  17   0    7.00    3.20
   1  17   0    9.70    3.00
   1  17   0    6.10    3.90
   2 -17   0  522.45   21.80
  -2 -17   0  535.25   25.30
   2 -17   0  540.35   25.80
  -2 -17   0  501.85   25.50
   2 -17   0  532.55   25.00
   2 -17   0  501.25   24.70
  -2  17   0  548.75   25.80
  -2  17   0  487.85   24.00
   2  17   0  525.35   26.00
  -2  17   0  519.95   22.20
   2  17   0  507.95   20.80
   2  17   0  543.25   24.70
   3 -17   0  183.78   14.20
   3 -17   0  169.78   12.70
  -3 -17   0  184.68   13.50
  -3 -17   0  176.48   13.70
  -3 -17   0  164.88   14.20
   3 -17   0  171.18   11.60
   3 -17   0  175.88   13.30
   3  17   0  191.28   14.80
  -3  17   0  164.38   12.70
   3  17   0  174.88   12.90
  -3  17   0  168.48   13.80
  -3  17   0  161.08   11.60
   4 -17   0   11.00    4.50
   4 -17   0   17.00    6.00
   4 -17   0   19.40    5.30
  -4 -17   0   26.50    7.90
   4 -17   0   34.00    9.50
  -4 -17   0    9.90    4.80
  -4 -17   0    9.70    4.50
  -4 -17   0   13.80    5.10
  -4  17   0   17.40    5.90
  -4  17   0   17.50    6.50
  -4  17   0   21.90    5.60
   4  17   0   15.10    5.30
   4  17   0   11.90    5.20
  -5 -17   0  709.93   33.20
   5 -17   0  669.33   31.90
  -5 -17   0  746.53   36.60
   5 -17   0  670.63   34.40
   5  17   0  661.03   34.20
  -5  17   0  590.44   33.10
  -5  17   0  700.33   32.30
   5  17   0  692.93   35.30
  -6 -17   0   50.59   11.70
   6 -17   0   30.20    9.30
  -6 -17   0   58.59   11.20
   6  17   0   40.50   10.50
  -6  17   0   48.30   10.40
   0 -18   0    3.60    2.80
   0 -18   0    4.50    3.70
   0 -18   0    4.10    4.10
   0 -18   0   -0.20    2.50
   0  18   0    0.90    2.30
   0  18   0    4.40    3.40
   0  18   0    2.40    3.20
  -1 -18   0  174.48   13.90
  -1 -18   0  166.88   10.20
  -1 -18   0  147.09   12.20
   1 -18   0  167.68   12.90
   1 -18   0  161.58   10.50
   1 -18   0  183.98   12.50
  -1 -18   0  155.68   12.20
   1 -18   0  185.48   14.70
   1 -18   0  145.29   12.80
  -1  18   0  178.98   12.80
  -1  18   0  167.48   10.40
   1  18   0  155.28   12.60
   1  18   0  155.08    9.10
  -1  18   0  166.68   12.80
   1  18   0  165.88   10.50
   1  18   0  149.79   11.90
  -2 -18   0    4.60    4.10
   2 -18   0    7.30    4.10
   2 -18   0    2.70    3.60
  -2 -18   0    1.30    3.10
   2 -18   0    1.90    3.30
  -2 -18   0    5.00    4.00
   2  18   0   -0.50    2.60
   2  18   0   -0.80    2.40
  -2  18   0    2.50    2.80
  -2  18   0    2.10    3.50
   2  18   0   -0.70    2.90
   2  18   0    1.20    2.20
  -2  18   0   -0.50    2.70
   3 -18   0   99.49   10.80
   3 -18   0  112.79   10.60
   3 -18   0   77.69    8.20
  -3 -18   0  108.49   10.70
  -3 -18   0  110.89   12.00
   3 -18   0   86.39   10.00
  -3 -18   0   95.79   10.80
   3  18   0   86.29    9.50
  -3  18   0  103.49   11.20
  -3  18   0   99.19   10.20
   3  18   0  107.49   11.60
   4 -18   0 1152.78   46.00
  -4 -18   0 1215.68   47.40
  -4 -18   0 1194.38   47.80
   4 -18   0 1208.68   50.19
  -4 -18   0 1208.68   51.29
   4 -18   0 1174.98   47.00
  -4 -18   0 1221.28   47.50
   4 -18   0 1244.08   51.69
  -4  18   0 1151.88   47.20
   4  18   0 1192.88   50.59
  -4  18   0 1214.58   50.09
   4  18   0 1314.07   48.20
  -5 -18   0  139.69   13.30
   5 -18   0  159.98   15.40
  -5 -18   0  118.59   14.40
  -5  18   0  120.29   13.80
   5  18   0  144.39   15.20
   6 -18   0  240.38   20.90
  -6 -18   0  232.98   20.90
   6  18   0  234.68   20.60
  -6  18   0  261.27   21.30
   0 -19   0   -1.40    2.90
   0 -19   0    0.70    2.80
   0 -19   0    9.30    3.50
   0 -19   0   -1.90    2.90
   0  19   0    0.70    3.00
   0  19   0   -0.70    2.60
   1 -19   0   55.99    6.50
  -1 -19   0   56.29    8.40
  -1 -19   0   53.39    8.90
   1 -19   0   57.59    8.00
  -1 -19   0   67.99    8.60
   1 -19   0   69.59    8.10
   1 -19   0   54.49    8.60
   1  19   0   59.49    8.30
  -1  19   0   66.29    8.40
  -1  19   0   63.59    8.60
   1  19   0   57.79    8.30
  -2 -19   0   17.90    6.00
  -2 -19   0    4.40    4.20
   2 -19   0   23.10    6.60
   2 -19   0   15.20    5.50
  -2 -19   0    2.30    4.40
   2 -19   0   10.30    5.20
   2  19   0   23.30    6.10
   2  19   0    4.10    4.20
  -2  19   0   15.30    5.50
  -2  19   0   14.20    5.90
   2  19   0   17.40    5.80
   3 -19   0  263.47   17.70
  -3 -19   0  250.07   17.80
   3 -19   0  242.38   16.50
   3 -19   0  251.27   22.20
  -3 -19   0  208.18   18.30
  -3 -19   0  233.48   16.70
  -3  19   0  249.58   19.00
   3  19   0  270.37   17.10
  -3  19   0  248.68   16.60
   3  19   0  270.07   27.10
  -4 -19   0   10.50    5.40
  -4 -19   0   -2.00    4.20
   4 -19   0    2.10    4.30
   4 -19   0    6.10    4.50
  -4 -19   0    3.20    4.70
   4 -19   0    5.90    4.40
  -4  19   0   10.20    5.70
  -4  19   0    2.80    4.00
   4  19   0    2.60    5.00
   4  19   0    8.80    5.20
   5 -19   0   31.70    9.50
  -5 -19   0   48.20   11.10
   5  19   0   24.10    7.90
  -5  19   0   37.10    9.90
   0 -20   0   20.00    6.30
   0 -20   0   19.90    5.30
   0 -20   0   14.80    6.30
   0 -20   0   26.40    6.40
   0  20   0   23.40    6.10
   0  20   0   21.50    6.30
  -1 -20   0  180.38   15.70
   1 -20   0  197.58   14.00
   1 -20   0  188.48   15.00
  -1 -20   0  207.48   15.70
  -1 -20   0  222.28   15.20
   1 -20   0  204.68   15.90
   1  20   0  222.28   15.30
  -1  20   0  200.88   14.80
   1  20   0  226.18   15.90
  -1  20   0  215.08   15.60
  -2 -20   0   17.10    6.10
  -2 -20   0   24.50    6.90
   2 -20   0   27.40    6.80
   2 -20   0   19.10    5.80
  -2 -20   0   23.60    6.70
   2 -20   0   25.50    7.20
  -2  20   0   36.40    8.50
   2  20   0   27.10    6.50
   2  20   0   24.90    6.90
  -2  20   0   16.80    6.00
   3 -20   0    1.80    4.00
  -3 -20   0   17.60    6.90
   3 -20   0    7.10    4.60
  -3 -20   0    5.50    5.00
   3 -20   0   -2.40    3.70
  -3  20   0    0.30    4.20
  -3  20   0    5.50    4.40
   3  20   0    6.70    4.30
   3  20   0    6.30    4.90
  -4 -20   0    6.20    4.50
   4 -20   0   -0.10    3.50
  -4 -20   0   10.70    6.00
   4 -20   0   10.90    5.50
   4 -20   0    0.80    3.90
  -4 -20   0    0.50    4.10
  -4  20   0    8.10    5.30
   4  20   0   -0.10    3.60
   4  20   0    5.90    5.30
   5 -20   0   -2.90    3.80
  -5 -20   0   10.90    6.70
  -5  20   0   -0.80    4.00
   5  20   0   -2.80    3.80
   0 -21   0   -1.10    3.30
   0 -21   0    1.30    3.70
   0 -21   0   -1.40    2.60
   0 -21   0   -0.10    2.80
   0  21   0    0.30    2.90
   0  21   0   -0.30    3.10
   1 -21   0  156.28   14.10
  -1 -21   0  153.38   13.00
  -1 -21   0  142.59   14.30
   1 -21   0  166.28   14.60
   1 -21   0  168.48   12.90
   1  21   0  157.58   13.30
  -1  21   0  152.28   13.20
   1  21   0  148.49   13.50
  -1  21   0  167.78   14.00
  -2 -21   0  171.18   14.70
  -2 -21   0  151.38   14.00
   2 -21   0  181.38   14.30
   2 -21   0  180.88   15.40
  -2 -21   0  182.38   15.70
   2  21   0  198.98   15.70
  -2  21   0  150.38   13.30
   2  21   0  164.58   13.70
  -2  21   0  144.59   13.80
   3 -21   0   33.70    8.40
  -3 -21   0   52.19   10.80
   3 -21   0   29.40    7.50
   3 -21   0   37.60    8.50
  -3 -21   0   27.90    7.20
  -3 -21   0   32.90    8.40
   3  21   0   33.50    8.40
  -3  21   0   47.80    9.00
  -3  21   0   41.80    9.30
   3  21   0   41.90    8.80
  -4 -21   0  162.98   14.80
  -4 -21   0  137.19   15.30
  -4 -21   0  126.69   13.00
   4 -21   0  139.79   13.50
   4 -21   0  124.69   14.30
  -4  21   0  134.59   14.50
   4  21   0  144.69   13.50
   4  21   0  137.69   15.00
  -5 -21   0   18.80    8.60
   5 -21   0   23.20    9.60
   5  21   0   33.50    9.70
  -5  21   0   23.70    8.10
   0 -22   0  185.08   16.10
   0 -22   0  152.48   14.40
   0 -22   0  161.58   12.80
   0  22   0  178.78   14.50
   1 -22   0   89.89   11.80
  -1 -22   0   83.09   11.00
  -1 -22   0   99.59   11.70
  -1 -22   0   80.09    9.80
   1 -22   0   86.29    9.80
   1 -22   0  120.79   12.50
  -1  22   0   90.89   10.60
   1  22   0   91.69   11.90
  -1  22   0   77.09   10.50
   2 -22   0  117.49   12.10
  -2 -22   0  107.89   12.70
   2 -22   0  105.19   12.30
  -2 -22   0  113.49   12.60
   2 -22   0  115.29   12.30
  -2 -22   0   94.79   12.00
   2  22   0  137.99   12.60
   2  22   0   96.99   12.10
  -2  22   0  117.89   12.60
  -2  22   0  104.49   11.30
   3 -22   0  357.06   22.60
  -3 -22   0  317.57   22.00
   3 -22   0  327.97   21.20
  -3 -22   0  333.47   21.50
   3 -22   0  319.77   21.50
  -3 -22   0  322.97   22.40
   3  22   0  313.37   22.30
  -3  22   0  294.67   19.90
   3  22   0  323.17   20.50
  -3  22   0  352.16   22.80
   4 -22   0  584.54   32.10
   4 -22   0  526.25   29.20
  -4 -22   0  576.94   32.80
  -4 -22   0  535.05   29.40
  -4 -22   0  614.84   31.70
   4  22   0  561.44   32.40
  -4  22   0  571.84   31.90
   5 -22   0   20.40    8.50
  -5  22   0   34.80   10.20
   5  22   0   31.40    9.60
   0 -23   0   -5.10    3.30
   0 -23   0    2.30    4.30
   0  23   0    0.00    3.30
   0  23   0   -4.20    2.90
  -1 -23   0   37.40    8.50
   1 -23   0   35.20    9.30
  -1 -23   0   34.50    7.70
   1 -23   0   52.99    8.20
   1 -23   0   30.40    8.00
  -1 -23   0   55.69   11.20
   1  23   0   37.90    8.10
  -1  23   0   41.20    8.60
  -1  23   0   46.60    9.10
   1  23   0   47.10    9.60
   2 -23   0   36.10    9.10
   2 -23   0   27.80    7.50
  -2 -23   0   25.90    8.00
  -2 -23   0   33.90    9.50
  -2 -23   0   31.90    8.30
   2 -23   0   45.00    9.80
  -2  23   0   23.60    7.20
  -2  23   0   20.10    6.60
   2  23   0   31.40    8.10
   2  23   0   20.10    7.00
  -3 -23   0   63.49   10.70
  -3 -23   0   66.59   10.60
   3 -23   0   68.99   10.80
  -3 -23   0   63.49   10.50
   3 -23   0   45.30   10.40
   3 -23   0   50.29   10.50
  -3  23   0   54.39    9.20
   3  23   0   56.39    9.20
  -3  23   0   57.99   10.90
   3  23   0   57.39   11.40
   4 -23   0   29.10   10.30
  -4 -23   0   44.30   10.90
   4 -23   0   28.20    9.20
   4  23   0   46.10   17.60
   0 -24   0   70.29   11.80
   0 -24   0   73.19   11.30
   0  24   0   78.69   10.50
   0  24   0  112.29   12.50
  -1 -24   0   20.20    7.30
   1 -24   0   19.00    6.80
  -1 -24   0   13.50    6.60
   1 -24   0   11.00    8.50
   1 -24   0   16.60    7.00
  -1 -24   0    8.20    5.30
   1  24   0    6.80    4.80
   1  24   0   14.10    6.00
  -1  24   0   13.80    5.70
  -1  24   0   18.70    6.90
   2 -24   0    4.30    5.20
  -2 -24   0    1.50    4.60
  -2 -24   0   -0.50    4.60
   2 -24   0   -2.00    3.30
  -2 -24   0    2.00    5.00
   2 -24   0   11.00    6.10
  -2  24   0    1.30    4.30
   2  24   0    6.80    5.30
  -2  24   0    0.80    3.60
   2  24   0    1.70    4.40
  -3 -24   0    7.60    9.00
  -3 -24   0    4.30    5.30
   3 -24   0   -3.30    4.20
   3 -24   0   -2.00    4.30
   3 -24   0   -0.40    4.20
  -3 -24   0    4.30    5.50
   3  24   0    3.80    5.10
   3  24   0   -4.10    3.50
  -3  24   0   -1.40    4.30
   4 -24   0   65.39   13.00
  -4 -24   0   79.09   11.80
  -4 -24   0   56.29   11.90
  -4  24   0   52.79   11.70
   4  24   0   84.59   13.00
   0 -25   0    4.20    6.40
   0 -25   0    5.20    6.00
   0  25   0    5.70    4.60
   0  25   0   -0.60    4.00
  -1 -25   0  160.28   15.80
   1 -25   0  146.89   18.20
   1 -25   0  167.28   16.10
   1  25   0  145.89   14.30
  -1  25   0  166.18   15.60
   1  25   0  176.88   16.10
  -1  25   0  162.88   15.20
  -2 -25   0   34.60    8.90
   2 -25   0   39.80   10.00
  -2 -25   0   28.80    8.20
  -2 -25   0   36.70   10.20
   2 -25   0   36.30    8.50
  -2  25   0   17.20    7.10
  -2  25   0   40.10    9.10
   2  25   0   33.80    9.10
   2  25   0   56.49   11.30
  -3 -25   0   12.40    6.50
   3 -25   0    7.60    6.60
   3 -25   0   11.40    6.60
  -3 -25   0   20.50    7.60
  -3 -25   0   19.00    7.80
   3 -25   0   21.00    7.40
  -3  25   0    4.30    5.80
   0 -26   0  648.74   34.90
   0 -26   0  635.34   35.60
   0  26   0  608.54   32.90
   0  26   0  597.94   32.70
   1 -26   0  245.18   21.00
  -1 -26   0  252.27   21.30
  -1 -26   0  241.28   20.10
   1 -26   0  286.87   21.50
  -1  26   0  258.97   20.00
   1  26   0  243.68   19.80
   1  26   0  256.27   19.60
  -1  26   0  266.77   19.70
  -2 -26   0   50.79   10.80
   2 -26   0   58.59   13.00
  -2 -26   0   98.19   13.50
   2 -26   0   77.59   12.20
   2  26   0   67.09   12.10
   2  26   0   64.69   12.40
   0 -27   0    4.10    5.90
   0 -27   0   13.30    7.40
   0  27   0    6.90    5.90
   0  27   0   13.70    6.40
   1 -27   0   47.30   11.70
  -1 -27   0   21.10    8.30
   1 -27   0   44.00   10.50
  -1 -27   0   16.40    8.00
   1  27   0   16.60    7.50
  -1  27   0   43.90   10.10
  -1  27   0   12.60    8.60
   1  27   0   11.30    6.10
   8   0  -1    6.10    8.90
  -8   0   1    4.20    6.60
  -7   0   1   -3.00    3.50
   7   0  -1   -2.80    3.40
  -7   0   1   -2.50    2.90
  -6   0   1    3.60    3.40
   6   0  -1    2.10    3.70
   6   0  -1    0.20    2.80
  -6   0   1   -1.80    3.00
  -6   0   1    5.10    4.20
   6   0  -1    5.60    4.40
  -5   0   1   -4.30    2.20
   5   0  -1   -3.00    2.20
  -5   0   1   -1.10    2.60
  -5   0   1   -3.20    1.80
   5   0  -1   -1.00    2.50
   5   0  -1    1.60    2.80
   4   0  -1   -1.50    1.50
  -4   0   1    0.10    1.00
   4   0  -1    2.20    2.10
  -4   0   1   -2.50    1.30
   4   0  -1    1.40    2.00
  -4   0   1    0.40    1.90
  -4   0   1    1.00    2.30
  -4   0   1   -0.90    1.00
  -4   0   1    1.90    1.80
   4   0  -1    0.50    2.10
  -3   0   1   -0.80    0.90
  -3   0   1   -2.50    0.70
   3   0  -1    0.60    1.60
   3   0  -1   -0.10    1.70
  -3   0   1   -0.50    1.00
  -3   0   1    2.10    1.60
   3   0  -1    0.10    1.20
  -3   0   1   -1.80    1.10
   3   0  -1   -2.10    1.40
  -3   0   1   -0.50    1.30
   3   0  -1   -0.80    1.10
   3   0  -1   -1.00    1.30
  -3   0   1   -0.10    0.90
  -3   0   1    1.10    1.80
   2   0  -1    3.10    1.40
  -2   0   1    3.90    1.80
   2   0  -1    3.20    1.40
   2   0  -1    5.00    2.00
   2   0  -1    5.40    1.80
  -2   0   1    3.70    1.50
  -2   0   1    3.40    1.60
  -2   0   1    3.50    1.80
   2   0  -1    4.70    1.50
   2   0  -1    3.70    1.60
  -2   0   1    5.10    1.50
  -2   0   1    4.40    1.90
  -2   0   1    5.10    1.60
   2   0  -1    4.70    1.80
  -2   0   1    1.90    1.20
  -1   0   1    2.00    1.30
   1   0  -1    2.00    0.80
  -1   0   1    2.40    0.80
   1   0  -1    4.10    1.40
   1   0  -1    0.40    1.10
  -1   0   1    2.30    0.90
   1   0  -1    2.10    0.90
  -1   0   1    2.20    1.10
  -1   0   1    2.50    1.20
   1   0  -1    1.90    1.20
  -1   0   1    0.80    1.10
   0   0  -1    2.60    0.70
   0   0  -1    4.90    1.00
   0   0   1    3.90    0.80
   0   0   1    3.10    0.80
   0   0   1    1.50    0.90
   0   0   1    2.30    0.70
   0   0  -1    3.70    1.00
   0   0   1    4.40    1.10
   0   0   1    4.60    1.10
   0   0  -1    3.10    0.90
   0   0  -1    3.30    1.00
  -1   0  -1    0.10    0.70
   1   0   1    0.50    1.00
  -1   0  -1    0.50    1.00
  -1   0  -1    3.50    1.20
   1   0   1    0.50    1.00
   1   0   1    2.00    0.90
  -1   0  -1    3.20    0.90
   1   0   1    2.40    0.80
   1   0   1    1.90    1.10
   1   0   1   -0.20    1.10
   1   0   1    4.30    1.80
  -1   0  -1    3.30    1.50
   2   0   1    1.30    1.60
  -2   0  -1    1.80    1.30
   2   0   1   -0.40    0.90
  -2   0  -1   -3.00    1.10
   2   0   1   -0.70    1.30
   2   0   1   -0.60    1.40
  -2   0  -1    0.50    1.10
  -2   0  -1   -1.50    1.10
   2   0   1    0.60    1.50
   2   0   1    0.00    1.20
  -2   0  -1    0.60    1.40
   2   0   1    1.00    1.20
   3   0   1    1.90    2.00
   3   0   1    3.00    1.70
  -3   0  -1    1.50    1.80
  -3   0  -1    2.50    1.90
   3   0   1   -1.90    1.40
   3   0   1    1.30    2.00
  -3   0  -1   -1.10    1.90
  -3   0  -1    4.30    1.80
   3   0   1    2.00    2.30
   3   0   1    0.40    1.30
  -3   0  -1   -0.30    1.60
   3   0   1    2.30    2.50
   4   0   1    4.50    2.20
   4   0   1    0.20    2.20
  -4   0  -1    7.60    2.80
   4   0   1    2.90    2.60
  -4   0  -1   -1.10    1.30
   4   0   1    4.00    2.40
  -4   0  -1   -1.20    2.20
  -5   0  -1   -0.60    2.40
  -5   0  -1   -1.30    2.40
   5   0   1    1.50    3.00
   5   0   1    0.50    3.00
  -5   0  -1   -0.10    2.20
   5   0   1   -0.80    1.80
  -6   0  -1    4.80    3.80
  -6   0  -1    3.10    4.20
   6   0   1    0.10    4.10
   6   0   1    0.90    3.10
   6   0   1    0.90    3.70
  -7   0  -1   -0.50    3.70
   7   0   1   -2.10    3.60
   7   0   1   -4.00    2.90
  -7   0  -1   -0.60    4.20
  -8   0  -1    5.70    5.30
   8   0   1    2.40    5.10
  -8  -1   1  357.86   36.70
   8  -1  -1  310.87   28.50
  -8   1   1  322.87   31.90
   7  -1  -1   -4.40    3.50
  -7  -1   1   -3.60    3.20
  -7  -1   1    9.50    5.30
   7  -1  -1   -4.00    3.20
   7   1  -1    2.10    4.20
  -7   1   1    6.60    5.40
  -7   1   1   -1.80    4.00
   7   1  -1    1.30    4.30
  -6  -1   1  185.28   13.60
  -6  -1   1  195.58   15.40
  -6  -1   1  182.88   13.50
   6  -1  -1  177.68   12.70
   6  -1  -1  192.58   13.80
   6  -1  -1  189.68   14.70
   6   1  -1  194.58   12.70
  -6   1   1  164.58   12.50
   6   1  -1  221.08   14.90
   6   1  -1  190.18   14.70
  -6   1   1  195.38   14.00
  -6   1   1  203.98   15.80
  -5  -1   1   11.00    4.40
  -5  -1   1    9.10    3.70
  -5  -1   1   11.70    4.40
   5  -1  -1   15.80    5.20
   5  -1  -1   17.40    4.90
   5  -1  -1   21.20    5.20
  -5   1   1   14.40    4.90
   5   1  -1   18.80    5.00
  -5   1   1   19.10    5.50
  -5   1   1   14.60    4.80
   5   1  -1   14.70    4.20
   5   1  -1   15.90    5.20
  -4  -1   1   10.60    3.30
  -4  -1   1   12.10    2.20
  -4  -1   1    9.80    1.90
   4  -1  -1    8.40    2.90
  -4  -1   1    7.80    2.70
   4  -1  -1    6.90    2.70
   4  -1  -1    9.20    3.10
  -4  -1   1   11.00    3.60
   4  -1  -1   10.10    3.60
   4  -1  -1    5.70    3.00
  -4   1   1    9.20    1.80
   4   1  -1    8.50    3.10
  -4   1   1   16.30    3.80
  -4   1   1   10.60    3.30
  -4   1   1   14.30    3.60
   4   1  -1    9.30    3.10
   4   1  -1   11.00    3.30
   4   1  -1   10.60    3.50
  -4   1   1   12.70    2.10
  -3  -1   1    2.20    1.60
  -3  -1   1    0.20    1.20
  -3  -1   1    2.20    2.20
  -3  -1   1    0.30    1.50
  -3  -1   1   -0.20    1.20
  -3  -1   1    0.80    1.10
  -3  -1   1    1.30    1.10
   3  -1  -1   -1.00    1.20
  -3  -1   1    3.20    2.10
   3  -1  -1   -0.70    1.30
   3  -1  -1    0.00    1.60
   3  -1  -1    2.00    2.30
   3  -1  -1   -0.20    1.10
   3  -1  -1    3.40    1.90
   3   1  -1   -0.30    1.20
  -3   1   1    0.30    1.60
   3   1  -1    0.90    1.40
  -3   1   1    2.60    1.90
  -3   1   1    0.80    1.10
  -3   1   1    2.00    1.60
   3   1  -1    3.30    1.80
   3   1  -1   -1.10    1.20
  -3   1   1   -0.70    1.30
  -3   1   1    2.40    1.40
  -3   1   1    0.30    1.40
   3   1  -1    1.40    1.80
   3   1  -1   -0.20    1.40
   2  -1  -1 2372.86   72.29
  -2  -1   1 2373.76   70.29
  -2  -1   1 2203.28   70.29
   2  -1  -1 2280.37   70.79
   2  -1  -1 2264.07   70.59
  -2  -1   1 2352.56   71.19
  -2  -1   1 2370.56   70.99
  -2  -1   1 2332.57   71.79
  -2  -1   1 2343.37   71.89
  -2  -1   1 2395.86   70.69
   2  -1  -1 2342.67   71.39
  -2  -1   1 2318.77   72.09
   2  -1  -1 2370.26   70.39
   2  -1  -1 2384.46   70.29
  -2   1   1 2363.86   72.29
  -2   1   1 2379.16   71.09
  -2   1   1 2319.57   71.59
  -2   1   1 2228.08   70.09
   2   1  -1 2245.48   71.69
  -2   1   1 2325.17   70.09
  -2   1   1 2332.77   71.39
  -2   1   1 2350.66   71.49
   2   1  -1 2307.97   71.89
   2   1  -1 2304.17   71.09
   2   1  -1 2391.16   70.69
  -1  -1   1  231.98    7.70
   1  -1  -1  248.98    9.30
   1  -1  -1  225.48    8.90
   1  -1  -1  239.38    8.90
  -1  -1   1  236.88    8.50
  -1  -1   1  235.28    8.80
   1  -1  -1  227.88    7.70
  -1  -1   1  220.18    9.60
   1  -1  -1  236.28    8.30
  -1  -1   1  231.18    8.70
  -1  -1   1  231.48    8.80
   1   1  -1  228.98    8.40
  -1   1   1  234.28    9.10
  -1   1   1  238.08    8.70
  -1   1   1  229.88    8.70
  -1   1   1  242.28    8.80
   1   1  -1  225.98    7.60
   1   1  -1  219.08    9.80
  -1   1   1  223.98    8.20
   1   1  -1  225.38    8.70
   1  -1   1 2740.03   84.79
   1  -1   1 2816.72   84.79
   1   1   1 2896.71   84.79
   3  -1   1  544.95   20.40
   3  -1   1  514.15   23.70
   3  -1   1  553.44   24.30
  -3  -1  -1  585.64   22.80
   3  -1   1  557.84   19.90
  -3  -1  -1  560.74   21.10
   3  -1   1  559.94   22.40
   3  -1   1  562.64   21.90
   3  -1   1  542.15   22.10
  -3  -1  -1  560.94   22.20
  -3  -1  -1  567.44   19.60
  -3   1  -1  548.35   22.30
  -3   1  -1  552.54   20.10
   3   1   1  543.75   21.70
   3   1   1  553.34   20.80
  -3   1  -1  591.14   22.60
  -3   1  -1  538.45   20.30
   3   1   1  557.04   22.20
   3   1   1  551.64   19.60
  -3   1  -1  509.85   21.20
   4  -1   1  339.97   16.30
  -4  -1  -1  301.67   16.30
   4  -1   1  291.37   13.80
  -4  -1  -1  315.67   14.70
  -4  -1  -1  274.07   12.70
   4  -1   1  306.87   18.00
   4  -1   1  288.27   13.30
  -4   1  -1  312.67   13.90
   4   1   1  296.07   13.10
   4   1   1  270.67   13.70
   4   1   1  324.57   16.40
   4   1   1  307.77   15.80
  -4   1  -1  268.57   17.10
  -4   1  -1  288.57   15.90
  -4   1  -1  301.67   13.90
   5  -1   1   25.70    6.00
   5  -1   1   37.10    5.20
   5  -1   1   40.90    6.70
  -5  -1  -1   43.50    6.80
  -5  -1  -1   29.60    6.70
  -5  -1  -1   27.60    5.90
   5   1   1   42.90    6.80
   5   1   1   31.20    4.60
  -5   1  -1   30.10    6.40
  -5   1  -1   37.80    5.30
  -5   1  -1   32.40    7.20
   5   1   1   31.60    6.50
   6  -1   1   60.29    9.00
  -6  -1  -1   54.39    8.90
  -6  -1  -1   57.59    8.80
   6  -1   1   45.20    6.30
  -6  -1  -1   47.20    7.10
   6  -1   1   56.59    8.70
  -6   1  -1   54.49    8.50
   6   1   1   61.69    9.10
   6   1   1   44.50    8.60
  -6   1  -1   54.39    8.90
   7  -1   1   -4.50    2.60
   7  -1   1    2.30    4.40
  -7  -1  -1   -2.90    3.70
  -7  -1  -1   -4.00    2.80
   7   1   1    8.90    5.80
  -7   1  -1    1.80    4.40
   7   1   1   -1.70    3.70
  -7   1  -1    2.90    4.30
   8  -1   1   83.79   17.20
  -8  -1  -1   77.39   13.00
   8  -1   1   96.69   13.30
   8   1   1   67.99   13.00
  -8   1  -1   83.39   13.10
  -8   1  -1   88.09   21.80
  -8  -2   1  220.58   28.30
   8  -2  -1  191.88   20.70
   8   2  -1  223.28   23.70
  -8   2   1  180.28   20.20
   7  -2  -1  229.58   17.90
   7  -2  -1  226.18   16.70
  -7  -2   1  219.68   16.20
  -7  -2   1  212.18   17.80
   7   2  -1  217.58   16.60
   7   2  -1  208.08   17.10
  -7   2   1  212.38   17.80
   6  -2  -1  794.22   35.40
  -6  -2   1  811.12   34.10
  -6  -2   1  727.83   35.30
   6  -2  -1  837.12   33.90
  -6  -2   1  785.42   33.20
   6  -2  -1  799.42   33.10
  -6   2   1  796.12   36.30
  -6   2   1  776.92   33.80
  -6   2   1  853.11   32.70
   6   2  -1  818.22   35.60
   6   2  -1  772.02   34.00
   6   2  -1  765.22   31.20
  -5  -2   1 1612.94   56.09
  -5  -2   1 1616.84   58.79
   5  -2  -1 1668.33   58.29
   5  -2  -1 1654.53   56.29
  -5  -2   1 1596.84   56.99
   5  -2  -1 1686.53   56.69
  -5   2   1 1646.64   55.49
  -5   2   1 1616.84   58.79
  -5   2   1 1566.34   56.59
   5   2  -1 1613.74   56.89
   5   2  -1 1612.74   54.59
   5   2  -1 1583.74   57.69
  -4  -2   1  640.14   21.00
   4  -2  -1  635.84   24.60
  -4  -2   1  618.64   21.00
  -4  -2   1  632.24   25.50
   4  -2  -1  691.13   25.40
  -4  -2   1  626.64   21.70
  -4  -2   1  622.64   23.20
   4  -2  -1  595.14   24.20
   4  -2  -1  596.74   24.30
  -4  -2   1  588.44   24.00
  -4   2   1  621.44   25.00
   4   2  -1  620.14   25.10
   4   2  -1  605.64   24.90
  -4   2   1  608.24   20.60
   4   2  -1  621.54   28.30
  -4   2   1  635.34   28.70
  -4   2   1  629.74   24.30
   4   2  -1  630.74   24.30
   4   2  -1  627.14   23.60
  -4   2   1  609.04   24.30
  -3  -2   1   24.60    4.00
   3  -2  -1   30.50    2.90
  -3  -2   1   26.10    2.80
  -3  -2   1   34.30    4.00
   3  -2  -1   29.90    3.70
  -3  -2   1   28.00    2.90
  -3  -2   1   27.30    3.40
  -3  -2   1   23.80    3.80
   3  -2  -1   29.80    2.80
   3  -2  -1   26.70    3.70
   3  -2  -1   22.80    3.70
  -3  -2   1   27.30    2.80
   3  -2  -1   27.00    3.50
  -3  -2   1   22.40    3.00
   3  -2  -1   21.90    3.20
  -3  -2   1   27.20    2.70
   3  -2  -1   28.90    3.60
   3   2  -1   31.70    3.50
   3   2  -1   28.40    3.80
  -3   2   1   26.80    4.20
  -3   2   1   23.60    3.50
  -3   2   1   31.10    4.30
  -3   2   1   29.80    3.00
  -3   2   1   27.10    2.70
   3   2  -1   26.20    3.80
   3   2  -1   30.00    4.00
   3   2  -1   27.60    3.90
  -3   2   1   24.50    3.50
  -3   2   1   37.80    3.90
   3   2  -1   29.70    3.40
   2  -2  -1    4.90    1.60
  -2  -2   1    6.50    1.90
  -2  -2   1    7.10    1.60
  -2  -2   1    5.80    2.00
  -2  -2   1    8.00    2.30
  -2  -2   1    5.80    1.70
  -2  -2   1    6.00    1.60
  -2  -2   1    5.60    1.60
   2  -2  -1    9.20    2.10
  -2  -2   1    6.30    1.90
   2  -2  -1    3.60    1.70
   2  -2  -1    7.90    1.80
  -2  -2   1    9.20    2.00
   2  -2  -1    4.90    2.00
   2  -2  -1    5.40    2.00
   2  -2  -1    6.40    1.60
   2  -2  -1   10.30    2.00
  -2   2   1    5.30    2.00
   2   2  -1    3.00    1.40
  -2   2   1    7.50    2.10
   2   2  -1    3.00    1.50
   2   2  -1    2.80    1.80
  -2   2   1    9.00    1.80
   2   2  -1    5.30    1.70
  -2   2   1    7.50    1.70
  -2   2   1    5.50    1.90
   2   2  -1    6.40    2.00
   2   2  -1    4.70    1.90
  -2   2   1    6.50    1.90
  -2   2   1    5.50    1.80
   1  -2  -1 1634.84   51.09
   1  -2  -1 1667.73   50.59
   1  -2  -1 1680.83   49.20
  -1  -2   1 1663.43   50.29
  -1  -2   1 1690.73   50.59
   1  -2  -1 1651.93   50.09
  -1  -2   1 1666.03   50.39
   1   2  -1 1592.14   50.99
   1   2  -1 1692.33   49.20
  -1   2   1 1707.03   51.59
   1   2  -1 1690.13   50.49
  -1   2   1 1630.14   50.49
   1   2  -1 1589.14   50.09
  -1   2   1 1626.24   50.29
   1  -2   1  397.56   14.60
   1  -2   1  399.76   14.30
   1  -2   1  388.86   12.60
  -1  -2  -1  411.26   14.70
  -1  -2  -1  400.76   14.40
   1  -2   1  396.66   13.20
   1  -2   1  424.56   13.90
   1  -2   1  393.26   13.20
  -1  -2  -1  409.66   13.40
  -1  -2  -1  400.66   13.40
  -1  -2  -1  385.76   14.30
  -1  -2  -1  391.76   13.50
   1  -2   1  396.26   14.40
  -1   2  -1  419.56   14.80
   1   2   1  397.56   13.30
   1   2   1  387.16   13.30
   1   2   1  412.26   14.60
   1   2   1  409.86   14.60
   1   2   1  392.36   14.40
   1   2   1  399.16   12.60
   1   2   1  403.06   12.60
  -1   2  -1  407.86   13.20
  -1   2  -1  400.96   12.60
  -1   2  -1  415.46   14.50
  -1   2  -1  383.86   14.80
   1   2   1  383.06   13.50
   2  -2   1 4553.74  143.79
   2  -2   1 5004.90  143.79
   2  -2   1 4765.52  143.89
   2   2   1 4707.63  143.79
   2   2   1 4892.81  144.19
   3  -2   1 5532.05  163.28
  -3  -2  -1 5897.61  167.18
  -3  -2  -1 5486.25  162.68
  -3  -2  -1 5574.54  167.18
   3  -2   1 5361.26  166.18
  -3  -2  -1 5134.29  167.28
   3  -2   1 5567.24  169.68
   3   2   1 5477.35  166.78
  -3   2  -1 5251.47  165.58
   3   2   1 5549.65  165.38
  -3   2  -1 5723.33  167.18
   3   2   1 5577.64  169.08
  -3   2  -1 5253.67  164.58
   4  -2   1   26.50    3.80
   4  -2   1   39.00    7.40
  -4  -2  -1   34.00    6.50
   4  -2   1   32.60    5.10
   4  -2   1   26.80    4.20
  -4  -2  -1   33.30    3.70
  -4  -2  -1   37.40    5.00
   4   2   1   29.30    3.60
   4   2   1   36.90    5.70
   4   2   1   31.50    4.60
  -4   2  -1   28.20    5.50
  -4   2  -1   33.00    4.00
  -4   2  -1   26.70    4.10
   4   2   1   30.80    6.30
  -4   2  -1   38.80    5.60
  -5  -2  -1   88.79    8.50
  -5  -2  -1   81.69    8.90
   5  -2   1   77.39    8.90
  -5  -2  -1  103.19   10.10
   5  -2   1   89.09    9.10
   5   2   1   98.99    9.50
  -5   2  -1   90.19    7.30
   5   2   1   97.39    9.70
   5   2   1   84.59    6.70
  -5   2  -1   80.69    9.00
  -5   2  -1   81.89    9.00
   6  -2   1  356.76   18.90
  -6  -2  -1  394.66   21.90
   6  -2   1  359.46   21.60
  -6  -2  -1  407.86   23.30
   6  -2   1  403.26   22.60
  -6  -2  -1  358.86   19.70
   6   2   1  383.46   21.90
  -6   2  -1  354.86   21.40
   6   2   1  381.16   22.20
  -6   2  -1  386.76   22.70
   7  -2   1    3.30    4.20
   7  -2   1    3.50    5.00
  -7  -2  -1   -3.20    3.50
   7   2   1    8.50    5.40
   7   2   1    6.80    5.10
  -7   2  -1    7.30    6.30
  -7   2  -1    9.70    5.60
   8  -2   1   75.39   19.90
   8  -2   1   56.29   12.40
  -8  -2  -1   36.90   10.20
   8   2   1   27.70   12.90
   8   2   1   34.10    9.30
  -8   2  -1   52.09   11.70
   8  -3  -1    1.50    5.70
  -8  -3   1    4.00    6.00
  -8   3   1   15.50    7.60
   8   3  -1    1.90    4.70
   7  -3  -1  441.96   26.10
  -7  -3   1  487.15   28.00
   7  -3  -1  430.86   23.60
   7  -3  -1  489.45   25.40
  -7  -3   1  481.45   28.40
   7   3  -1  455.75   25.50
  -7   3   1  425.26   24.70
  -7   3   1  466.45   27.60
   7   3  -1  405.16   25.30
   6  -3  -1  211.98   14.50
   6  -3  -1  245.18   15.30
  -6  -3   1  224.08   16.50
  -6  -3   1  197.38   14.20
   6  -3  -1  230.78   16.50
  -6  -3   1  194.28   14.70
   6   3  -1  209.28   15.20
  -6   3   1  232.78   15.50
   6   3  -1  222.28   18.30
   6   3  -1  209.08   15.50
  -6   3   1  206.78   16.20
   5  -3  -1 1087.29   41.90
  -5  -3   1 1171.48   43.20
  -5  -3   1 1125.59   41.50
  -5  -3   1 1187.98   44.60
   5  -3  -1 1052.29   42.80
   5  -3  -1 1196.08   42.30
   5   3  -1 1151.68   42.90
  -5   3   1 1098.19   42.40
   5   3  -1 1138.19   43.40
  -5   3   1 1101.39   40.40
  -5   3   1 1172.78   44.80
   5   3  -1 1137.79   39.80
  -4  -3   1  162.98    9.70
   4  -3  -1  156.08   12.20
   4  -3  -1  165.98   10.40
  -4  -3   1  165.38    7.70
   4  -3  -1  147.39    9.10
  -4  -3   1  176.78   11.10
   4  -3  -1  141.09    9.60
   4  -3  -1  164.28    9.90
   4  -3  -1  164.18    9.90
  -4  -3   1  150.78    8.50
   4  -3  -1  161.68    7.40
  -4  -3   1  159.68    7.40
   4   3  -1  152.58   10.60
  -4   3   1  163.68   11.10
  -4   3   1  154.08   10.20
  -4   3   1  153.38    9.90
  -4   3   1  171.68    9.70
   4   3  -1  168.68   10.60
   4   3  -1  150.58    8.80
   4   3  -1  147.69    9.30
  -4   3   1  157.88    7.00
  -3  -3   1   40.30    3.30
  -3  -3   1   39.80    5.00
   3  -3  -1   39.10    4.00
   3  -3  -1   32.50    4.20
  -3  -3   1   41.70    3.60
   3  -3  -1   36.80    4.60
   3  -3  -1   35.00    3.80
  -3  -3   1   34.50    3.40
  -3  -3   1   36.00    4.60
   3  -3  -1   40.70    4.60
   3  -3  -1   41.40    4.10
  -3  -3   1   40.10    4.70
  -3  -3   1   46.20    4.70
  -3  -3   1   36.10    3.80
   3  -3  -1   37.90    3.40
   3  -3  -1   35.80    4.10
   3  -3  -1   36.10    3.20
   3   3  -1   41.20    4.00
   3   3  -1   39.10    4.40
  -3   3   1   36.10    3.10
   3   3  -1   33.60    4.30
  -3   3   1   38.60    3.30
   3   3  -1   32.10    4.20
  -3   3   1   33.50    4.20
   3   3  -1   27.60    4.10
  -3   3   1   50.39    5.30
  -3   3   1   43.10    5.00
  -3   3   1   39.60    3.90
   3   3  -1   36.90    3.70
  -3   3   1   34.50    4.00
   2  -3  -1  193.38    8.50
   2  -3  -1  203.68    8.90
  -2  -3   1  202.18    9.60
   2  -3  -1  198.78    8.60
  -2  -3   1  213.78    8.80
   2  -3  -1  190.68    9.20
  -2  -3   1  219.88    9.00
  -2  -3   1  221.78    8.80
   2  -3  -1  208.98    9.80
  -2  -3   1  202.68    9.40
   2  -3  -1  204.78    9.20
   2  -3  -1  199.18    8.50
  -2  -3   1  211.88    9.70
   2  -3  -1  202.28    9.80
   2   3  -1  220.58    8.80
  -2   3   1  205.28    9.60
   2   3  -1  204.68    8.60
  -2   3   1  201.18    9.30
  -2   3   1  201.68    9.20
  -2   3   1  202.48    8.60
   2   3  -1  205.98    9.60
  -2   3   1  206.58    8.50
  -2   3   1  214.68    9.10
   2   3  -1  208.08    9.50
   2   3  -1  208.58    8.70
  -2   3   1  207.88   10.00
   2   3  -1  192.88    9.50
  -1  -3   1 1183.98   36.00
   1  -3  -1 1164.58   36.90
  -1  -3   1 1176.78   36.60
  -1  -3   1 1162.98   36.50
   1  -3  -1 1173.78   36.60
  -1  -3   1 1143.59   36.60
   1  -3  -1 1091.19   36.40
   1  -3  -1 1185.18   36.90
  -1  -3   1 1185.48   36.10
  -1  -3   1 1141.49   36.90
   1  -3  -1 1171.38   35.10
  -1  -3   1 1160.38   36.60
   1   3  -1 1178.78   36.70
  -1   3   1 1187.28   35.10
  -1   3   1 1153.08   36.90
   1   3  -1 1082.19   36.70
   1   3  -1 1140.89   37.90
   1   3  -1 1172.48   35.80
  -1   3   1 1209.08   36.80
  -1   3   1 1170.28   35.70
  -1   3   1 1141.89   36.50
   1   3  -1 1257.27   37.70
   1   3  -1 1160.38   35.10
   1   3  -1 1108.09   36.40
   1   3  -1 1174.58   36.10
   0  -3   1 1171.88   36.20
   0  -3   1 1150.28   35.50
   0  -3  -1 1172.68   35.40
   0  -3  -1 1179.58   35.70
   0  -3   1 1165.58   35.60
   0  -3  -1 1169.88   36.50
   0  -3   1 1182.48   36.50
   0  -3   1 1154.18   36.40
   0   3  -1 1227.98   35.60
   0   3  -1 1166.28   36.30
   0   3   1 1200.58   35.50
   0   3  -1 1113.19   36.30
   0   3   1 1103.19   36.30
   0   3  -1 1181.68   35.60
   0   3   1 1174.78   36.30
   0   3   1 1151.98   36.40
   0   3   1 1189.78   35.60
   1  -3   1  612.44   20.30
  -1  -3  -1  640.04   21.30
  -1  -3  -1  622.54   21.50
   1  -3   1  644.64   21.30
  -1  -3  -1  633.54   20.10
  -1  -3  -1  624.04   21.50
   1  -3   1  617.84   21.30
   1  -3   1  637.64   20.30
   1  -3   1  609.14   21.40
   1  -3   1  610.64   21.20
   1  -3   1  641.64   20.30
  -1  -3  -1  638.64   20.60
   1   3   1  628.24   21.50
   1   3   1  650.23   18.90
  -1   3  -1  610.54   20.10
  -1   3  -1  595.14   21.20
  -1   3  -1  585.74   21.00
   1   3   1  612.54   20.30
   1   3   1  670.83   21.70
   1   3   1  610.54   20.50
  -1   3  -1  619.34   20.30
  -1   3  -1  626.34   21.20
  -1   3  -1  633.44   21.60
   1   3   1  656.93   20.10
  -2  -3  -1  461.45   18.40
   2  -3   1  480.95   15.40
  -2  -3  -1  484.85   18.20
  -2  -3  -1  462.55   15.90
   2  -3   1  475.45   15.50
   2  -3   1  470.25   18.10
   2  -3   1  493.25   18.50
   2  -3   1  464.25   15.30
   2  -3   1  453.65   17.50
  -2  -3  -1  479.85   16.40
  -2  -3  -1  462.75   15.00
  -2  -3  -1  480.15   18.40
   2  -3   1  449.36   18.00
   2  -3   1  491.15   17.90
   2   3   1  455.65   17.80
  -2   3  -1  501.85   18.00
   2   3   1  480.85   15.10
  -2   3  -1  468.65   18.40
  -2   3  -1  482.45   18.50
  -2   3  -1  479.35   15.30
   2   3   1  458.45   18.20
   2   3   1  487.25   18.70
  -2   3  -1  488.25   17.70
   2   3   1  457.15   18.10
  -2   3  -1  452.35   15.30
  -2   3  -1  473.25   15.30
   2   3   1  454.65   15.70
   2   3   1  472.85   17.40
   2   3   1  471.45   15.80
  -3  -3  -1  275.87   13.20
  -3  -3  -1  270.07    9.50
   3  -3   1  268.57   13.50
   3  -3   1  270.07   13.40
  -3  -3  -1  261.67   11.70
  -3  -3  -1  275.87    9.60
  -3  -3  -1  287.67   13.80
  -3  -3  -1  241.38   12.40
   3  -3   1  264.67   10.70
  -3  -3  -1  268.27   13.80
   3  -3   1  263.57   13.30
   3  -3   1  261.07   12.60
   3   3   1  291.17   10.50
  -3   3  -1  253.77   12.80
   3   3   1  258.47   12.70
  -3   3  -1  270.77   13.50
   3   3   1  290.67   13.10
   3   3   1  292.87   14.30
  -3   3  -1  275.17   10.80
   3   3   1  277.17   13.50
   3   3   1  282.87    9.50
   3   3   1  255.07    9.50
  -3   3  -1  270.27   13.80
   3   3   1  270.87   13.60
  -3   3  -1  275.47   12.60
   4  -3   1  395.06   16.40
  -4  -3  -1  427.36   19.40
   4  -3   1  432.76   21.90
   4  -3   1  405.56   18.50
  -4  -3  -1  448.16   22.60
  -4  -3  -1  434.56   17.20
  -4  -3  -1  431.56   20.80
   4  -3   1  434.06   20.10
  -4   3  -1  459.55   17.10
  -4   3  -1  436.96   20.60
   4   3   1  436.36   16.30
  -4   3  -1  423.06   18.50
   4   3   1  450.95   20.90
   4   3   1  409.66   18.90
  -4   3  -1  446.26   20.60
  -5  -3  -1  308.97   18.70
   5  -3   1  351.16   18.80
  -5  -3  -1  327.37   18.20
  -5  -3  -1  329.47   17.40
   5  -3   1  328.77   18.40
   5  -3   1  313.47   16.40
  -5   3  -1  287.27   17.80
  -5   3  -1  318.77   14.70
   5   3   1  298.77   13.80
   5   3   1  317.37   17.80
  -5   3  -1  346.47   18.90
   5   3   1  312.17   18.30
  -6  -3  -1   86.29    9.60
   6  -3   1   75.29    9.60
   6  -3   1   94.19    9.10
   6  -3   1   94.39   10.60
  -6  -3  -1   70.59   10.00
  -6   3  -1   74.09    9.90
   6   3   1   97.19   11.00
  -6   3  -1   74.99    9.90
   6   3   1   84.19   10.20
  -7  -3  -1  264.07   20.30
   7  -3   1  264.87   19.60
   7  -3   1  243.58   19.20
  -7   3  -1  264.77   20.20
  -7   3  -1  304.67   20.60
   7   3   1  278.97   20.30
   7   3   1  282.57   19.90
   8  -3   1    2.60    6.40
  -8  -3  -1    0.50    4.70
   8  -3   1    8.70    6.70
   8   3   1   -2.20    4.50
  -8   3  -1   -0.20    6.10
   8   3   1    1.50    5.10
  -8   3  -1    4.20    5.60
   8  -4  -1   72.19   13.30
  -8  -4   1   70.99   13.60
  -8   4   1   67.79   15.60
   8   4  -1   49.10   12.10
   8   4  -1   46.60   11.00
  -8   4   1   56.79   11.80
   7  -4  -1  229.68   17.90
   7  -4  -1  214.78   17.00
  -7  -4   1  217.08   16.90
  -7  -4   1  199.58   17.50
  -7   4   1  247.68   17.60
   7   4  -1  212.48   17.30
   7   4  -1  214.18   16.90
  -7   4   1  229.88   18.70
   6  -4  -1   12.40    5.30
   6  -4  -1   11.00    4.30
  -6  -4   1    6.70    4.70
  -6  -4   1    7.00    4.90
   6  -4  -1    3.20    3.90
  -6   4   1    1.60    4.10
   6   4  -1    7.50    4.70
  -6   4   1    8.40    4.40
   6   4  -1    8.20    4.60
  -5  -4   1  593.04   26.80
   5  -4  -1  611.04   26.40
  -5  -4   1  580.54   27.40
   5  -4  -1  622.04   27.30
   5  -4  -1  592.74   25.40
   5   4  -1  629.94   27.20
   5   4  -1  599.04   27.10
  -5   4   1  623.64   24.40
   5   4  -1  570.94   23.30
  -5   4   1  638.24   28.50
  -5   4   1  553.74   26.00
   4  -4  -1  129.79    9.30
   4  -4  -1  111.59    6.30
   4  -4  -1  122.59    8.50
  -4  -4   1  110.89    6.50
   4  -4  -1  127.89    8.50
  -4  -4   1  129.59    9.80
  -4  -4   1  114.19    6.50
  -4  -4   1  123.79    7.30
   4  -4  -1  107.09    6.10
  -4  -4   1  118.39    6.60
   4  -4  -1  114.59    7.70
   4  -4  -1  115.29    9.20
   4   4  -1  130.89    7.60
  -4   4   1  116.69    6.00
  -4   4   1  110.29    8.70
   4   4  -1  119.29    8.10
   4   4  -1  125.19    9.30
  -4   4   1  125.29    7.90
  -4   4   1  118.39    9.60
   4   4  -1  131.39    9.60
  -3  -4   1  420.66   17.60
  -3  -4   1  407.36   18.10
   3  -4  -1  418.76   16.50
  -3  -4   1  420.66   15.70
   3  -4  -1  380.76   17.60
   3  -4  -1  408.66   15.50
   3  -4  -1  425.76   16.20
   3  -4  -1  430.06   18.00
  -3  -4   1  415.96   18.00
   3  -4  -1  423.76   15.50
  -3  -4   1  425.46   17.60
  -3  -4   1  421.26   15.60
  -3  -4   1  403.26   15.50
   3  -4  -1  453.35   17.90
   3  -4  -1  392.86   17.00
   3   4  -1  429.06   15.90
   3   4  -1  423.76   17.70
  -3   4   1  415.96   18.20
  -3   4   1  411.86   15.10
   3   4  -1  425.66   18.10
   3   4  -1  434.36   18.00
  -3   4   1  407.06   15.20
  -3   4   1  343.67   16.70
  -3   4   1  423.96   16.30
   3   4  -1  416.36   17.70
   3   4  -1  424.96   16.50
   2  -4  -1   68.69    4.40
   2  -4  -1   72.49    4.70
   2  -4  -1   69.79    5.00
  -2  -4   1   73.79    5.30
  -2  -4   1   63.59    5.00
  -2  -4   1   71.49    5.20
  -2  -4   1   72.29    4.60
   2  -4  -1   66.89    4.80
  -2  -4   1   73.39    4.40
   2  -4  -1   70.89    5.40
   2  -4  -1   74.19    4.60
  -2  -4   1   62.69    5.40
   2  -4  -1   63.49    5.10
   2   4  -1   73.29    4.70
  -2   4   1   72.19    4.80
   2   4  -1   79.19    4.60
  -2   4   1   67.59    4.50
  -2   4   1   65.69    5.30
   2   4  -1   77.39    5.10
  -2   4   1   66.09    5.00
   2   4  -1   75.59    4.50
   2   4  -1   70.49    5.30
  -2   4   1   67.29    4.40
   2   4  -1   68.99    5.30
   2   4  -1   75.09    5.50
  -2   4   1   73.29    4.50
  -2   4   1   65.79    5.10
  -1  -4   1 1564.14   49.00
   1  -4  -1 1569.64   49.40
   1  -4  -1 1611.34   49.50
  -1  -4   1 1655.73   48.30
   1  -4  -1 1585.44   47.70
   1  -4  -1 1599.54   49.10
  -1  -4   1 1592.14   49.40
   1  -4  -1 1532.35   48.80
  -1  -4   1 1588.04   50.59
   1  -4  -1 1614.94   49.20
  -1  -4   1 1583.84   48.50
  -1  -4   1 1688.93   49.30
  -1  -4   1 1585.74   47.80
   1   4  -1 1548.05   49.40
  -1   4   1 1583.94   49.50
   1   4  -1 1539.25   49.40
   1   4  -1 1590.44   49.60
  -1   4   1 1527.75   47.90
  -1   4   1 1597.24   49.10
  -1   4   1 1619.34   49.30
  -1   4   1 1564.84   49.00
   1   4  -1 1569.14   49.10
  -1   4   1 1597.54   47.80
   1   4  -1 1586.04   49.30
   1   4  -1 1600.54   49.20
   1   4  -1 1546.65   47.80
  -1   4   1 1481.45   49.00
   1   4  -1 1592.44   48.10
   2  -4   1   25.10    1.60
  -2  -4  -1   20.80    3.40
  -2  -4  -1   20.00    3.30
   2  -4   1   22.70    3.10
   2  -4   1   27.00    3.60
  -2  -4  -1   27.00    2.70
  -2  -4  -1   24.20    2.50
   2  -4   1   23.80    2.40
   2  -4   1   19.80    3.20
   2  -4   1   20.50    3.30
   2  -4   1   16.40    3.20
   2  -4   1   21.40    2.40
  -2  -4  -1   23.50    2.90
  -2  -4  -1   23.00    3.50
   2   4   1   20.30    2.80
  -2   4  -1   22.00    3.80
  -2   4  -1   23.70    1.50
   2   4   1   25.00    3.50
  -2   4  -1   24.50    3.60
  -2   4  -1   22.20    2.20
   2   4   1   20.30    2.50
  -2   4  -1   26.30    3.40
   2   4   1   19.70    2.60
  -2   4  -1   22.30    2.20
   2   4   1   24.50    3.40
   2   4   1   17.50    3.30
  -2   4  -1   26.20    3.30
   3  -4   1 1481.75   50.49
  -3  -4  -1 1451.15   49.20
  -3  -4  -1 1564.34   51.49
   3  -4   1 1569.84   50.89
   3  -4   1 1565.74   45.60
  -3  -4  -1 1514.65   50.69
   3  -4   1 1540.85   50.09
   3  -4   1 1527.75   45.60
  -3  -4  -1 1522.05   46.50
   3  -4   1 1477.05   50.59
  -3  -4  -1 1445.16   47.10
   3   4   1 1464.65   49.70
   3   4   1 1487.65   50.89
  -3   4  -1 1475.45   49.70
  -3   4  -1 1455.35   49.99
   3   4   1 1456.95   50.39
   3   4   1 1453.75   50.99
  -3   4  -1 1592.24   50.79
  -3   4  -1 1529.75   45.50
   3   4   1 1488.35   46.30
  -3   4  -1 1556.84   51.19
   3   4   1 1531.55   46.00
  -4  -4  -1  562.24   24.80
   4  -4   1  552.14   23.80
   4  -4   1  530.85   19.60
   4  -4   1  523.15   22.50
  -4  -4  -1  545.55   17.20
  -4  -4  -1  572.74   23.80
   4   4   1  543.15   19.10
  -4   4  -1  560.04   19.80
   4   4   1  529.75   24.00
  -4   4  -1  527.65   23.80
  -4   4  -1  536.05   24.20
   5  -4   1   70.09    8.30
   5  -4   1   74.79    8.50
   5  -4   1   73.69    7.70
  -5  -4  -1   73.19    8.10
  -5  -4  -1   65.69    8.30
  -5   4  -1   72.89    8.50
   5   4   1   63.89    5.70
  -5   4  -1   70.39    8.50
   5   4   1   72.29    8.20
   5   4   1   64.89    8.30
  -6  -4  -1   27.70    6.70
   6  -4   1   24.60    6.60
  -6  -4  -1   11.90    6.30
   6  -4   1   20.70    7.70
   6  -4   1   11.30    4.90
   6   4   1   20.30    6.20
  -6   4  -1   22.70    6.30
   6   4   1    6.40    4.60
  -6   4  -1   15.00    5.70
  -7  -4  -1   -0.30    4.00
   7  -4   1   -1.10    4.00
   7  -4   1    1.40    3.80
  -7   4  -1   -3.40    3.40
   7   4   1    3.90    4.20
   7   4   1    6.20    4.60
  -7   4  -1    9.20    5.40
   8  -4   1   21.80    8.30
  -8  -4  -1   16.50    7.60
   8   4   1   16.50    8.20
  -8   4  -1   13.60    7.60
   8   4   1   21.00    8.60
  -8   4  -1   18.40    7.40
  -8  -5   1  179.28   17.70
   8  -5  -1  175.78   17.30
  -8   5   1  123.79   15.50
  -8   5   1  127.49   14.40
   8   5  -1  156.18   16.60
   8   5  -1  162.88   16.30
   7  -5  -1   13.30    5.70
   7  -5  -1   19.80    6.40
  -7  -5   1   22.80    7.20
  -7  -5   1   25.70    7.90
   7   5  -1   24.30    7.40
  -7   5   1   29.50    7.60
  -7   5   1   15.50    6.80
   7   5  -1   30.90    8.90
   6  -5  -1  103.19   10.80
   6  -5  -1  143.69   12.80
  -6  -5   1  135.49   13.00
  -6  -5   1  139.99   12.50
   6  -5  -1  144.99   11.80
   6   5  -1  134.79   12.50
  -6   5   1  126.29   12.50
  -6   5   1  125.99   11.90
   6   5  -1  144.69   12.60
   5  -5  -1   29.70    6.10
   5  -5  -1   17.70    5.40
  -5  -5   1   20.40    6.10
   5  -5  -1   16.90    4.80
  -5  -5   1   23.20    6.10
   5   5  -1   24.20    5.70
  -5   5   1   26.90    5.80
  -5   5   1   21.20    4.50
   5   5  -1   23.20    4.30
   5   5  -1   25.40    5.80
  -5   5   1   18.00    5.70
  -4  -5   1  104.79    9.10
   4  -5  -1   93.59    5.80
   4  -5  -1   96.29    8.30
  -4  -5   1   90.19    6.10
   4  -5  -1   87.79    7.20
  -4  -5   1   94.29    6.30
  -4  -5   1   92.99    9.80
  -4  -5   1   91.49    6.10
   4  -5  -1   92.69    7.40
   4  -5  -1   94.09    6.80
   4  -5  -1  101.39    6.10
  -4   5   1   97.99    8.20
   4   5  -1   95.89    6.40
  -4   5   1   85.99    8.30
   4   5  -1   95.29    7.30
   4   5  -1   90.69    8.10
  -4   5   1  103.39    7.00
   3  -5  -1  669.03   25.00
   3  -5  -1  655.43   23.30
  -3  -5   1  655.93   23.10
  -3  -5   1  630.74   25.20
   3  -5  -1  648.14   22.90
  -3  -5   1  659.33   22.70
  -3  -5   1  660.53   25.00
   3  -5  -1  670.53   25.60
   3  -5  -1  660.73   25.60
  -3  -5   1  628.64   23.20
   3  -5  -1  673.63   23.20
  -3  -5   1  701.33   26.30
  -3  -5   1  661.83   25.30
   3  -5  -1  644.74   26.70
   3  -5  -1  642.74   23.80
   3   5  -1  677.63   25.80
   3   5  -1  668.23   27.20
  -3   5   1  700.53   26.20
  -3   5   1  658.13   25.20
  -3   5   1  677.13   23.50
  -3   5   1  659.93   22.70
   3   5  -1  639.94   23.80
  -3   5   1  656.43   25.10
   3   5  -1  647.74   22.80
  -3   5   1  614.44   22.70
   3   5  -1  665.03   25.60
   3   5  -1  645.44   23.10
   3   5  -1  712.83   25.70
  -2  -5   1  127.99    6.90
  -2  -5   1  137.49    7.50
  -2  -5   1  123.79    7.70
   2  -5  -1  136.59    7.80
   2  -5  -1  140.39    6.70
  -2  -5   1  141.49    6.40
   2  -5  -1  128.19    7.00
  -2  -5   1  128.39    7.10
   2  -5  -1  138.59    7.90
  -2  -5   1  129.09    7.50
   2  -5  -1  123.99    6.70
   2  -5  -1  133.09    7.30
   2  -5  -1  129.79    7.00
  -2  -5   1  114.79    6.90
  -2   5   1  128.89    7.50
   2   5  -1  129.49    7.40
   2   5  -1  117.49    6.60
   2   5  -1  128.19    6.40
   2   5  -1  119.79    7.50
   2   5  -1  116.09    6.30
  -2   5   1  128.49    6.50
   2   5  -1  130.29    7.10
  -2   5   1  130.79    7.80
   2   5  -1  123.79    7.70
  -2   5   1  124.19    6.80
  -2   5   1  130.09    6.60
   2   5  -1  148.19    6.50
  -2   5   1  135.09    7.80
   2   5  -1  125.29    6.90
  -2   5   1  131.49    6.80
   0  -5   1 1617.54   52.09
   0  -5   1 1604.54   51.89
   0  -5  -1 1705.13   52.19
   0  -5   1 1715.33   52.29
   0  -5  -1 1754.42   51.49
   0  -5   1 1677.33   51.19
   0  -5   1 1708.13   52.49
   0  -5  -1 1668.53   52.29
   0  -5   1 1682.63   51.79
   0   5  -1 1608.94   52.19
   0   5   1 1726.93   52.19
   0   5   1 1656.93   50.99
   0   5  -1 1736.83   51.99
   0   5   1 1688.23   52.09
   0   5  -1 1693.43   52.49
   0   5  -1 1644.24   51.99
   0   5  -1 1704.73   49.50
   0   5  -1 1644.54   51.09
   0   5   1 1633.44   52.19
   0   5  -1 1702.63   51.59
   0   5   1 1711.13   52.19
   1  -5   1 3779.42  109.79
   1  -5   1 3608.14  111.59
   1  -5   1 3693.63  111.29
   1  -5   1 3684.73  111.19
   1   5   1 3712.53  111.59
  -2  -5  -1  588.24   20.70
   2  -5   1  585.54   22.30
   2  -5   1  591.84   20.20
  -2  -5  -1  593.64   20.30
  -2  -5  -1  562.54   22.10
   2  -5   1  580.24   21.20
   2  -5   1  597.24   20.10
  -2  -5  -1  597.34   22.70
   2  -5   1  627.34   22.30
  -2  -5  -1  561.74   22.30
   2  -5   1  592.44   22.20
   2   5   1  596.14   22.60
  -2   5  -1  589.34   22.40
   2   5   1  598.44   22.50
  -2   5  -1  598.14   22.00
   2   5   1  568.04   22.10
  -2   5  -1  550.34   19.90
   2   5   1  617.04   20.50
   2   5   1  574.14   20.50
  -2   5  -1  607.04   21.50
   2   5   1  634.94   21.10
  -2   5  -1  607.64   20.00
  -2   5  -1  593.44   22.50
   3  -5   1  291.17   10.50
   3  -5   1  288.77   14.40
  -3  -5  -1  299.07   13.40
   3  -5   1  306.37   11.10
   3  -5   1  275.97   17.10
   3  -5   1  315.97   14.50
   3  -5   1  308.47   14.70
   3  -5   1  308.87   13.40
  -3  -5  -1  282.87   14.50
  -3  -5  -1  314.27   15.00
   3  -5   1  285.67   14.30
  -3  -5  -1  293.57   11.50
  -3  -5  -1  318.67   15.30
   3   5   1  273.67   14.00
  -3   5  -1  272.17   10.80
   3   5   1  287.97   11.40
  -3   5  -1  302.67   10.50
  -3   5  -1  295.97   10.80
  -3   5  -1  248.88   13.30
   3   5   1  302.47   14.50
   3   5   1  288.97   11.50
   3   5   1  295.57   13.70
   3   5   1  308.27   10.00
   3   5   1  280.47   14.50
   3   5   1  329.87   15.40
  -3   5  -1  327.77   14.70
  -3   5  -1  319.87   15.10
   4  -5   1    7.30    2.10
  -4  -5  -1    4.60    3.20
  -4  -5  -1    2.70    1.40
   4  -5   1    1.90    2.60
   4  -5   1    3.50    2.80
  -4  -5  -1    6.20    2.30
   4   5   1    2.30    1.50
  -4   5  -1    5.20    3.10
  -4   5  -1    2.30    2.80
   4   5   1    3.80    3.20
  -4   5  -1    2.80    1.60
   5  -5   1   47.40    7.20
  -5  -5  -1   60.49    8.30
   5  -5   1   54.19    7.20
  -5  -5  -1   64.99    8.10
   5  -5   1   52.79    7.50
  -5   5  -1   54.29    7.60
  -5   5  -1   51.19    7.60
   5   5   1   49.10    7.20
   5   5   1   62.79    8.20
   6  -5   1    2.30    3.60
  -6  -5  -1    1.50    3.40
   6  -5   1   -0.10    2.80
   6   5   1    3.10    4.00
  -6   5  -1    0.80    3.90
  -6   5  -1   -1.20    2.80
   6   5   1   -1.80    3.60
   7  -5   1   46.50   10.10
   7  -5   1   61.29   11.40
  -7  -5  -1   68.19   11.00
   7   5   1   41.90    9.80
  -7   5  -1   55.99   11.20
  -7   5  -1   53.69   10.70
   7   5   1   59.29   10.90
  -8  -6   1    3.60    5.70
   8  -6  -1    2.00    5.30
   8   6  -1    0.10    4.70
  -8   6   1   -0.20    4.20
  -8   6   1    2.20    5.00
   8   6  -1   -1.20    4.80
  -7  -6   1  199.48   17.50
   7  -6  -1  219.98   16.60
   7  -6  -1  189.58   16.60
  -7  -6   1  202.08   16.90
  -7   6   1  196.38   16.20
  -7   6   1  193.68   17.40
   7   6  -1  223.98   17.60
   7   6  -1  163.38   15.40
   6  -6  -1   41.30    7.00
   6  -6  -1   30.50    7.40
  -6  -6   1   62.69    9.10
  -6  -6   1   49.30    8.30
   6  -6  -1   50.99    8.30
  -6   6   1   43.80    8.20
   6   6  -1   52.29    8.50
  -6   6   1   34.40    8.40
   6   6  -1   41.10    8.30
   5  -6  -1  408.86   21.10
  -5  -6   1  402.36   21.50
  -5  -6   1  417.26   22.00
   5  -6  -1  427.66   20.00
   5  -6  -1  432.76   21.60
   5   6  -1  435.06   21.60
  -5   6   1  417.76   21.90
  -5   6   1  398.06   17.80
   5   6  -1  395.66   17.10
   5   6  -1  423.46   21.60
  -5   6   1  429.46   21.20
   4  -6  -1  737.93   28.70
  -4  -6   1  727.13   26.80
   4  -6  -1  777.22   26.90
   4  -6  -1  800.52   30.60
   4  -6  -1  766.62   26.70
  -4  -6   1  811.12   31.70
   4  -6  -1  769.12   30.80
  -4  -6   1  793.42   29.30
  -4  -6   1  781.22   31.10
   4   6  -1  763.22   30.50
   4   6  -1  832.02   31.50
  -4   6   1  773.92   31.20
   4   6  -1  760.12   26.90
  -4   6   1  738.43   37.90
   4   6  -1  727.23   28.50
  -4   6   1  761.42   27.50
   3  -6  -1  167.98   10.10
  -3  -6   1  158.58    9.40
   3  -6  -1  158.18    9.40
   3  -6  -1  153.38    9.30
  -3  -6   1  164.38   10.40
  -3  -6   1  145.89    8.40
   3  -6  -1  149.09    8.40
  -3  -6   1  157.38    8.30
   3  -6  -1  157.58    8.40
   3  -6  -1  160.58    8.20
  -3  -6   1  161.98    9.80
  -3  -6   1  157.08    7.50
   3  -6  -1  139.89    9.40
  -3  -6   1  147.49    9.50
   3   6  -1  152.88    9.50
   3   6  -1  152.68    8.40
  -3   6   1  151.48    8.00
   3   6  -1  143.99    9.60
   3   6  -1  160.68    8.60
  -3   6   1  152.38    9.50
   3   6  -1  165.48    8.40
  -3   6   1  158.28    8.10
  -3   6   1  146.99    9.40
   3   6  -1  170.08    9.80
  -3   6   1  149.79    9.00
  -3   6   1  167.78   10.20
  -3   6   1  157.98    8.00
   3   6  -1  153.48    7.60
  -2  -6   1  875.81   30.90
  -2  -6   1  888.91   30.00
   2  -6  -1  899.01   30.00
   2  -6  -1  884.21   29.20
  -2  -6   1  883.11   28.70
  -2  -6   1  860.01   30.20
   2  -6  -1  869.91   30.00
   2  -6  -1  881.41   31.20
   2  -6  -1  881.21   29.70
   2  -6  -1  857.71   30.80
   2  -6  -1  850.71   30.40
  -2  -6   1  901.91   30.30
  -2  -6   1  879.91   31.50
  -2  -6   1  879.91   30.20
  -2   6   1  896.01   29.30
   2   6  -1  879.51   30.20
  -2   6   1  885.31   30.80
   2   6  -1  864.01   31.10
  -2   6   1  937.01   31.50
   2   6  -1  901.41   29.30
  -2   6   1  894.11   29.20
  -2   6   1  848.52   29.50
   2   6  -1  895.41   28.70
   2   6  -1  866.21   29.80
   2   6  -1  891.41   29.30
   2   6  -1  874.51   30.50
  -2   6   1  880.11   29.50
  -2   6   1  910.71   31.00
  -2   6   1  908.71   29.40
   2   6  -1  869.31   29.90
   2   6  -1  897.61   31.30
  -1  -6   1 2812.32   80.79
   1  -6  -1 2571.64   79.29
  -1  -6   1 2792.62   80.69
  -1  -6   1 2657.23   80.69
   1  -6  -1 2526.05   79.99
  -1  -6   1 2587.64   80.19
   1  -6  -1 2607.54   80.09
  -1  -6   1 2563.64   78.79
  -1  -6   1 2628.14   78.59
  -1  -6   1 2574.14   79.59
  -1  -6   1 2602.14   78.99
  -1   6   1 2633.64   78.99
  -1   6   1 2716.03   80.49
  -1   6   1 2696.73   80.39
   1   6  -1 2570.04   80.19
   1   6  -1 2530.05   80.09
  -1   6   1 2528.05   79.79
   1   6  -1 2670.73   78.49
  -1   6   1 2577.24   79.29
   1   6  -1 2469.85   80.09
   0  -6   1 1198.88   37.20
   0  -6  -1 1181.48   38.30
   0  -6  -1 1188.28   37.10
   0  -6   1 1092.29   39.10
   0  -6   1 1202.58   37.30
   0  -6   1 1181.58   37.60
   0  -6  -1 1136.29   34.60
   0  -6  -1 1184.68   36.70
   0  -6  -1 1168.28   37.80
   0  -6  -1 1200.78   38.00
   0  -6   1 1152.38   38.10
   0  -6  -1 1151.78   37.90
   0  -6   1 1171.58   38.00
   0  -6   1 1131.89   37.70
   0   6  -1 1080.79   37.70
   0   6  -1 1256.77   38.00
   0   6  -1 1185.18   35.10
   0   6   1 1165.98   36.70
   0   6   1 1187.28   37.70
   0   6  -1 1183.48   37.10
   0   6  -1 1167.28   38.20
   0   6  -1 1197.38   35.10
   0   6   1 1204.08   38.00
   0   6  -1 1238.88   37.50
   0   6   1 1168.08   37.80
   0   6   1 1071.79   37.70
   0   6   1 1177.98   37.10
   0   6   1 1138.39   37.70
   0   6  -1 1177.28   37.80
   1  -6   1 3727.53  109.19
  -1  -6  -1 3816.12  111.49
   1  -6   1 3784.02  110.89
  -1  -6  -1 3628.64  110.99
   1  -6   1 3656.93  110.99
  -1  -6  -1 3513.45  110.89
   1  -6   1 3672.33  111.39
  -1   6  -1 3867.31  111.79
  -1   6  -1 3562.84  111.89
   1   6   1 3510.55  111.09
   2  -6   1 8328.87  244.08
   2  -6   1 7929.41  243.68
   2   6   1 8300.57  243.78
  -3  -6  -1  381.26   16.20
   3  -6   1  396.66   17.30
   3  -6   1  406.96   14.40
   3  -6   1  412.26   17.80
  -3  -6  -1  403.26   18.40
  -3  -6  -1  397.26   15.10
  -3  -6  -1  390.16   18.10
  -3  -6  -1  389.06   14.80
  -3  -6  -1  391.86   18.20
   3  -6   1  368.56   17.70
   3  -6   1  425.16   18.00
   3  -6   1  399.66   14.50
   3  -6   1  363.16   17.20
   3   6   1  366.96   17.70
   3   6   1  392.26   14.70
   3   6   1  391.96   14.90
  -3   6  -1  396.76   17.30
  -3   6  -1  402.36   14.20
   3   6   1  314.67   15.90
  -3   6  -1  429.66   18.50
  -3   6  -1  409.36   17.50
   3   6   1  370.66   17.30
  -3   6  -1  376.26   17.70
   3   6   1  390.36   17.70
   3   6   1  395.96   18.30
  -3   6  -1  361.16   14.20
  -4  -6  -1  695.53   23.30
  -4  -6  -1  680.63   28.80
   4  -6   1  695.63   28.30
   4  -6   1  681.73   22.10
   4  -6   1  668.13   22.20
   4  -6   1  694.33   28.70
  -4  -6  -1  704.23   29.50
   4  -6   1  654.63   23.70
   4   6   1  704.13   21.80
  -4   6  -1  738.33   29.60
   4   6   1  743.23   29.90
   4   6   1  640.04   23.30
  -4   6  -1  719.03   23.40
  -4   6  -1  699.23   28.50
   5  -6   1   73.59    8.60
   5  -6   1   58.39    7.90
  -5  -6  -1   60.49    8.00
  -5  -6  -1   67.39    8.60
   5  -6   1   55.39    7.30
   5   6   1   63.79    7.70
  -5   6  -1   54.99    7.90
   5   6   1   61.99    8.50
  -5   6  -1   55.59    7.90
   6  -6   1   -4.40    2.40
  -6  -6  -1    0.90    3.70
  -6  -6  -1   -3.10    2.60
   6  -6   1    2.70    3.60
   6  -6   1    3.70    4.10
  -6   6  -1    4.50    4.80
  -6   6  -1    0.90    3.40
   6   6   1   -2.40    2.60
   7  -6   1  111.69   11.90
  -7  -6  -1  120.69   13.80
   7  -6   1  113.09   13.30
   7  -6   1  122.79   13.20
   7   6   1  105.69   12.60
   7   6   1  133.89   14.50
  -7   6  -1   98.49   12.70
  -7   6  -1   92.79   12.30
  -8  -7   1   -5.00    3.60
   8  -7  -1    2.70    5.70
  -8   7   1    2.10    5.60
  -8   7   1    1.10    5.00
   8   7  -1   -1.30    4.30
  -7  -7   1  296.87   21.70
   7  -7  -1  293.97   20.10
   7  -7  -1  303.97   21.40
  -7  -7   1  309.47   21.60
   7   7  -1  276.67   20.40
  -7   7   1  357.56   22.00
  -7   7   1  323.17   22.50
   7   7  -1  314.07   21.20
   6  -7  -1  335.17   20.60
   6  -7  -1  349.77   19.30
  -6  -7   1  366.16   21.60
  -6  -7   1  347.27   21.60
   6  -7  -1  356.06   20.70
   6   7  -1  348.37   18.70
   6   7  -1  349.27   21.20
   6   7  -1  353.06   21.00
  -6   7   1  339.87   20.70
  -6   7   1  343.97   21.70
  -5  -7   1    2.60    3.30
  -5  -7   1    4.20    4.00
   5  -7  -1   -1.30    2.30
   5  -7  -1    2.10    3.00
   5  -7  -1    2.90    3.40
  -5   7   1   -1.30    2.30
   5   7  -1    2.70    2.70
   5   7  -1    3.80    3.10
   5   7  -1    1.60    2.60
   5   7  -1   -0.70    2.60
  -5   7   1   -0.80    2.40
  -4  -7   1 3120.79   98.19
  -4  -7   1 3324.67  102.39
   4  -7  -1 3057.59   99.29
   4  -7  -1 3207.98   97.79
  -4  -7   1 3265.47   98.09
   4  -7  -1 3148.98   97.29
   4  -7  -1 3165.18  102.09
   4  -7  -1 3175.68  101.09
  -4  -7   1 3384.26  103.29
   4   7  -1 3215.68  102.39
   4   7  -1 3290.27  101.89
   4   7  -1 2985.80   99.19
   4   7  -1 3247.38   99.49
   4   7  -1 3175.78   96.79
  -4   7   1 3123.39  101.99
  -4   7   1 3213.48   97.69
   4   7  -1 2854.41   97.29
  -4   7   1 3219.58  101.89
  -3  -7   1   51.59    5.30
  -3  -7   1   56.09    5.30
  -3  -7   1   54.09    5.10
   3  -7  -1   47.60    4.60
  -3  -7   1   53.69    5.60
   3  -7  -1   51.49    4.90
   3  -7  -1   57.99    5.50
  -3  -7   1   58.49    6.00
  -3  -7   1   47.90    6.10
  -3  -7   1   57.69    4.10
   3  -7  -1   56.09    6.00
   3  -7  -1   55.29    4.90
   3  -7  -1   54.79    5.40
   3  -7  -1   51.49    5.70
  -3   7   1   52.09    4.90
   3   7  -1   50.59    4.70
  -3   7   1   58.39    5.30
   3   7  -1   47.70    6.00
  -3   7   1   52.89    5.80
   3   7  -1   51.89    5.40
  -3   7   1   48.80    4.60
  -3   7   1   57.49    4.70
  -3   7   1   49.80    4.40
  -3   7   1   43.40    5.40
   3   7  -1   55.09    5.00
  -3   7   1   60.29    6.00
   3   7  -1   51.89    5.90
  -3   7   1   63.19    4.70
   3   7  -1   46.00    4.70
   3   7  -1   53.59    4.00
   2  -7  -1  103.29    6.00
  -2  -7   1  104.39    7.20
   2  -7  -1  102.59    7.00
   2  -7  -1   97.39    6.90
  -2  -7   1  104.79    7.60
   2  -7  -1  101.09    6.70
   2  -7  -1   98.09    6.10
  -2  -7   1  103.99    6.80
  -2  -7   1  108.49    5.60
   2  -7  -1   97.39    7.20
   2  -7  -1   99.79    6.50
  -2  -7   1   84.99    7.40
  -2  -7   1   92.59    6.40
  -2  -7   1  107.19    6.60
  -2   7   1  110.59    7.30
  -2   7   1  108.89    6.30
  -2   7   1  105.19    6.50
  -2   7   1  100.59    7.00
  -2   7   1  117.39    6.10
   2   7  -1  106.89    7.20
  -2   7   1   97.69    7.00
   2   7  -1  105.29    6.80
   2   7  -1  103.49    6.60
   2   7  -1  110.19    6.30
   2   7  -1   97.49    6.30
  -2   7   1  110.99    6.30
  -2   7   1  105.79    5.90
   2   7  -1  112.79    5.70
   2   7  -1  104.09    7.40
  -1  -7   1   29.20    3.00
  -1  -7   1   35.30    4.00
   1  -7  -1   35.30    3.40
   1  -7  -1   31.40    3.60
   1  -7  -1   29.00    3.60
  -1  -7   1   27.60    3.20
   1  -7  -1   32.40    3.70
   1  -7  -1   31.90    3.10
   1  -7  -1   29.80    3.50
  -1  -7   1   31.00    3.80
  -1  -7   1   30.20    3.10
  -1  -7   1   35.10    4.00
  -1  -7   1   41.40    3.40
   1  -7  -1   25.80    3.50
  -1  -7   1   38.70    4.10
   1   7  -1   33.10    2.90
   1   7  -1   31.10    3.90
  -1   7   1   32.40    3.70
  -1   7   1   32.90    3.30
   1   7  -1   32.30    3.40
  -1   7   1   29.10    3.50
   1   7  -1   36.30    3.40
   1   7  -1   39.30    3.90
  -1   7   1   30.40    3.60
   1   7  -1   27.10    3.40
  -1   7   1   31.10    3.10
  -1   7   1   30.30    3.60
   1   7  -1   28.20    3.70
   0  -7  -1  153.88    5.40
   0  -7  -1  168.18    8.60
   0  -7   1  149.79    7.50
   0  -7   1  146.29    8.10
   0  -7  -1  151.18    7.40
   0  -7  -1  160.88    7.20
   0  -7  -1  152.48    8.00
   0  -7   1  152.28    7.20
   0  -7   1  156.48    7.80
   0  -7   1  151.18    7.40
   0  -7   1  138.19    8.00
   0  -7   1  144.69    8.10
   0  -7  -1  147.99    8.00
   0   7  -1  151.48    8.20
   0   7  -1  148.79    7.40
   0   7   1  142.29    7.80
   0   7  -1  158.78    7.60
   0   7   1  160.58    7.90
   0   7   1  159.88    8.00
   0   7  -1  148.89    8.00
   0   7  -1  161.38    8.10
   0   7   1  151.98    8.10
   0   7  -1  158.58    7.20
   0   7  -1  156.28    5.90
   0   7   1  167.78    7.80
   0   7  -1  150.08    7.50
   0   7  -1  154.88    5.90
   0   7   1  160.78    7.10
   1  -7   1 2430.46   74.29
   1  -7   1 2393.46   73.79
   1  -7   1 2371.76   74.59
  -1  -7  -1 2491.25   74.29
   1  -7   1 2340.37   73.99
  -1  -7  -1 2263.47   73.99
  -1  -7  -1 2397.16   74.49
   1  -7   1 2473.05   74.09
   1  -7   1 2425.66   70.99
   1  -7   1 2377.56   74.69
  -1  -7  -1 2278.47   73.99
  -1  -7  -1 2441.86   70.99
  -1  -7  -1 2506.85   74.59
  -1  -7  -1 2408.56   75.19
  -1  -7  -1 2350.26   71.39
  -1   7  -1 2228.18   73.59
   1   7   1 2387.26   74.49
   1   7   1 2312.37   73.99
   1   7   1 2380.56   70.99
   1   7   1 2462.85   74.99
  -1   7  -1 2388.26   70.89
  -1   7  -1 2375.76   73.69
   1   7   1 2417.26   71.59
  -1   7  -1 2409.36   74.39
  -1   7  -1 2447.35   74.89
   1   7   1 2406.56   74.29
   1   7   1 2414.16   74.49
  -1   7  -1 2367.16   74.29
   2  -7   1 1773.22   58.29
  -2  -7  -1 1818.12   58.69
   2  -7   1 1874.41   58.79
   2  -7   1 1799.82   56.69
   2  -7   1 1863.31   58.09
  -2  -7  -1 1745.73   55.79
   2  -7   1 1831.42   56.49
   2  -7   1 1820.52   57.99
  -2  -7  -1 1816.32   57.09
  -2  -7  -1 1781.82   59.09
   2  -7   1 1832.62   60.69
  -2  -7  -1 1845.52   56.89
   2  -7   1 1779.42   56.69
  -2  -7  -1 1767.72   58.59
  -2   7  -1 1752.62   56.39
  -2   7  -1 1765.72   56.19
   2   7   1 1788.52   58.19
  -2   7  -1 1764.22   56.79
   2   7   1 1818.52   58.49
  -2   7  -1 1888.21   60.79
   2   7   1 1712.33   56.39
  -2   7  -1 1647.64   58.09
   2   7   1 1815.02   65.39
   2   7   1 1840.12   56.29
   2   7   1 1834.62   58.79
   2   7   1 1725.83   56.79
  -2   7  -1 1849.21   58.69
  -3  -7  -1  251.07   14.20
  -3  -7  -1  258.37   12.30
   3  -7   1  253.37   13.00
   3  -7   1  261.67   13.60
   3  -7   1  254.57   11.10
   3  -7   1  270.87   11.10
  -3  -7  -1  264.87   11.80
  -3  -7  -1  266.07   14.20
   3  -7   1  250.87   13.60
   3  -7   1  275.87   13.90
  -3  -7  -1  271.07   11.50
  -3   7  -1  257.57   13.90
  -3   7  -1  263.97   10.90
   3   7   1  250.67   11.20
   3   7   1  265.87   14.30
   3   7   1  254.07   11.50
  -3   7  -1  258.27   15.00
  -3   7  -1  261.27   11.10
  -3   7  -1  255.07   13.10
   3   7   1  246.48   13.20
   3   7   1  270.07   13.70
  -3   7  -1  253.67   14.00
   3   7   1  259.37   12.60
   4  -7   1    5.10    1.80
  -4  -7  -1    2.20    3.40
  -4  -7  -1    4.20    2.00
   4  -7   1    2.60    3.00
   4  -7   1    6.90    1.90
   4  -7   1   18.10    5.10
  -4  -7  -1    5.40    2.20
  -4  -7  -1    2.30    3.10
  -4   7  -1    1.70    2.50
   4   7   1    1.90    3.00
  -4   7  -1    0.90    2.50
   4   7   1    9.00    5.40
   5  -7   1   17.90    5.10
  -5  -7  -1   19.00    5.70
   5  -7   1   26.10    6.20
  -5  -7  -1   13.70    5.50
   5   7   1   28.90    6.90
   5   7   1   27.30    5.90
  -5   7  -1   26.00    6.30
  -5   7  -1   22.50    6.30
   6  -7   1   -4.20    2.60
  -6  -7  -1    3.10    4.00
   6  -7   1   -0.20    3.30
  -6  -7  -1    4.90    3.90
   6  -7   1   -1.50    3.10
  -6   7  -1   -0.30    3.60
  -6   7  -1   -0.20    3.60
   6   7   1   -0.10    3.20
   6   7   1    0.90    4.10
   7  -7   1  124.29   13.40
   7  -7   1  168.08   16.10
   7  -7   1  124.49   13.00
  -7  -7  -1  126.99   14.60
  -7  -7  -1  145.59   14.10
   7   7   1  169.38   16.20
   7   7   1  176.28   14.80
   7   7   1  146.29   14.40
  -7   7  -1  132.89   14.50
  -7   7  -1  157.28   15.20
   7  -8  -1   42.00    9.40
  -7  -8   1   19.70    7.10
  -7  -8   1   41.60   10.60
   7  -8  -1   47.70   10.50
  -7   8   1   42.70    9.90
   7   8  -1   43.20    9.70
  -7   8   1   58.99   11.40
   7   8  -1   41.30    9.70
  -6  -8   1  310.17   20.30
   6  -8  -1  300.77   19.30
   6  -8  -1  306.77   18.00
   6  -8  -1  315.67   19.90
  -6  -8   1  277.07   19.40
   6   8  -1  318.67   19.70
   6   8  -1  358.96   21.10
   6   8  -1  310.17   17.70
  -6   8   1  323.27   20.10
  -5  -8   1    7.60    4.40
   5  -8  -1   -1.00    2.80
   5  -8  -1   -0.30    2.40
  -5  -8   1    2.70    3.40
   5  -8  -1    2.10    3.40
  -5   8   1    3.20    3.40
   5   8  -1    6.90    4.40
  -5   8   1    6.00    4.10
   5   8  -1    1.10    3.10
   5   8  -1    1.20    2.70
  -4  -8   1 2954.30   99.99
   4  -8  -1 2800.82   98.79
   4  -8  -1 3050.49   95.59
   4  -8  -1 3136.89   98.49
  -4  -8   1 2955.80   95.49
   4  -8  -1 3041.80   94.99
   4  -8  -1 3194.18  100.09
  -4  -8   1 3142.09   96.29
  -4  -8   1 3124.19   99.49
   4   8  -1 3106.59   93.59
  -4   8   1 3124.79   94.69
  -4   8   1 3113.09   99.49
   4   8  -1 2947.01   96.79
   4   8  -1 3126.39   98.79
   4   8  -1 3234.08   99.59
  -4   8   1 3048.99   99.49
   4   8  -1 3191.88  100.19
   4   8  -1 3090.49   96.69
  -3  -8   1  370.86   15.60
   3  -8  -1  348.67   16.70
  -3  -8   1  320.07   16.60
   3  -8  -1  333.17   14.60
   3  -8  -1  331.27   14.40
   3  -8  -1  346.77   15.40
   3  -8  -1  337.87   17.70
  -3  -8   1  322.47   15.30
  -3  -8   1  322.77   14.70
   3  -8  -1  331.37   16.10
   3  -8  -1  350.96   15.00
  -3  -8   1  331.17   15.60
  -3  -8   1  329.07   12.80
   3   8  -1  347.67   13.00
   3   8  -1  335.17   14.50
   3   8  -1  338.97   15.50
  -3   8   1  325.87   16.10
  -3   8   1  334.87   13.60
  -3   8   1  332.27   13.40
  -3   8   1  341.17   16.30
  -3   8   1  310.27   14.00
   3   8  -1  318.97   15.50
   3   8  -1  342.07   14.80
  -3   8   1  319.47   14.60
   3   8  -1  321.97   14.50
  -3   8   1  303.27   14.60
  -2  -8   1 1322.67   41.40
   2  -8  -1 1317.67   44.50
  -2  -8   1 1358.86   43.80
   2  -8  -1 1273.47   42.40
  -2  -8   1 1308.47   42.90
  -2  -8   1 1283.57   43.10
  -2  -8   1 1299.77   44.80
   2  -8  -1 1307.77   42.30
  -2  -8   1 1320.37   43.90
   2  -8  -1 1309.17   43.80
   2  -8  -1 1251.47   45.40
  -2  -8   1 1302.47   44.60
   2  -8  -1 1334.17   43.50
  -2   8   1 1352.86   44.40
  -2   8   1 1269.47   42.10
  -2   8   1 1299.77   41.80
  -2   8   1 1318.77   44.10
   2   8  -1 1318.37   42.50
  -2   8   1 1375.56   44.60
   2   8  -1 1357.96   45.00
  -2   8   1 1349.86   42.60
   2   8  -1 1240.68   42.50
   2   8  -1 1269.97   43.20
  -2   8   1 1356.46   42.20
   2   8  -1 1253.87   46.30
  -2   8   1 1250.97   42.90
  -1  -8   1  214.68    9.40
  -1  -8   1  209.38   10.90
   1  -8  -1  229.08   10.60
   1  -8  -1  223.98   10.70
   1  -8  -1  240.28   11.00
  -1  -8   1  217.18    9.50
   1  -8  -1  222.48    9.80
  -1  -8   1  220.18   10.70
  -1  -8   1  207.48    9.50
   1  -8  -1  203.88    9.40
   1  -8  -1  194.18    9.90
  -1  -8   1  214.98   10.80
   1  -8  -1  206.88    8.50
  -1  -8   1  212.98    9.80
  -1  -8   1  221.38    8.90
  -1  -8   1  235.48   11.10
  -1   8   1  230.78   10.60
   1   8  -1  224.88   10.10
   1   8  -1  205.78   10.90
  -1   8   1  211.18    9.60
  -1   8   1  207.78   10.40
   1   8  -1  203.48    9.60
  -1   8   1  206.88   10.60
  -1   8   1  214.68    9.80
   1   8  -1  202.48   10.30
   1   8  -1  238.28    9.10
   1   8  -1  216.28   10.40
  -1   8   1  208.58   10.20
   0  -8   1 2771.52   85.09
   0  -8  -1 2656.13   81.29
   0  -8  -1 2585.14   82.19
   0  -8  -1 2629.24   80.49
   0  -8   1 2679.43   81.09
   0  -8  -1 2643.94   78.29
   0  -8  -1 2794.12   82.19
   0  -8   1 2644.04   81.29
   0  -8   1 2637.74   82.39
   0  -8   1 2735.53   80.79
   0  -8   1 2582.74   82.09
   0  -8  -1 2524.55   81.79
   0  -8   1 2662.83   81.59
   0   8   1 2657.73   81.99
   0   8   1 2722.73   81.69
   0   8  -1 2778.72   82.79
   0   8  -1 2703.13   81.39
   0   8   1 2594.04   81.69
   0   8  -1 2654.33   81.09
   0   8  -1 2649.03   78.89
   0   8  -1 2531.05   80.59
   0   8   1 2593.84   80.39
   0   8   1 2709.23   82.39
   0   8  -1 2586.94   81.19
   0   8  -1 2446.26   81.69
   0   8  -1 2670.43   78.89
   0   8   1 2659.03   81.59
   0   8   1 2715.93   81.49
   1  -8   1  601.04   18.90
   1  -8   1  595.94   21.90
  -1  -8  -1  600.04   18.90
   1  -8   1  580.24   21.70
   1  -8   1  608.74   22.20
  -1  -8  -1  588.94   19.00
   1  -8   1  567.74   22.00
  -1  -8  -1  575.94   21.70
  -1  -8  -1  556.94   21.60
   1  -8   1  562.34   22.00
   1  -8   1  573.44   19.60
  -1  -8  -1  579.04   21.80
   1  -8   1  564.34   21.20
  -1  -8  -1  601.24   22.60
  -1  -8  -1  549.54   21.60
   1   8   1  570.24   21.90
  -1   8  -1  612.74   22.10
   1   8   1  571.54   21.90
  -1   8  -1  596.04   18.80
  -1   8  -1  610.74   19.80
   1   8   1  548.15   21.50
   1   8   1  569.94   21.50
   1   8   1  573.14   19.00
  -1   8  -1  584.04   22.20
  -1   8  -1  581.24   21.40
   1   8   1  593.34   18.90
  -1   8  -1  581.24   21.90
   1   8   1  591.14   22.40
  -2  -8  -1   59.39    5.70
   2  -8   1   60.79    5.40
  -2  -8  -1   63.29    5.20
   2  -8   1   54.09    5.20
   2  -8   1   53.89    4.70
   2  -8   1   56.79    5.60
  -2  -8  -1   53.29    5.50
   2  -8   1   54.19    5.50
  -2  -8  -1   51.29    5.70
   2  -8   1   55.69    4.80
  -2  -8  -1   66.09    4.40
   2  -8   1   50.39    6.60
   2  -8   1   64.79    5.30
  -2  -8  -1   53.49    5.90
   2   8   1   56.09    5.50
  -2   8  -1   51.59    4.60
   2   8   1   53.79    5.70
   2   8   1   63.69    5.30
  -2   8  -1   58.09    5.80
  -2   8  -1   51.29    5.40
  -2   8  -1   55.89    5.60
   2   8   1   55.09    5.70
   2   8   1   60.99    4.50
  -2   8  -1   58.79    4.80
  -2   8  -1   51.29    4.50
   2   8   1   58.29    5.60
  -3  -8  -1  733.73   26.60
  -3  -8  -1  734.33   25.90
  -3  -8  -1  728.13   28.90
   3  -8   1  716.83   27.20
   3  -8   1  685.23   29.90
   3  -8   1  705.23   25.40
  -3  -8  -1  737.33   29.60
  -3  -8  -1  713.63   26.30
   3  -8   1  698.73   28.30
   3  -8   1  722.13   28.10
   3  -8   1  731.23   25.30
   3   8   1  712.33   25.60
   3   8   1  736.63   28.20
  -3   8  -1  701.73   27.20
   3   8   1  704.43   26.50
  -3   8  -1  759.12   28.90
  -3   8  -1  682.83   24.70
   4  -8   1  388.66   19.20
   4  -8   1  360.96   14.50
   4  -8   1  365.96   18.90
  -4  -8  -1  386.66   19.80
  -4  -8  -1  357.96   19.50
   4  -8   1  392.66   14.50
  -4  -8  -1  398.46   15.50
   4   8   1  344.17   19.40
   4   8   1  350.46   18.40
  -4   8  -1  368.36   19.50
  -4   8  -1  358.26   18.40
   4   8   1  369.46   19.80
  -5  -8  -1  233.68   16.20
  -5  -8  -1  215.98   15.50
   5  -8   1  200.68   14.60
   5  -8   1  251.67   15.50
   5   8   1  224.68   14.90
   5   8   1  247.88   16.70
  -5   8  -1  228.28   15.30
  -5   8  -1  249.28   16.50
   5   8   1  220.18   14.40
  -6  -8  -1  140.69   14.00
   6  -8   1  156.48   14.10
   6  -8   1  163.68   13.70
   6  -8   1  187.58   14.80
  -6  -8  -1  144.19   13.60
  -6   8  -1  149.39   14.10
   6   8   1  164.58   13.90
  -6   8  -1  187.08   15.10
   6   8   1  193.78   15.80
   6   8   1  172.28   14.00
   7  -8   1   18.40    6.60
  -7  -8  -1   12.20    6.00
   7  -8   1   21.00    7.50
  -7  -8  -1   22.30    7.90
   7  -8   1   12.30    6.00
   7   8   1   15.70    7.10
   7   8   1   16.20    6.50
   7   8   1    7.30    4.90
  -7   8  -1   14.30    6.50
  -7   8  -1   27.20    8.20
  -7  -9   1   43.00    9.80
   7  -9  -1   42.50    9.50
   7  -9  -1   52.89   10.90
  -7  -9   1   28.90    8.30
   7   9  -1   47.00   10.00
   7   9  -1   62.09    9.90
  -7   9   1   35.70    8.90
  -7   9   1   43.30    9.70
  -6  -9   1  259.07   28.00
   6  -9  -1  262.67   22.60
  -6  -9   1  244.38   19.70
   6   9  -1  267.57   19.00
  -6   9   1  233.98   19.40
  -6   9   1  249.68   17.90
   6   9  -1  295.37   21.10
   5  -9  -1  258.97   14.80
  -5  -9   1  251.37   16.90
   5  -9  -1  227.48   15.30
   5  -9  -1  259.17   16.60
  -5  -9   1  257.97   16.30
  -5   9   1  249.08   16.00
   5   9  -1  226.18   15.10
   5   9  -1  224.28   13.90
  -5   9   1  230.58   16.00
   5   9  -1  285.27   17.40
   4  -9  -1   36.10    5.80
   4  -9  -1   34.50    6.70
  -4  -9   1   31.80    5.50
  -4  -9   1   29.70    6.30
  -4  -9   1   35.70    6.60
  -4  -9   1   38.50    5.30
   4  -9  -1   28.50    4.50
   4  -9  -1   32.70    4.60
   4   9  -1   41.70    7.20
   4   9  -1   28.20    5.00
   4   9  -1   40.10    6.50
  -4   9   1   27.70    3.80
  -4   9   1   28.20    6.00
  -4   9   1   31.70    6.00
   4   9  -1   35.60    3.70
   4   9  -1   35.80    5.90
  -3  -9   1  163.28   13.00
  -3  -9   1  169.78   10.40
   3  -9  -1  170.98    9.60
  -3  -9   1  182.08   10.30
  -3  -9   1  179.28    8.10
   3  -9  -1  180.48   10.20
   3  -9  -1  175.38   13.00
  -3  -9   1  155.48    9.90
  -3  -9   1  191.68   10.90
   3  -9  -1  182.18   10.30
   3  -9  -1  180.88   10.00
  -3   9   1  184.28   10.10
   3   9  -1  168.78   10.20
   3   9  -1  181.28    9.90
   3   9  -1  171.78    9.80
  -3   9   1  183.78   11.40
  -3   9   1  153.18    9.50
  -3   9   1  170.88    9.60
   3   9  -1  173.48   10.60
  -3   9   1  178.88    8.70
  -3   9   1  178.38    8.80
   3   9  -1  166.78    9.70
  -3   9   1  165.48   10.90
  -2  -9   1 5378.06  159.38
  -2  -9   1 5425.96  163.18
  -2  -9   1 5850.31  164.08
  -2  -9   1 5215.68  161.18
  -2  -9   1 5347.36  160.98
  -2  -9   1 5370.16  159.38
   2  -9  -1 5308.67  162.38
  -2  -9   1 5485.85  162.28
   2  -9  -1 5161.38  162.38
  -2  -9   1 5742.03  163.08
   2  -9  -1 5139.79  160.48
  -2   9   1 5292.77  159.78
  -2   9   1 5183.38  162.28
   2   9  -1 5279.47  162.88
  -2   9   1 5334.97  160.78
   2   9  -1 5258.07  162.88
   2   9  -1 5304.17  160.68
  -1  -9   1 1675.63   54.69
   1  -9  -1 1817.72   56.89
  -1  -9   1 1739.33   53.59
   1  -9  -1 1728.73   55.39
  -1  -9   1 1734.93   54.39
   1  -9  -1 1752.02   56.29
   1  -9  -1 1694.53   55.59
   1  -9  -1 1664.13   54.49
   1  -9  -1 1753.62   53.09
  -1  -9   1 1669.83   54.59
   1  -9  -1 1745.23   53.09
  -1  -9   1 1763.22   56.09
   1  -9  -1 1787.52   54.99
  -1  -9   1 1766.02   56.39
  -1  -9   1 1779.12   56.89
   1  -9  -1 1689.43   55.99
  -1  -9   1 1673.33   54.19
  -1  -9   1 1678.13   56.39
  -1   9   1 1733.83   54.79
  -1   9   1 1796.72   56.49
   1   9  -1 1808.92   57.09
   1   9  -1 1716.03   54.89
   1   9  -1 1628.84   55.59
   1   9  -1 1756.22   55.99
   1   9  -1 1707.03   53.39
   1   9  -1 1751.52   54.99
  -1   9   1 1768.22   55.59
  -1   9   1 1655.43   54.59
  -1   9   1 1761.02   55.69
  -1   9   1 1735.73   55.79
   0  -9  -1  896.41   31.40
   0  -9  -1  889.51   26.90
   0  -9  -1  824.42   30.70
   0  -9   1  886.91   30.20
   0  -9  -1  835.22   30.40
   0  -9   1  859.21   29.40
   0  -9  -1  846.02   29.80
   0  -9  -1  842.52   29.00
   0  -9   1  916.81   31.70
   0  -9   1  858.91   29.40
   0  -9  -1  879.51   30.60
   0  -9   1  858.71   30.90
   0  -9   1  858.51   29.90
   0   9   1  879.81   30.40
   0   9  -1  902.51   27.60
   0   9  -1  878.11   30.00
   0   9  -1  849.12   31.00
   0   9   1  954.50   30.60
   0   9  -1  915.71   29.70
   0   9   1  865.01   30.00
   0   9   1  871.11   29.10
   0   9   1  896.01   30.20
   0   9   1  888.11   30.80
   0   9  -1  844.02   30.50
   0   9   1  848.52   30.80
   0   9  -1  808.12   29.60
   0   9  -1  871.51   29.30
   1  -9   1  875.11   30.30
   1  -9   1  847.42   27.70
  -1  -9  -1  827.42   30.50
   1  -9   1  880.91   27.30
   1  -9   1  863.01   30.60
   1  -9   1  819.22   30.10
   1  -9   1  841.12   29.50
  -1  -9  -1  905.51   31.40
   1  -9   1  804.92   30.30
  -1  -9  -1  825.92   26.90
  -1  -9  -1  902.91   30.70
  -1  -9  -1  796.12   29.90
  -1  -9  -1  849.81   30.20
   1  -9   1  870.01   30.60
   1   9   1  852.01   27.20
   1   9   1  842.22   29.90
  -1   9  -1  833.22   30.20
   1   9   1  842.02   30.20
   1   9   1  854.71   30.50
  -1   9  -1  810.52   29.80
  -1   9  -1  871.21   27.80
  -1   9  -1  836.12   27.00
   1   9   1  831.52   30.40
  -1   9  -1  877.11   30.80
   1   9   1  879.71   30.80
   1   9   1  854.01   27.30
  -1   9  -1  891.01   30.50
   2  -9   1   21.20    4.50
  -2  -9  -1    5.50    3.20
  -2  -9  -1   15.90    3.90
   2  -9   1   12.50    3.70
   2  -9   1   12.80    3.20
   2  -9   1   15.40    3.70
  -2  -9  -1   14.30    2.60
   2  -9   1   16.20    3.60
   2  -9   1    6.30    2.20
  -2  -9  -1   12.20    3.30
   2  -9   1    8.50    2.60
   2  -9   1   18.70    3.70
  -2  -9  -1   14.20    3.50
  -2  -9  -1   18.40    4.10
  -2   9  -1   24.60    4.10
   2   9   1   14.90    3.50
   2   9   1   12.80    3.80
   2   9   1   10.60    2.40
  -2   9  -1   11.90    2.70
   2   9   1   18.10    4.10
   2   9   1   13.50    3.50
  -2   9  -1   20.40    4.40
  -2   9  -1   10.50    3.50
  -2   9  -1   12.20    3.60
   2   9   1   19.30    4.40
  -3  -9  -1  259.27   14.30
   3  -9   1  307.57   15.50
  -3  -9  -1  309.17   13.70
  -3  -9  -1  306.57   16.00
   3  -9   1  294.07   14.20
   3  -9   1  277.57   12.80
  -3  -9  -1  288.27   16.10
  -3  -9  -1  279.27   13.60
   3  -9   1  293.57   15.60
   3   9   1  305.77   13.80
  -3   9  -1  285.47   12.60
  -3   9  -1  312.27   16.10
  -3   9  -1  302.17   14.40
  -3   9  -1  284.07   15.30
   3   9   1  284.07   13.20
   3   9   1  263.87   15.40
   3   9   1  283.37   15.00
   4  -9   1  397.56   16.30
  -4  -9  -1  414.86   21.10
  -4  -9  -1  416.36   17.00
  -4  -9  -1  395.06   17.10
   4  -9   1  440.36   20.80
   4  -9   1  419.16   20.70
   4  -9   1  387.16   15.90
  -4  -9  -1  413.76   21.30
   4   9   1  430.66   20.40
   4   9   1  451.95   21.90
  -4   9  -1  400.86   20.50
  -4   9  -1  370.46   20.30
  -4   9  -1  365.56   19.20
   4   9   1  420.86   19.40
  -5  -9  -1   21.20    6.10
   5  -9   1   14.90    5.40
   5  -9   1   21.40    5.90
  -5  -9  -1   11.30    4.80
   5   9   1   15.60    5.10
   5   9   1   14.80    5.50
  -5   9  -1   21.70    6.50
  -5   9  -1   10.00    4.40
   5   9   1   15.00    4.70
  -6  -9  -1   74.59   10.20
   6  -9   1   60.29    9.40
   6  -9   1   71.99   16.70
   6  -9   1   71.19   10.00
   6   9   1   69.99   11.00
  -6   9  -1   82.69   10.70
   6   9   1   70.29   10.30
  -6   9  -1   61.39   15.80
   6   9   1   59.59    9.10
  -7  -9  -1   21.10    6.90
   7  -9   1   21.30    7.10
   7  -9   1   15.50    6.60
   7  -9   1   15.70    6.60
  -7  -9  -1    3.90    5.20
   7   9   1   15.60    6.40
   7   9   1   12.30    6.20
  -7   9  -1   11.40    6.60
  -7   9  -1   24.80    7.40
   7   9   1   15.10    6.10
  -7 -10   1   67.69   10.50
  -7 -10   1   39.80    9.50
   7 -10  -1   49.70   10.80
   7 -10  -1   41.00    9.40
   7  10  -1   39.90    9.80
   7  10  -1   32.80    8.70
  -7  10   1   40.40    9.80
  -7  10   1   55.09   11.20
  -6 -10   1  173.78   15.30
   6 -10  -1  140.39   14.50
   6 -10  -1  166.48   14.40
  -6  10   1  128.99   14.40
  -6  10   1  163.58   14.60
   6  10  -1  140.29   13.80
  -5 -10   1   73.19    9.60
  -5 -10   1   81.29    9.20
   5 -10  -1   77.69    8.90
   5 -10  -1   73.39    9.30
   5  10  -1   72.09    9.50
  -5  10   1   89.79    9.80
   5  10  -1   80.79    8.20
   5  10  -1   86.79    9.20
  -5  10   1  102.29   10.40
   4 -10  -1  197.98   13.50
   4 -10  -1  172.78   10.50
  -4 -10   1  204.38   13.00
   4 -10  -1  211.68   11.60
   4 -10  -1  196.28   12.40
  -4 -10   1  182.08   11.40
  -4 -10   1  200.68   11.60
  -4 -10   1  195.18   13.70
  -4  10   1  180.08   10.50
   4  10  -1  191.98   13.60
  -4  10   1  195.98   13.10
   4  10  -1  184.08   11.40
   4  10  -1  190.78   12.60
  -4  10   1  194.38   13.20
  -3 -10   1    1.30    2.30
  -3 -10   1    5.40    3.40
  -3 -10   1   -0.60    2.10
  -3 -10   1    0.10    2.00
  -3 -10   1    0.40    1.40
   3 -10  -1   -0.60    2.00
   3 -10  -1   -1.70    1.80
  -3 -10   1    1.70    2.70
   3 -10  -1    0.00    1.80
   3 -10  -1    4.50    2.90
   3 -10  -1    0.30    2.20
  -3  10   1    1.40    2.70
  -3  10   1    9.40    3.40
   3  10  -1    5.80    2.50
   3  10  -1    0.10    2.20
  -3  10   1   -2.90    1.80
   3  10  -1    8.30    3.40
  -3  10   1    3.80    2.30
  -3  10   1    2.90    1.80
   3  10  -1    6.50    3.40
   3  10  -1    3.80    2.40
  -3  10   1    2.90    1.80
   3  10  -1    0.90    2.00
  -2 -10   1 1469.35   47.00
  -2 -10   1 1341.17   42.50
  -2 -10   1 1331.07   42.50
   2 -10  -1 1318.07   43.90
  -2 -10   1 1347.47   46.10
  -2 -10   1 1333.87   46.10
  -2 -10   1 1297.97   43.80
  -2 -10   1 1278.57   44.10
   2 -10  -1 1278.67   43.20
  -2 -10   1 1338.97   45.60
   2 -10  -1 1362.06   46.10
   2 -10  -1 1317.07   45.10
   2 -10  -1 1227.78   45.40
   2 -10  -1 1371.96   45.40
   2 -10  -1 1377.06   45.80
  -2  10   1 1317.47   44.10
   2  10  -1 1441.86   44.40
  -2  10   1 1303.67   46.00
  -2  10   1 1337.27   45.70
   2  10  -1 1089.69   43.60
   2  10  -1 1271.87   44.90
   2  10  -1 1311.67   43.60
   2  10  -1 1427.26   47.00
  -2  10   1 1385.86   45.70
  -2  10   1 1322.17   43.00
   2  10  -1 1387.76   46.40
  -2  10   1 1360.86   45.10
  -1 -10   1 1718.93   59.29
   1 -10  -1 1953.10   60.19
  -1 -10   1 1806.42   60.09
   1 -10  -1 1684.73   59.29
   1 -10  -1 1803.72   59.09
  -1 -10   1 1865.91   57.89
   1 -10  -1 1850.11   60.39
  -1 -10   1 1826.22   58.19
   1 -10  -1 1885.21   58.49
  -1 -10   1 1811.72   59.99
   1 -10  -1 1841.02   56.29
  -1 -10   1 1883.51   60.69
  -1 -10   1 1829.12   58.39
   1 -10  -1 1770.92   58.19
  -1 -10   1 1853.61   57.79
   1 -10  -1 1811.22   58.79
   1 -10  -1 1904.61   56.39
   1  10  -1 1837.02   60.49
   1  10  -1 1828.82   58.29
  -1  10   1 1850.41   58.49
   1  10  -1 1871.11   56.89
  -1  10   1 1798.62   58.89
  -1  10   1 1834.92   58.29
  -1  10   1 1926.01   59.29
   1  10  -1 1760.22   59.39
  -1  10   1 1967.40   60.39
   1  10  -1 1786.62   59.29
   1  10  -1 1829.92   58.49
   0 -10  -1 1636.94   50.09
   0 -10  -1 1598.44   52.39
   0 -10   1 1577.84   50.19
   0 -10   1 1631.84   52.39
   0 -10  -1 1535.45   50.69
   0 -10   1 1557.94   52.39
   0 -10   1 1480.15   53.59
   0 -10  -1 1602.24   47.50
   0 -10   1 1641.24   51.09
   0 -10   1 1611.14   50.29
   0 -10  -1 1578.94   51.39
   0 -10   1 1536.85   50.69
   0 -10  -1 1546.25   51.89
   0  10   1 1601.14   51.09
   0  10   1 1546.65   50.69
   0  10  -1 1598.54   48.30
   0  10  -1 1571.64   52.19
   0  10   1 1656.93   52.09
   0  10  -1 1497.75   50.39
   0  10  -1 1587.04   50.19
   0  10  -1 1414.06   48.70
   0  10  -1 1560.24   49.99
   0  10   1 1489.65   49.60
   0  10  -1 1551.84   50.79
   0  10   1 1566.24   50.89
   0  10   1 1545.55   51.09
   1 -10   1 2370.76   75.39
   1 -10   1 2538.95   77.29
  -1 -10  -1 2367.66   73.49
   1 -10   1 2316.77   78.09
   1 -10   1 2396.36   73.49
   1 -10   1 2448.75   76.69
   1 -10   1 2430.06   73.29
  -1 -10  -1 2354.96   76.39
   1 -10   1 2549.54   79.59
  -1 -10  -1 2431.26   76.89
  -1 -10  -1 2438.76   77.29
  -1 -10  -1 2463.85   77.59
  -1 -10  -1 2301.97   76.29
   1 -10   1 2424.36   76.99
  -1 -10  -1 2413.16   73.09
  -1  10  -1 2393.36   76.69
   1  10   1 2438.96   76.79
   1  10   1 2368.16   72.89
  -1  10  -1 2374.86   76.29
  -1  10  -1 2430.86   73.49
   1  10   1 2605.64   79.09
   1  10   1 2293.37   78.39
   1  10   1 2332.57   76.59
  -1  10  -1 2493.25   76.89
   1  10   1 2455.25   76.19
  -1  10  -1 2375.36   76.99
   2 -10   1  184.68   10.20
   2 -10   1  184.78   10.40
   2 -10   1  174.38    9.20
  -2 -10  -1  178.08   10.90
   2 -10   1  202.88   10.70
  -2 -10  -1  178.58   10.80
  -2 -10  -1  170.38   11.30
  -2 -10  -1  179.08    8.60
   2 -10   1  193.88   10.60
  -2 -10  -1  183.88   10.50
   2 -10   1  160.48   10.30
   2 -10   1  185.28   11.30
  -2 -10  -1  193.78   10.90
   2 -10   1  214.78   14.80
  -2  10  -1  177.08   10.90
   2  10   1  199.68   10.60
   2  10   1  184.38    8.80
  -2  10  -1  188.08   11.30
  -2  10  -1  186.18   10.00
  -2  10  -1  189.58    9.50
   2  10   1  182.28   10.80
   2  10   1  163.38   10.40
   3 -10   1  716.73   26.50
  -3 -10  -1  703.03   27.30
   3 -10   1  740.93   29.10
   3 -10   1  707.33   26.80
  -3 -10  -1  711.13   29.60
  -3 -10  -1  736.13   27.20
   3 -10   1  718.53   27.40
  -3 -10  -1  739.33   30.50
   3 -10   1  737.13   29.60
   3  10   1  743.43   29.00
   3  10   1  679.83   26.50
  -3  10  -1  740.23   29.80
  -3  10  -1  746.13   27.80
   3  10   1  727.13   30.00
   3  10   1  729.23   26.80
  -3  10  -1  658.53   25.80
  -4 -10  -1  110.69   10.40
   4 -10   1  104.19    7.10
   4 -10   1  110.69    9.80
  -4 -10  -1  100.49    7.50
   4 -10   1  119.89   10.40
  -4 -10  -1  106.99    7.90
  -4 -10  -1   89.69    9.50
   4 -10   1  114.69    7.50
   4  10   1  117.29    9.90
  -4  10  -1  119.89   10.20
   4  10   1  119.79   10.80
  -4  10  -1  100.19   10.00
   4  10   1  108.69    8.70
  -4  10  -1  109.39    9.30
   5 -10   1   42.10    8.00
   5 -10   1   35.90    7.50
  -5 -10  -1   29.40    7.00
  -5 -10  -1   25.80    7.40
  -5  10  -1   36.80    7.70
   5  10   1   43.00    8.80
  -5  10  -1   28.80    7.10
   5  10   1   44.00    6.70
   5  10   1   31.40    7.00
  -6 -10  -1   14.70    6.30
   6 -10   1    3.70    4.00
   6 -10   1   14.30    5.90
  -6 -10  -1    3.60    4.40
  -6  10  -1    4.00    5.90
   6  10   1   10.10    4.90
  -6  10  -1    4.00    5.00
   6  10   1   18.40    7.10
   6  10   1    7.30    5.20
  -7 -10  -1   11.90    6.10
   7 -10   1    4.60    5.10
   7 -10   1    0.80    4.30
  -7 -10  -1   -0.50    4.60
   7 -10   1    2.00    4.70
  -7  10  -1    0.00    4.30
   7  10   1   -3.40    3.60
  -7  10  -1    4.00    4.40
   7  10   1   -1.50    4.00
   7  10   1    4.60    4.90
  -7 -11   1   -0.80    4.00
  -7 -11   1    5.30    5.60
   7 -11  -1   -1.70    4.00
   7 -11  -1    0.20    4.60
  -7  11   1   -1.60    3.30
   7  11  -1   -1.50    4.20
  -7  11   1    8.30    5.90
   7  11  -1   -0.20    4.20
   6 -11  -1   94.09   11.10
  -6 -11   1  138.29   13.20
   6 -11  -1  110.59   12.30
  -6 -11   1  108.29   12.90
  -6  11   1  124.49   12.60
   6  11  -1  125.59   13.20
  -6  11   1  119.79   12.80
   6  11  -1  112.79   11.80
  -5 -11   1   60.89    9.40
   5 -11  -1   59.79    7.90
   5 -11  -1   52.99    9.70
  -5 -11   1   65.19    8.30
   5  11  -1   48.80    8.80
   5  11  -1   53.09    7.10
  -5  11   1   58.99    8.40
  -5  11   1   62.89    8.70
   5  11  -1   56.19    8.80
   4 -11  -1   23.90    4.80
   4 -11  -1   15.90    4.10
   4 -11  -1   13.80    4.40
  -4 -11   1   11.30    4.40
   4 -11  -1   27.50    6.60
  -4 -11   1   28.10    5.50
  -4 -11   1   21.00    4.90
  -4 -11   1   17.00    5.60
  -4  11   1   26.60    5.80
  -4  11   1   20.70    5.30
  -4  11   1   17.20    4.50
   4  11  -1   16.60    5.10
   4  11  -1   28.20    5.90
   4  11  -1   31.30    6.20
   3 -11  -1 3817.52  122.09
  -3 -11   1 4212.28  126.59
   3 -11  -1 4072.79  122.49
  -3 -11   1 3982.50  123.29
   3 -11  -1 4121.29  125.79
   3 -11  -1 4043.30  123.59
  -3 -11   1 3885.41  123.79
   3 -11  -1 3849.42  122.69
  -3 -11   1 4025.10  123.69
  -3 -11   1 3817.32  118.79
   3  11  -1 3930.51  122.29
   3  11  -1 4097.59  123.49
  -3  11   1 4095.69  120.19
   3  11  -1 3650.53  121.79
  -3  11   1 4078.09  122.69
  -3  11   1 3776.92  122.29
   3  11  -1 3994.30  125.79
   3  11  -1 3870.71  122.69
  -3  11   1 4075.69  125.29
   2 -11  -1  878.21   33.20
   2 -11  -1  818.22   32.00
   2 -11  -1  925.41   33.10
  -2 -11   1  865.21   33.80
  -2 -11   1  936.81   33.60
  -2 -11   1  926.81   31.50
  -2 -11   1  907.81   30.00
  -2 -11   1  878.71   29.90
   2 -11  -1  896.81   31.70
   2 -11  -1  880.21   30.70
  -2 -11   1  905.31   33.80
   2 -11  -1  892.11   33.40
   2 -11  -1  884.71   30.70
  -2 -11   1  964.30   33.60
   2  11  -1  878.41   31.10
  -2  11   1  890.01   30.40
   2  11  -1  837.82   32.50
   2  11  -1  887.51   31.80
  -2  11   1  887.31   32.80
  -2  11   1  871.21   31.60
  -2  11   1  833.32   32.20
   2  11  -1  939.81   32.00
   2  11  -1  944.11   34.60
  -2  11   1  915.91   33.80
   1 -11  -1  191.98   11.00
   1 -11  -1  199.78   11.50
  -1 -11   1  189.58   10.00
   1 -11  -1  175.78   10.60
  -1 -11   1  156.58   10.20
   1 -11  -1  187.98   10.10
   1 -11  -1  192.38    9.90
  -1 -11   1  198.88   11.50
  -1 -11   1  191.08   11.20
   1 -11  -1  197.08   10.00
   1 -11  -1  194.28    8.30
   1 -11  -1  179.78    8.20
   1 -11  -1  195.58   10.60
  -1 -11   1  177.88    9.50
  -1 -11   1  175.68    9.20
  -1 -11   1  192.88   11.50
  -1 -11   1  179.88    9.30
   1  11  -1  208.38   10.00
   1  11  -1  197.78   11.70
   1  11  -1  174.68   10.40
  -1  11   1  194.98   11.70
   1  11  -1  196.28    8.80
   1  11  -1  211.68   11.80
  -1  11   1  176.08   10.60
  -1  11   1  179.78    9.60
  -1  11   1  197.18   10.50
  -1  11   1  182.98   10.80
   1  11  -1  188.28   10.20
  -1  11   1  185.68    9.90
   0 -11  -1 1908.71   63.29
   0 -11   1 1816.82   62.49
   0 -11   1 2000.40   61.19
   0 -11  -1 1953.70   61.79
   0 -11  -1 1892.11   57.89
   0 -11   1 1878.51   61.79
   0 -11  -1 1920.71   60.69
   0 -11  -1 1926.51   62.49
   0 -11  -1 2001.00   63.29
   0 -11   1 1908.31   60.69
   0 -11   1 1952.30   63.19
   0 -11   1 1938.01   61.89
   0 -11   1 1954.20   63.59
   0  11  -1 1949.80   60.99
   0  11  -1 1920.21   63.19
   0  11   1 1957.30   60.49
   0  11  -1 1949.51   58.79
   0  11   1 1984.60   61.79
   0  11  -1 2009.70   62.79
   0  11   1 1665.83   61.29
   0  11   1 1904.01   62.69
   0  11   1 1871.11   61.39
   0  11  -1 1961.40   61.89
   0  11  -1 1933.61   58.79
   0  11   1 1950.40   62.89
   0  11   1 1895.71   61.99
   0  11  -1 1870.91   61.19
   0  11  -1 1880.41   60.69
   1 -11   1 3738.73  112.69
   1 -11   1 3628.04  111.29
  -1 -11  -1 3741.13  113.29
  -1 -11  -1 3713.23  113.59
  -1 -11  -1 3555.94  112.49
   1 -11   1 3559.64  109.19
  -1 -11  -1 3650.33  112.59
  -1 -11  -1 3616.64  110.19
   1 -11   1 3745.73  109.19
   1 -11   1 3524.05  112.89
  -1 -11  -1 3666.03  108.99
   1 -11   1 3567.34  113.19
   1 -11   1 3587.84  112.89
   1 -11   1 3516.35  112.59
  -1 -11  -1 3674.33  113.59
   1  11   1 3640.44  108.89
   1  11   1 3697.13  108.29
   1  11   1 3706.43  112.79
   1  11   1 3739.93  113.09
  -1  11  -1 3557.94  112.29
  -1  11  -1 3692.13  112.89
  -1  11  -1 3689.53  113.39
   1  11   1 3276.67  112.29
   1  11   1 3542.45  111.89
  -1  11  -1 3702.73  109.09
   1  11   1 3739.33  113.09
  -1  11  -1 3575.44  112.39
  -1  11  -1 3676.03  109.39
   2 -11   1   33.30    4.80
   2 -11   1   36.90    4.70
   2 -11   1   48.60    6.80
  -2 -11  -1   39.60    3.70
   2 -11   1   37.90    4.90
  -2 -11  -1   34.10    6.70
   2 -11   1   34.30    4.70
   2 -11   1   41.30    4.20
   2 -11   1   30.40    6.20
  -2 -11  -1   27.90    4.80
  -2 -11  -1   34.00    4.90
  -2 -11  -1   23.00    4.60
   2  11   1   38.00    5.30
   2  11   1   70.29    6.50
   2  11   1   28.00    4.60
  -2  11  -1   36.60    4.10
  -2  11  -1   37.10    4.60
  -2  11  -1   36.10    5.30
   2  11   1   37.30    5.40
  -2  11  -1   31.40    5.00
   2  11   1   36.40    3.80
  -3 -11  -1  123.39   10.60
   3 -11   1  135.99    8.70
   3 -11   1  118.89   10.00
  -3 -11  -1  119.79    8.70
   3 -11   1  121.19    8.70
   3 -11   1  127.59    9.60
  -3 -11  -1  118.29    8.90
   3 -11   1  112.59    8.40
  -3 -11  -1  124.89   10.00
   3  11   1  120.19    9.60
   3  11   1  109.89    9.90
   3  11   1  121.79    8.10
   3  11   1  131.39    8.80
  -3  11  -1  128.19   10.10
  -3  11  -1  130.99   10.00
  -3  11  -1  132.09   10.40
  -3  11  -1  128.09    8.90
   4 -11   1    6.20    2.60
  -4 -11  -1    3.00    3.40
  -4 -11  -1    7.20    3.20
   4 -11   1    4.50    3.60
  -4 -11  -1   11.50    3.60
   4 -11   1    7.50    4.30
  -4 -11  -1    4.60    4.10
   4 -11   1    3.20    2.70
  -4  11  -1   10.80    4.00
   4  11   1    2.30    2.80
  -4  11  -1    2.00    3.10
   4  11   1    1.10    3.10
  -4  11  -1    3.30    3.00
   4  11   1    7.20    3.90
   5 -11   1   50.99    7.90
  -5 -11  -1   61.69    9.00
  -5 -11  -1   71.69    9.80
   5 -11   1   51.99    8.40
   5  11   1   51.69    7.70
   5  11   1   57.59    9.20
  -5  11  -1   41.90    8.60
   5  11   1   45.10    7.00
  -5  11  -1   51.89    7.70
  -6 -11  -1   -0.80    4.10
   6 -11   1   -1.30    3.60
  -6 -11  -1   -2.10    3.50
   6 -11   1    1.30    4.00
  -6  11  -1    1.40    3.80
   6  11   1   -5.70    3.00
   6  11   1   -1.00    3.50
  -6  11  -1   -0.40    3.50
   6  11   1    6.70    4.70
  -7 -11  -1    7.80    5.90
   7 -11   1    6.40    5.50
  -7 -11  -1    0.50    4.80
   7 -11   1   11.50    6.60
  -7  11  -1   20.70    7.70
  -7  11  -1   10.80    6.40
   7  11   1   -2.20    4.50
   7  11   1    4.60    4.90
   7  11   1   12.20    5.70
   7 -12  -1    6.50    5.80
   7 -12  -1   -4.30    3.50
  -7 -12   1   -3.30    3.80
  -7 -12   1    2.50    4.90
  -7  12   1    2.00    4.90
  -7  12   1    6.20    6.00
   7  12  -1   -1.80    3.40
   7  12  -1   -0.20    4.00
  -6 -12   1  164.48   15.80
   6 -12  -1  171.28   15.60
  -6 -12   1  178.18   15.40
   6 -12  -1  192.98   15.50
   6  12  -1  162.78   14.50
  -6  12   1  186.38   15.70
   6  12  -1  180.28   16.00
  -6  12   1  195.88   16.00
  -5 -12   1  184.78   15.50
   5 -12  -1  174.78   13.40
  -5 -12   1  174.18   13.80
   5 -12  -1  188.98   15.10
   5  12  -1  191.38   15.20
  -5  12   1  195.78   14.70
   5  12  -1  179.88   12.60
   5  12  -1  177.98   13.20
  -5  12   1  196.88   15.10
   4 -12  -1  152.58   10.40
   4 -12  -1  163.38   10.90
   4 -12  -1  156.68   12.60
  -4 -12   1  145.99   10.60
  -4 -12   1  151.48   11.60
   4 -12  -1  160.58   11.30
  -4 -12   1  154.88   13.10
  -4 -12   1  168.78   11.60
   4  12  -1  160.98   12.90
   4  12  -1  160.98   11.50
   4  12  -1  143.19   10.50
  -4  12   1  180.18   12.60
  -4  12   1  167.18   12.80
   3 -12  -1 5552.24  167.48
   3 -12  -1 5415.96  165.48
  -3 -12   1 5552.74  170.78
  -3 -12   1 5372.06  167.68
   3 -12  -1 5514.75  166.78
  -3 -12   1 5564.04  170.08
   3 -12  -1 5438.06  169.08
  -3 -12   1 5390.76  162.08
  -3 -12   1 5449.35  166.58
   3  12  -1 5451.55  169.58
   3  12  -1 5027.40  165.58
   3  12  -1 5216.38  165.78
   3  12  -1 5667.93  166.38
  -3  12   1 5631.94  168.08
  -3  12   1 5585.64  169.08
  -3  12   1 5321.77  163.18
  -3  12   1 5421.86  165.98
   3  12  -1 5498.15  166.68
  -2 -12   1  287.87   13.60
   2 -12  -1  274.37   14.00
  -2 -12   1  261.47   14.70
  -2 -12   1  276.27   15.20
  -2 -12   1  265.87   12.00
  -2 -12   1  272.07   17.10
   2 -12  -1  279.47   15.00
   2 -12  -1  292.57   15.50
   2 -12  -1  283.07   12.60
  -2 -12   1  277.47   12.10
  -2 -12   1  272.37   13.40
   2 -12  -1  290.87   14.90
  -2 -12   1  275.67   13.00
   2 -12  -1  285.27   12.70
  -2  12   1  300.57   14.70
  -2  12   1  272.47   12.50
   2  12  -1  276.37   12.90
   2  12  -1  274.17   15.40
   2  12  -1  296.67   13.80
   2  12  -1  276.37   13.70
  -2  12   1  288.17   13.80
  -2  12   1  288.67   15.30
   1 -12  -1  399.56   16.90
  -1 -12   1  380.26   18.40
  -1 -12   1  382.46   17.90
  -1 -12   1  395.26   16.20
   1 -12  -1  390.56   14.70
  -1 -12   1  393.56   17.00
  -1 -12   1  377.76   16.30
  -1 -12   1  415.96   19.20
   1 -12  -1  419.16   14.90
   1 -12  -1  381.36   16.80
  -1 -12   1  417.86   16.60
   1 -12  -1  371.56   18.30
   1 -12  -1  413.86   17.70
   1 -12  -1  425.96   18.60
   1  12  -1  408.66   16.60
  -1  12   1  379.66   16.50
  -1  12   1  398.76   17.30
  -1  12   1  419.16   17.30
  -1  12   1  417.76   18.50
   1  12  -1  403.46   15.40
  -1  12   1  402.36   17.50
   1  12  -1  390.96   17.20
   1  12  -1  418.96   19.20
   1  12  -1  357.56   17.20
  -1  12   1  421.56   20.20
   0 -12  -1   12.20    3.60
   0 -12  -1   14.90    4.10
   0 -12   1   10.60    3.20
   0 -12   1   14.70    3.10
   0 -12  -1   13.10    3.10
   0 -12  -1   14.80    3.60
   0 -12   1   17.00    3.60
   0 -12   1   19.70    4.40
   0 -12  -1   16.50    4.10
   0 -12   1   14.80    3.40
   0 -12   1   13.10    3.60
   0 -12   1    6.60    3.20
   0 -12  -1   11.00    1.90
   0  12  -1   17.10    3.40
   0  12   1   15.70    3.50
   0  12  -1   19.40    4.30
   0  12  -1   11.30    3.40
   0  12   1    7.50    2.90
   0  12   1   16.70    4.00
   0  12  -1   16.10    3.70
   0  12  -1   14.90    3.90
   0  12  -1   11.10    2.30
   0  12  -1    9.40    2.90
   0  12   1   27.30    5.80
   0  12   1   10.20    2.80
   0  12  -1   17.00    2.40
   0  12   1   16.40    3.50
   1 -12   1    7.20    3.60
  -1 -12  -1   -1.00    1.10
   1 -12   1    5.50    2.80
   1 -12   1    6.30    2.80
  -1 -12  -1    1.00    2.00
  -1 -12  -1    3.60    2.40
  -1 -12  -1    6.60    2.00
   1 -12   1    3.50    2.40
   1 -12   1    2.30    1.90
  -1 -12  -1    5.80    2.90
   1 -12   1    4.70    2.70
  -1 -12  -1    1.60    2.50
   1 -12   1    3.60    1.70
   1  12   1    2.80    2.70
   1  12   1    8.70    2.80
  -1  12  -1    9.90    2.40
  -1  12  -1    2.20    2.50
   1  12   1    4.30    3.10
   1  12   1    3.40    1.50
  -1  12  -1    4.60    2.60
  -1  12  -1    0.10    2.00
   1  12   1    3.50    1.60
  -1  12  -1    5.90    2.90
  -1  12  -1    1.10    1.40
   1  12   1    4.50    2.80
   2 -12   1  517.95   21.70
  -2 -12  -1  529.85   22.20
  -2 -12  -1  491.65   21.60
  -2 -12  -1  490.65   15.70
   2 -12   1  480.75   20.60
   2 -12   1  501.95   21.30
   2 -12   1  503.05   22.40
   2 -12   1  467.15   20.40
  -2 -12  -1  502.65   15.70
  -2 -12  -1  517.35   21.80
  -2 -12  -1  479.45   18.20
   2 -12   1  469.85   19.20
  -2 -12  -1  525.65   23.30
  -2  12  -1  488.55   22.00
   2  12   1  499.55   29.40
   2  12   1  522.05   18.70
  -2  12  -1  500.45   19.40
   2  12   1  476.45   21.50
   2  12   1  500.45   22.60
  -2  12  -1  489.45   22.00
  -2  12  -1  471.05   20.50
  -3 -12  -1    2.00    2.80
   3 -12   1    4.30    2.60
   3 -12   1    0.30    3.10
   3 -12   1    2.70    2.60
  -3 -12  -1   -1.90    2.50
   3 -12   1   -0.10    2.50
  -3 -12  -1    1.10    2.70
  -3 -12  -1   -0.40    2.30
   3 -12   1    3.50    2.80
   3  12   1   -2.50    2.10
  -3  12  -1    1.30    2.80
   3  12   1    1.00    2.10
  -3  12  -1   -2.80    1.40
   3  12   1   -0.80    2.30
  -3  12  -1   -1.90    2.40
  -4 -12  -1  358.76   17.70
   4 -12   1  371.46   19.90
  -4 -12  -1  406.86   22.20
   4 -12   1  390.06   17.30
  -4 -12  -1  407.16   21.20
  -4 -12  -1  379.66   18.30
   4 -12   1  367.16   20.70
   4 -12   1  374.76   17.40
  -4  12  -1  387.66   20.50
   4  12   1  394.16   20.30
   4  12   1  402.46   18.60
  -4  12  -1  382.96   21.30
   4  12   1  384.56   21.50
  -4  12  -1  384.26   19.40
  -5 -12  -1    3.20    4.30
  -5 -12  -1   12.20    5.30
   5 -12   1    7.30    4.60
   5 -12   1   -0.20    3.50
   5  12   1    5.10    4.00
  -5  12  -1    2.40    3.40
  -5  12  -1    3.70    3.60
   5  12   1    9.30    6.30
   5  12   1    2.40    3.30
  -6 -12  -1   15.30    6.60
  -6 -12  -1   21.30    7.30
   6 -12   1   15.70    6.50
   6 -12   1   30.50    7.80
   6  12   1   24.50    7.70
  -6  12  -1   18.20    6.60
  -6  12  -1   25.40    8.10
   6  12   1   28.30    7.50
   7 -12   1   12.60    7.70
  -7 -12  -1    4.40    5.20
  -7 -12  -1   12.70    7.80
   7 -12   1   12.20    6.40
  -7  12  -1   22.60    8.20
   7 -13  -1    4.00    5.10
   7 -13  -1   -3.00    3.70
  -7 -13   1   -2.00    4.50
  -7 -13   1   10.70    6.40
   7  13  -1    5.30    5.60
  -7  13   1    8.80    5.80
  -7  13   1    9.30    6.30
   7  13  -1   11.70    5.70
   6 -13  -1    8.20    5.30
  -6 -13   1    1.70    4.60
   6 -13  -1    0.10    3.50
  -6 -13   1    1.90    4.70
   6  13  -1   16.30    5.90
   6  13  -1   13.10    5.80
  -6  13   1    6.00    5.00
  -6  13   1    0.20    4.00
   5 -13  -1  507.65   30.90
   5 -13  -1  541.85   26.20
  -5 -13   1  589.14   41.20
  -5 -13   1  547.15   27.00
  -5  13   1  578.24   28.00
   5  13  -1  553.54   28.90
  -5  13   1  546.05   28.10
   5  13  -1  514.85   26.00
   5  13  -1  587.14   25.80
   4 -13  -1  307.27   16.70
  -4 -13   1  317.27   17.60
   4 -13  -1  319.97   16.70
  -4 -13   1  301.57   19.30
   4 -13  -1  304.47   18.60
   4 -13  -1  301.97   16.00
  -4 -13   1  331.37   17.00
  -4 -13   1  300.17   16.80
   4  13  -1  306.87   16.30
  -4  13   1  317.77   17.90
  -4  13   1  336.27   17.00
  -4  13   1  300.07   18.30
   4  13  -1  317.97   17.20
   4  13  -1  298.67   18.70
   3 -13  -1   11.00    4.70
  -3 -13   1   14.40    4.10
  -3 -13   1    8.20    4.00
  -3 -13   1    4.00    4.00
   3 -13  -1   10.30    3.40
   3 -13  -1   10.70    4.20
  -3 -13   1   16.70    5.30
   3 -13  -1   13.80    4.70
   3  13  -1   14.80    4.80
  -3  13   1   13.10    4.70
  -3  13   1    8.00    2.70
  -3  13   1    8.50    3.50
  -3  13   1    7.50    3.80
   3  13  -1    2.20    2.80
   2 -13  -1  124.19    7.90
   2 -13  -1  139.39    9.20
  -2 -13   1  128.39   10.40
  -2 -13   1  136.99   10.70
   2 -13  -1  109.09    9.50
  -2 -13   1  144.89    8.70
  -2 -13   1  145.29    8.00
   2 -13  -1  165.08   13.30
  -2 -13   1  140.79    9.20
   2 -13  -1  137.09   10.10
   2 -13  -1  135.99    8.10
  -2 -13   1  179.48   11.40
  -2 -13   1  132.59    8.90
   2  13  -1  135.79    8.40
  -2  13   1  132.49    9.10
  -2  13   1  142.89   10.50
  -2  13   1  140.49    9.70
   2  13  -1  145.39   11.00
   2  13  -1  148.99    9.20
   2  13  -1  148.89    9.50
  -2  13   1  127.49   10.70
   1 -13  -1   33.40    3.40
   1 -13  -1   30.10    4.40
  -1 -13   1   41.20    4.60
   1 -13  -1   28.40    5.60
  -1 -13   1   43.10    6.90
  -1 -13   1   39.40    4.70
  -1 -13   1   44.80    6.10
   1 -13  -1   37.30    3.50
  -1 -13   1   39.50    5.00
  -1 -13   1   39.10    5.40
   1 -13  -1   40.90    5.20
   1 -13  -1   52.79    7.10
   1 -13  -1   29.50    4.40
  -1 -13   1   44.70    4.70
   1  13  -1   37.20    8.70
   1  13  -1   35.90    3.80
   1  13  -1   37.50    3.80
  -1  13   1   34.90    4.50
   1  13  -1   51.39    5.60
  -1  13   1   34.90    4.90
  -1  13   1   35.90    4.90
   1  13  -1   47.70    5.40
  -1  13   1   37.20    5.60
   1  13  -1   42.20    4.70
  -1  13   1   34.80    4.60
   0 -13   1   10.50    3.40
   0 -13  -1    9.50    3.30
   0 -13  -1   15.30    3.80
   0 -13  -1   15.90    2.90
   0 -13   1   11.30    3.10
   0 -13   1   15.30    4.40
   0 -13   1    7.30    3.00
   0 -13  -1   14.20    4.60
   0 -13  -1   15.00    4.40
   0 -13   1   11.70    4.20
   0 -13  -1   11.10    3.20
   0 -13   1   16.70    3.60
   0  13   1   13.80    3.70
   0  13  -1    9.80    2.90
   0  13   1   11.00    3.40
   0  13  -1   17.10    3.70
   0  13   1   13.80    3.90
   0  13   1    8.60    3.40
   0  13  -1   14.40    2.60
   0  13  -1   11.20    3.70
   0  13  -1   10.70    3.30
   0  13  -1    9.60    2.30
   0  13   1    7.30    2.60
  -1 -13  -1   14.90    4.60
   1 -13   1   12.60    4.30
   1 -13   1   11.90    3.20
   1 -13   1   14.80    4.60
   1 -13   1   11.40    2.60
  -1 -13  -1   17.80    4.80
  -1 -13  -1   15.60    3.00
   1 -13   1   15.30    4.20
  -1 -13  -1   13.10    2.30
  -1  13  -1   18.00    2.90
  -1  13  -1   11.60    3.90
   1  13   1   16.60    2.70
   1  13   1   12.50    2.20
  -1  13  -1   10.40    3.20
  -1  13  -1   23.30    3.10
   1  13   1   14.40    3.80
   1  13   1   21.50    4.80
   2 -13   1   79.19    7.80
   2 -13   1   88.59    6.40
   2 -13   1   87.69    7.40
  -2 -13  -1   78.19    7.80
   2 -13   1   96.29    8.00
  -2 -13  -1   79.29    4.10
   2 -13   1   76.99    8.00
  -2 -13  -1   68.79    7.30
  -2 -13  -1   76.79    8.40
  -2  13  -1   91.29    8.20
   2  13   1   82.29    7.80
   2  13   1   91.79    5.80
  -2  13  -1   86.09    6.50
   2  13   1   93.99    8.70
  -2  13  -1   95.79    8.60
   3 -13   1   10.90    4.80
  -3 -13  -1    8.50    4.00
   3 -13   1   10.40    3.90
  -3 -13  -1    9.20    4.00
   3 -13   1   10.30    3.70
   3 -13   1    3.00    3.10
  -3 -13  -1    7.80    4.50
  -3 -13  -1   16.80    4.70
  -3  13  -1    8.10    3.70
   3  13   1   11.90    4.30
  -3  13  -1    4.70    3.00
   3  13   1    7.40    3.00
  -3  13  -1   13.90    4.70
   3  13   1   10.00    4.20
  -4 -13  -1   35.60    5.50
   4 -13   1   29.70    7.60
  -4 -13  -1   26.00    6.30
  -4 -13  -1   22.30    5.30
   4 -13   1   21.80    5.90
  -4 -13  -1   17.30    5.60
   4 -13   1   27.80    5.50
   4 -13   1   27.00    5.20
   4  13   1   20.50    4.90
  -4  13  -1   32.60    7.00
   4  13   1   23.00    6.50
   4  13   1   39.20    7.60
  -4  13  -1   32.30    6.50
  -4  13  -1   25.30    7.00
  -5 -13  -1  282.57   19.40
   5 -13   1  310.07   19.30
   5 -13   1  310.07   29.00
  -5 -13  -1  358.16   24.20
   5  13   1  320.77   18.00
  -5  13  -1  292.87   18.20
   5  13   1  330.57   19.60
  -5  13  -1  330.97   21.00
   5  13   1  327.17   21.20
   6 -13   1   27.80    8.70
  -6 -13  -1   26.20    8.40
  -6 -13  -1   25.90    7.70
   6 -13   1   29.70    7.60
   6  13   1   30.80    8.70
  -6  13  -1   37.30    8.40
   6  13   1   30.10    7.70
  -6  13  -1   34.80    8.40
   6  13   1   37.10    9.10
  -7 -13  -1   16.30    8.10
   7 -13   1   -1.70    5.10
  -7  13  -1    6.20    5.50
   7  13   1   13.40    8.10
  -7 -14   1   45.70   10.80
   7 -14  -1   32.80    9.40
  -7 -14   1   28.80    9.30
   7 -14  -1   33.30    8.90
  -7  14   1   33.70    9.20
   7  14  -1   28.10    8.10
   7  14  -1   32.00    9.60
   6 -14  -1   93.09   12.30
  -6 -14   1   83.69   12.10
   6 -14  -1   73.09   10.10
  -6 -14   1   85.49   11.20
  -6  14   1   83.59   11.50
   6  14  -1   79.19   10.50
   6  14  -1   68.49   11.00
  -6  14   1   93.99   11.70
   5 -14  -1  185.58   15.80
  -5 -14   1  202.68   17.00
   5 -14  -1  216.08   15.00
  -5 -14   1  236.28   16.10
   5  14  -1  221.28   18.20
   5  14  -1  217.08   15.00
  -5  14   1  215.18   16.00
   5  14  -1  203.98   16.50
  -5  14   1  191.18   18.40
  -4 -14   1  240.38   17.30
  -4 -14   1  237.58   14.90
   4 -14  -1  236.78   14.80
  -4 -14   1  233.58   15.00
   4 -14  -1  213.68   16.00
  -4 -14   1  239.38   14.80
   4 -14  -1  251.87   14.50
   4 -14  -1  256.87   14.90
   4  14  -1  271.17   15.00
  -4  14   1  263.57   16.90
  -4  14   1  235.68   15.50
   4  14  -1  270.47   17.60
   4  14  -1  235.68   14.70
  -4  14   1  232.78   14.30
  -3 -14   1 1188.18   42.60
  -3 -14   1 1179.88   46.30
   3 -14  -1 1201.88   43.80
  -3 -14   1 1162.88   43.90
  -3 -14   1 1210.48   44.90
   3 -14  -1 1167.48   41.60
   3 -14  -1 1146.29   45.10
   3 -14  -1 1151.18   44.10
   3  14  -1 1209.28   46.30
  -3  14   1 1193.48   44.00
  -3  14   1 1211.28   42.90
   3  14  -1 1205.38   42.80
  -3  14   1 1205.18   45.50
   3  14  -1 1185.48   42.60
   2 -14  -1 1138.29   41.50
   2 -14  -1 1033.00   39.10
  -2 -14   1 1043.10   38.60
   2 -14  -1 1155.88   41.60
  -2 -14   1 1082.69   38.30
  -2 -14   1 1103.19   37.40
  -2 -14   1 1054.09   41.80
  -2 -14   1 1163.98   42.70
   2 -14  -1 1087.39   41.70
   2 -14  -1 1085.29   37.50
  -2 -14   1 1100.79   41.50
   2  14  -1 1212.48   43.30
  -2  14   1 1074.29   39.60
  -2  14   1 1108.79   41.80
   2  14  -1 1132.29   40.10
   2  14  -1 1116.79   39.10
  -2  14   1 1182.38   40.80
  -1 -14   1  837.32   33.90
   1 -14  -1  849.91   31.20
   1 -14  -1  856.11   34.00
   1 -14  -1  833.72   28.30
  -1 -14   1  835.52   30.60
   1 -14  -1  850.21   32.10
  -1 -14   1  830.32   32.50
   1 -14  -1  856.01   33.30
  -1 -14   1  897.71   33.90
   1 -14  -1  788.62   31.20
  -1 -14   1  837.82   32.40
   1  14  -1  844.52   30.50
  -1  14   1  863.71   33.20
   1  14  -1  841.82   33.60
  -1  14   1  888.01   31.90
   1  14  -1  856.01   29.20
  -1  14   1  813.02   31.50
   1  14  -1  862.01   32.00
   0 -14   1  539.75   23.80
   0 -14  -1  489.65   21.70
   0 -14  -1  504.55   21.90
   0 -14   1  520.35   23.00
   0 -14  -1  592.64   23.90
   0 -14   1  555.74   22.00
   0 -14  -1  496.45   23.10
   0 -14  -1  512.35   20.50
   0 -14   1  507.55   20.90
   0  14   1  509.15   22.70
   0  14   1  494.05   21.80
   0  14  -1  509.15   21.70
   0  14  -1  491.05   20.30
   0  14  -1  530.85   18.70
   0  14  -1  536.15   20.90
   0  14  -1  473.15   22.60
   0  14   1  477.35   20.70
   0  14   1  448.16   20.90
   0  14   1  491.95   20.40
   0  14   1  499.85   21.10
   0  14  -1  490.65   18.60
  -1 -14  -1   15.10    3.10
   1 -14   1    9.30    3.80
   1 -14   1    8.20    2.90
   1 -14   1   12.50    2.80
   1 -14   1   11.70    4.00
  -1 -14  -1    5.90    3.40
  -1 -14  -1   14.60    4.40
  -1 -14  -1   11.60    4.30
   1 -14   1   10.50    4.30
  -1  14  -1    8.30    3.30
   1  14   1   10.60    2.60
  -1  14  -1    6.80    3.50
   1  14   1    8.40    4.00
   1  14   1   14.40    2.20
  -1  14  -1   10.60    2.70
   1  14   1    2.90    2.80
   1  14   1   13.00    3.70
   1  14   1   10.60    3.50
  -2 -14  -1   -0.20    2.40
   2 -14   1    1.40    2.20
   2 -14   1   -1.90    2.80
   2 -14   1    2.70    3.10
  -2 -14  -1    0.40    2.80
  -2 -14  -1   -4.30    2.10
   2 -14   1    2.80    2.60
   2 -14   1   -3.00    2.10
  -2  14  -1    0.00    1.80
   2  14   1    0.00    2.80
  -2  14  -1   -1.50    2.10
   2  14   1   -0.80    1.40
  -2  14  -1    1.00    2.50
   2  14   1   -0.40    2.70
   3 -14   1   96.39   10.00
  -3 -14  -1  119.79   10.00
   3 -14   1  126.39    9.90
  -3 -14  -1  117.69   10.20
  -3 -14  -1  113.19   11.10
   3 -14   1  132.99   10.20
  -3 -14  -1  109.19    9.60
   3 -14   1  109.89    9.20
   3  14   1  122.29    8.10
  -3  14  -1  117.99   10.30
  -3  14  -1  106.69    8.50
   3  14   1  121.79   11.00
   3  14   1  130.89   10.60
  -3  14  -1  111.69   10.40
   4 -14   1  173.48   11.10
   4 -14   1  154.48   12.20
   4 -14   1  142.79   12.90
  -4 -14  -1  165.28   11.40
  -4 -14  -1  173.78   12.10
  -4 -14  -1  163.48   13.20
   4 -14   1  147.39   10.70
  -4 -14  -1  135.39   13.20
  -4  14  -1  165.88   12.90
   4  14   1  166.98   11.00
  -4  14  -1  147.59   13.10
  -4  14  -1  140.59   11.10
   4  14   1  163.38   13.90
   4  14   1  151.08   12.40
  -5 -14  -1   47.70   10.20
  -5 -14  -1   51.89   14.90
   5 -14   1   58.39   10.90
   5 -14   1   36.70   12.40
   5  14   1   45.60    7.00
   5  14   1   57.39    9.50
  -5  14  -1   48.20    9.20
   5  14   1   52.69    8.40
  -5  14  -1   39.10    8.50
  -5  14  -1   37.20    7.50
  -6 -14  -1    4.60    5.00
   6 -14   1   -4.00    3.10
  -6 -14  -1    4.70    4.80
   6 -14   1   13.90    5.90
   6  14   1    4.50    4.90
  -6  14  -1    4.80    4.90
   6  14   1    9.70    5.20
  -6 -15   1   13.60    5.90
   6 -15  -1   28.90    7.60
   6 -15  -1   21.50    7.90
  -6 -15   1   13.50    6.40
  -6  15   1   10.40    5.40
   6  15  -1   25.40    7.50
   6  15  -1   14.00    6.30
  -6  15   1   14.10    6.10
  -5 -15   1  128.89   13.80
   5 -15  -1  125.29   13.20
  -5 -15   1  124.39   11.70
   5 -15  -1  129.59   11.60
   5  15  -1  118.09   13.20
   5  15  -1  117.29   11.30
  -5  15   1  104.69   12.00
  -5  15   1  123.89   12.00
  -4 -15   1   13.90    4.80
   4 -15  -1   -1.30    2.60
   4 -15  -1    4.40    3.80
  -4 -15   1    6.30    4.40
   4 -15  -1   -0.50    2.80
  -4 -15   1    2.00    3.10
   4 -15  -1    2.10    3.40
  -4 -15   1   -1.00    3.40
   4  15  -1    8.10    3.70
   4  15  -1    3.90    3.10
  -4  15   1    1.70    3.40
   4  15  -1    3.60    4.10
  -4  15   1    6.80    4.50
  -4  15   1   -0.30    2.70
   3 -15  -1 1277.07   48.40
  -3 -15   1 1271.27   50.79
   3 -15  -1 1335.57   46.50
   3 -15  -1 1364.36   49.70
   3 -15  -1 1323.57   50.39
  -3 -15   1 1303.67   48.90
  -3 -15   1 1332.57   49.90
   3  15  -1 1384.36   48.00
   3  15  -1 1405.16   51.69
   3  15  -1 1326.07   47.20
  -3  15   1 1362.96   50.69
  -3  15   1 1356.36   48.80
  -3  15   1 1333.57   47.70
  -2 -15   1 3531.25  112.39
  -2 -15   1 3484.75  107.29
  -2 -15   1 3565.84  113.29
  -2 -15   1 3297.67  112.29
   2 -15  -1 3543.15  111.99
   2 -15  -1 3619.74  112.39
   2 -15  -1 3373.26  107.09
   2 -15  -1 3581.74  113.09
  -2  15   1 3413.36  109.99
   2  15  -1 3483.65  110.09
  -2  15   1 3479.75  112.59
   2  15  -1 3543.65  113.59
  -2  15   1 3381.56  116.69
   2  15  -1 3595.44  109.29
   1 -15  -1  108.39    6.50
  -1 -15   1  109.99    9.70
   1 -15  -1  130.09   10.30
   1 -15  -1  125.49    8.80
  -1 -15   1  133.69   10.80
   1 -15  -1  118.69   10.10
  -1 -15   1  125.49   10.80
  -1 -15   1  104.59    8.10
   1 -15  -1  139.39   12.60
  -1  15   1   95.69    9.40
   1  15  -1  115.99    8.00
  -1  15   1  120.19    9.00
  -1  15   1  113.79    8.60
   1  15  -1  111.19    7.00
  -1  15   1  119.89    9.90
   1  15  -1  109.79    9.80
   1  15  -1  109.89   10.40
   0 -15   1 2122.89   68.99
   0 -15  -1 2117.09   71.29
   0 -15   1 2214.08   70.19
   0 -15  -1 2189.48   73.59
   0 -15  -1 2098.19   72.49
   0 -15   1 2161.28   72.69
   0 -15   1 2232.38   73.69
   0 -15   1 2179.88   70.79
   0 -15  -1 2243.08   69.69
   0  15  -1 2048.10   66.89
   0  15   1 2321.67   72.99
   0  15   1 2177.08   74.49
   0  15   1 2063.69   69.79
   0  15  -1 2206.48   71.39
   0  15  -1 2174.88   69.29
   0  15   1 2233.18   70.59
   0  15  -1 2200.18   72.99
   0  15   1 2113.19   69.19
   0  15  -1 1910.21   68.89
  -1 -15  -1   16.10    5.00
   1 -15   1   20.60    5.20
  -1 -15  -1   15.20    5.20
   1 -15   1   22.80    5.80
  -1 -15  -1   21.90    3.70
   1 -15   1   20.40    3.50
   1 -15   1   17.00    3.90
   1 -15   1   22.00    5.10
  -1 -15  -1   21.40    5.20
  -1  15  -1   26.40    5.60
   1  15   1   21.60    2.80
   1  15   1   35.00    6.50
   1  15   1   24.50    4.80
  -1  15  -1   13.40    4.30
  -1  15  -1   14.30    3.00
   1  15   1   30.30    6.00
   1  15   1   28.10    5.20
   2 -15   1  466.15   22.00
  -2 -15  -1  439.36   22.00
  -2 -15  -1  458.45   23.30
   2 -15   1  506.45   23.40
   2 -15   1  507.35   21.20
  -2 -15  -1  442.16   22.50
   2 -15   1  425.66   21.80
   2  15   1  479.55   18.10
  -2  15  -1  502.35   23.30
  -2  15  -1  471.55   22.70
   2  15   1  454.25   22.30
   2  15   1  485.05   23.20
  -2  15  -1  531.35   19.90
   3 -15   1    0.20    2.40
  -3 -15  -1    0.00    2.90
  -3 -15  -1    0.80    3.50
   3 -15   1    1.70    3.10
   3 -15   1    6.30    3.70
  -3 -15  -1   -0.80    3.00
  -3 -15  -1    3.30    3.20
   3 -15   1    5.10    4.10
  -3  15  -1    3.40    2.80
  -3  15  -1   -0.80    2.80
   3  15   1    0.80    2.20
  -3  15  -1    5.40    3.60
   3  15   1    3.30    3.60
   3  15   1    5.50    3.70
  -4 -15  -1   55.69    7.30
   4 -15   1   53.59    7.70
   4 -15   1   30.60    7.50
  -4 -15  -1   29.80    7.20
   4 -15   1   43.50    6.30
   4 -15   1   49.99    6.70
  -4 -15  -1   42.70    6.80
  -4 -15  -1   38.70    8.50
  -4  15  -1   44.40    8.70
  -4  15  -1   44.30    6.60
   4  15   1   42.80    8.70
   4  15   1   51.59    7.90
  -4  15  -1   47.90    8.60
   4  15   1   57.19    6.60
   5 -15   1    7.30    4.50
   5 -15   1   18.00    6.40
  -5 -15  -1    1.90    4.30
  -5 -15  -1    5.80    4.80
  -5  15  -1   17.00    5.80
  -5  15  -1   15.80    6.10
   5  15   1    9.20    5.70
   5  15   1   14.00    8.00
  -6 -15  -1    7.20    5.60
   6 -15   1   -3.80    4.10
   6 -15   1   -3.50    3.20
  -6 -15  -1    2.40    4.60
  -6  15  -1   -5.20    3.00
   6  15   1   -2.20    4.00
   6  15   1    2.40    3.60
  -6 -16   1    6.90    5.40
   6 -16  -1   15.80    7.20
  -6 -16   1    3.60    5.80
  -6  16   1    1.20    4.20
  -6  16   1    4.90    5.20
   6  16  -1   22.00    7.00
   6  16  -1   13.40    6.90
   5 -16  -1   15.80    6.80
  -5 -16   1   36.10    8.00
   5 -16  -1   36.30    7.60
  -5 -16   1   25.60    7.80
   5  16  -1   34.40    7.60
  -5  16   1   40.00    9.10
   5  16  -1   42.10    9.60
  -4 -16   1   11.20    5.70
   4 -16  -1   14.80    4.80
   4 -16  -1   16.40    5.80
  -4 -16   1   21.60    5.40
   4 -16  -1   11.50    4.40
   4 -16  -1    9.70    5.20
  -4 -16   1    7.80    4.60
  -4 -16   1   18.20    5.40
   4  16  -1   14.50    4.90
   4  16  -1   12.10    5.80
  -4  16   1   15.00    5.50
   4  16  -1    9.10    4.10
  -4  16   1    3.40    3.60
  -4  16   1   16.60    5.10
   3 -16  -1   76.29    9.00
  -3 -16   1   78.59    9.00
   3 -16  -1   92.99   10.00
   3 -16  -1   77.89    8.30
  -3 -16   1   77.79    9.70
  -3 -16   1   76.09   10.30
   3 -16  -1   88.89    9.00
  -3 -16   1   78.89    8.00
   3  16  -1   93.19   10.30
  -3  16   1   94.39   10.10
  -3  16   1   79.89    8.50
  -3  16   1   85.99    8.50
   3  16  -1  102.99    8.70
   3  16  -1   85.29    8.60
  -2 -16   1 1600.14   53.59
   2 -16  -1 1587.04   57.99
   2 -16  -1 1631.74   53.59
  -2 -16   1 1648.73   58.79
  -2 -16   1 1697.23   59.89
   2 -16  -1 1672.33   58.79
  -2 -16   1 1622.54   58.99
   2 -16  -1 1658.73   59.49
  -2  16   1 1661.13   56.79
   2  16  -1 1722.53   57.29
   2  16  -1 1602.24   55.19
   2  16  -1 1667.33   59.99
  -2  16   1 1628.14   56.79
  -2  16   1 1613.04   58.89
   1 -16  -1  158.68    8.20
   1 -16  -1  165.18   12.60
   1 -16  -1  153.18   10.70
  -1 -16   1  151.08   12.30
  -1 -16   1  155.88   11.40
  -1 -16   1  184.18   10.60
  -1 -16   1  147.79   11.80
   1 -16  -1  139.09   11.30
   1 -16  -1  159.18   10.40
  -1  16   1  168.48   12.00
   1  16  -1  160.48    8.90
   1  16  -1  153.88   12.00
   1  16  -1  157.68    9.80
  -1  16   1  170.38   10.90
   1  16  -1  160.38   11.30
  -1  16   1  157.28   11.10
   0 -16  -1   55.49    7.70
   0 -16  -1   72.29    8.60
   0 -16  -1   72.99    8.00
   0 -16   1   65.99    8.10
   0 -16  -1   67.19    6.30
   0 -16   1   53.29    7.60
   0 -16   1   58.39    6.50
   0 -16   1   65.89    7.10
   0  16   1   57.79    6.90
   0  16  -1   57.99    5.00
   0  16  -1   59.19    7.60
   0  16  -1   63.69    6.10
   0  16  -1   74.49    7.60
   0  16   1   56.79    7.40
   0  16   1   51.19    5.80
   0  16   1   70.49    6.90
   1 -16   1    1.10    3.10
  -1 -16  -1   -3.40    2.00
   1 -16   1    1.90    1.90
   1 -16   1    0.30    3.40
  -1 -16  -1    2.90    3.30
   1 -16   1   -2.40    2.30
  -1 -16  -1    1.20    3.10
  -1 -16  -1    0.20    1.80
  -1  16  -1    2.20    1.80
   1  16   1   -1.00    1.20
  -1  16  -1    2.40    3.00
  -1  16  -1   -1.70    1.90
   1  16   1    0.00    2.50
   1  16   1    2.40    3.10
   2 -16   1   15.30    4.80
   2 -16   1   10.10    4.60
  -2 -16  -1    4.40    3.90
   2 -16   1    9.10    4.20
  -2 -16  -1    4.80    3.50
  -2 -16  -1   17.20    5.60
   2 -16   1   10.70    3.80
   2  16   1    4.80    3.60
  -2  16  -1    3.80    3.30
  -2  16  -1   16.20    3.60
   2  16   1   10.60    4.40
  -2  16  -1   11.20    4.30
   2  16   1   10.00    2.80
   3 -16   1  152.88   12.10
  -3 -16  -1  180.28   14.50
  -3 -16  -1  172.28   13.10
   3 -16   1  187.18   14.10
   3 -16   1  161.08   12.00
  -3 -16  -1  177.48   12.80
   3 -16   1  164.68   12.00
   3  16   1  192.98   13.50
  -3  16  -1  161.18   13.30
   3  16   1  185.18   14.20
  -3  16  -1  164.08   13.00
   3  16   1  177.38   14.00
   4 -16   1   76.19    8.60
  -4 -16  -1   78.89    8.70
   4 -16   1   76.59    9.20
   4 -16   1   76.79    8.40
  -4 -16  -1   84.99    9.90
   4  16   1   70.19    9.30
   4  16   1   69.99   15.40
  -4  16  -1   84.69    9.90
   5 -16   1   49.20   10.00
  -5 -16  -1   55.89    9.10
  -5 -16  -1   65.29   10.50
   5 -16   1   73.89    9.60
  -5  16  -1   53.99    9.00
   5  16   1   57.29   11.00
  -5  16  -1   61.89   11.70
   5  16   1   60.89    9.50
   6 -16   1   33.60    8.70
  -6 -16  -1   35.50    9.10
  -6 -16  -1   34.90    9.10
   6 -16   1   30.80    8.80
   6  16   1   30.00    7.90
   6  16   1   30.30    9.00
  -6  16  -1   46.20   10.70
   6 -17  -1   21.70    8.10
  -6 -17   1   19.10    7.80
  -6  17   1   20.90    7.60
   6  17  -1    7.30    5.30
  -5 -17   1   20.70    7.30
   5 -17  -1   33.30    9.00
  -5 -17   1   23.10    6.60
   5  17  -1   37.60    9.10
   5  17  -1   16.70    5.60
  -5  17   1   36.70    8.40
  -5  17   1   19.00    6.60
  -4 -17   1  963.80   39.50
   4 -17  -1  915.71   37.60
  -4 -17   1  898.51   37.20
   4 -17  -1  906.71   38.30
  -4 -17   1  956.80   38.70
  -4 -17   1  953.40   42.50
   4 -17  -1  881.91   40.20
   4  17  -1  937.41   41.40
  -4  17   1  957.80   38.80
  -4  17   1  899.21   37.00
   4  17  -1  926.61   37.00
  -4  17   1  963.50   41.20
   4  17  -1  888.41   36.90
   3 -17  -1   61.29    9.00
   3 -17  -1   48.60    7.40
  -3 -17   1   64.59    8.40
  -3 -17   1   82.79    9.70
  -3 -17   1   57.19    8.90
  -3  17   1   58.99    7.40
  -3  17   1   40.30    7.90
  -3  17   1   63.29    7.80
   3  17  -1   62.79    7.10
   3  17  -1   46.10    7.00
   3  17  -1   63.09    9.20
  -2 -17   1 2096.59   72.99
   2 -17  -1 1991.70   70.79
   2 -17  -1 1982.50   71.09
  -2 -17   1 2075.59   71.79
  -2 -17   1 2049.49   71.89
   2 -17  -1 2029.80   72.59
   2  17  -1 2019.30   72.79
   2  17  -1 2123.89   69.89
  -2  17   1 2096.39   69.49
  -2  17   1 2050.59   71.99
  -2  17   1 2059.19   69.49
   1 -17  -1   44.20    7.00
   1 -17  -1   31.50    6.10
  -1 -17   1   28.10    6.50
  -1 -17   1   35.00    5.40
   1 -17  -1   30.30    7.10
  -1 -17   1   36.20    5.90
  -1 -17   1   32.90    8.20
   1 -17  -1   38.90    5.60
   1  17  -1   39.70    7.00
   1  17  -1   35.70    6.90
  -1  17   1   39.80    5.90
   1  17  -1   31.00    4.90
  -1  17   1   38.30    7.10
   1  17  -1   42.10    7.10
  -1  17   1   43.40    5.90
   0 -17  -1   81.89    7.30
   0 -17   1   75.29    7.80
   0 -17  -1   75.79    8.70
   0 -17  -1   79.69    9.10
   0 -17   1   76.19    9.20
   0 -17   1   78.19    9.10
   0 -17   1   74.19    7.40
   0 -17  -1   77.49    8.00
   0  17   1   76.79    8.60
   0  17   1   69.49    7.80
   0  17  -1   65.09    8.10
   0  17  -1   91.59    7.30
   0  17  -1   91.49    8.70
   1 -17   1  423.16   22.30
   1 -17   1  435.96   21.90
  -1 -17  -1  431.26   21.70
  -1 -17  -1  401.26   21.50
   1 -17   1  413.26   17.80
  -1 -17  -1  412.56   17.50
  -1 -17  -1  394.96   22.20
   1 -17   1  473.95   21.80
  -1  17  -1  431.76   21.50
   1  17   1  403.16   21.20
  -1  17  -1  394.66   21.30
   1  17   1  426.16   21.70
   1  17   1  442.96   20.10
  -2 -17  -1   21.60    6.00
   2 -17   1   20.50    5.80
   2 -17   1   31.50    5.90
  -2 -17  -1   22.70    5.90
   2 -17   1   23.00    5.80
   2 -17   1   22.60    5.80
  -2  17  -1   31.30    6.90
   2  17   1   19.10    5.60
  -2  17  -1   16.70    5.30
   2  17   1    6.70    4.10
  -3 -17  -1    2.00    3.70
   3 -17   1   13.30    4.50
   3 -17   1    6.20    4.00
  -3 -17  -1    2.70    3.60
   3 -17   1    3.30    3.70
  -3 -17  -1    3.60    3.40
   3 -17   1    1.90    3.70
   3  17   1    5.00    4.10
   3  17   1    0.50    2.80
  -3  17  -1   10.90    4.90
  -3  17  -1    3.80    4.30
  -4 -17  -1   27.10    6.90
   4 -17   1   14.70    5.00
   4 -17   1   22.60    7.20
   4 -17   1   15.10    5.70
   4 -17   1   28.00    6.60
  -4 -17  -1    7.40    4.50
  -4 -17  -1   29.00    6.90
  -4 -17  -1   23.30    8.20
  -4  17  -1   16.70    5.80
   4  17   1   18.90    6.30
  -4  17  -1   22.60    6.50
   4  17   1   10.60    5.60
   5 -17   1    3.60    4.30
   5 -17   1    9.70    5.40
  -5 -17  -1    6.40    5.10
  -5 -17  -1    0.70    4.10
   5  17   1    4.30    5.10
  -5  17  -1   -0.10    4.20
   5  17   1    8.20    4.80
  -5  17  -1    4.80    4.50
  -6 -17  -1   -0.40    4.30
   6 -17   1    0.70    4.10
   6  17   1    6.10   10.00
   6 -18  -1   18.80    8.50
  -6 -18   1   26.10    9.10
   6  18  -1   13.10    8.10
   5 -18  -1   71.09   11.10
  -5 -18   1   64.29   12.40
  -5  18   1   55.09   11.40
  -5  18   1   80.39   11.30
   5  18  -1   71.19   11.10
  -4 -18   1   97.49   12.30
   4 -18  -1  113.49   11.30
  -4 -18   1  117.89   11.90
   4 -18  -1   99.19   12.00
  -4 -18   1   86.99   10.20
   4 -18  -1  115.59   11.10
  -4  18   1  107.09   10.90
   4  18  -1  137.59   13.80
  -4  18   1  105.39   13.80
  -4  18   1  111.99   12.40
   4  18  -1  127.19   12.60
   4  18  -1  114.89   10.50
  -3 -18   1 1728.53   62.49
  -3 -18   1 1725.03   63.19
   3 -18  -1 1667.83   62.49
   3 -18  -1 1714.43   62.99
  -3 -18   1 1740.23   64.19
   3 -18  -1 1638.34   61.29
   3  18  -1 1762.62   60.29
   3  18  -1 1732.93   64.49
  -3  18   1 1712.73   63.39
  -3  18   1 1637.14   59.89
   3  18  -1 1659.13   58.39
  -3  18   1 1653.03   59.79
  -2 -18   1   39.50    8.10
   2 -18  -1   39.80    7.60
  -2 -18   1   34.70    7.40
   2 -18  -1   40.10    8.40
  -2 -18   1   41.20    8.40
   2 -18  -1   36.50    7.30
   2  18  -1   28.60    6.80
   2  18  -1   29.70    5.80
   2  18  -1   40.70    6.70
  -2  18   1   25.50    6.40
  -2  18   1   36.10    6.60
  -2  18   1   26.30    6.00
   1 -18  -1   43.80    6.60
   1 -18  -1   43.10    8.50
  -1 -18   1   35.70    7.00
  -1 -18   1   39.70    7.90
  -1 -18   1   52.59    7.40
   1 -18  -1   41.10    7.70
   1 -18  -1   40.80    7.90
  -1 -18   1   50.09    8.20
  -1  18   1   41.10    6.00
   1  18  -1   36.20    7.30
   1  18  -1   49.70    5.80
  -1  18   1   41.00    7.30
  -1  18   1   54.79    7.80
   1  18  -1   41.60    6.60
   0 -18  -1  192.08   11.70
   0 -18   1  196.98   14.60
   0 -18  -1  185.18   12.80
   0 -18  -1  177.68   14.10
   0 -18   1  171.48   13.20
   0 -18   1  177.18   12.10
   0 -18   1  177.78   13.70
   0 -18  -1  169.68   13.30
   0  18  -1  177.28   11.00
   0  18   1  181.98   12.70
   0  18  -1  194.78   13.30
   0  18   1  176.28   11.70
   0  18  -1  171.78   13.30
   0  18   1  173.28   13.30
   1 -18   1   15.20    5.20
   1 -18   1   25.50    6.90
   1 -18   1   28.20    6.50
  -1 -18  -1   34.90    7.20
  -1 -18  -1   24.40    6.30
   1 -18   1   21.70    4.20
  -1 -18  -1   27.70    7.10
   1  18   1   24.90    6.50
  -1  18  -1   31.10    6.70
  -1  18  -1   19.50    5.30
   1  18   1   40.20    7.80
   1  18   1   32.10    6.00
   2 -18   1   63.49    8.60
   2 -18   1   70.99    8.50
  -2 -18  -1   76.09    9.30
   2 -18   1   65.69    7.30
  -2 -18  -1   72.99    9.40
  -2 -18  -1   64.39    9.00
   2 -18   1   62.39    8.70
   2  18   1   63.39    8.50
   2  18   1   67.79    8.80
   2  18   1   63.79    7.70
  -2  18  -1   65.99    8.70
  -2  18  -1   62.39    8.40
   3 -18   1   25.00    6.20
  -3 -18  -1   20.60    6.40
  -3 -18  -1   29.10    7.60
   3 -18   1   16.20    5.60
   3 -18   1   21.50    6.80
   3 -18   1   24.30    6.10
  -3 -18  -1   33.50    7.10
   3  18   1   33.10    7.60
  -3  18  -1   16.40    5.40
  -3  18  -1   27.20    7.00
   3  18   1   16.50    5.50
   4 -18   1    1.70    4.40
  -4 -18  -1    2.80    3.80
  -4 -18  -1   10.00    5.20
   4 -18   1   -1.90    3.30
   4 -18   1    1.50    3.70
  -4 -18  -1    4.50    5.40
   4  18   1    5.10    4.50
   4  18   1    7.20    5.20
  -4  18  -1    3.00    4.30
  -4  18  -1    0.30    3.70
  -5 -18  -1    5.20    4.80
  -5 -18  -1   13.70    7.10
   5 -18   1    8.50    5.60
   5 -18   1    0.50    3.60
  -5  18  -1    6.70    5.10
   5  18   1    4.40    5.10
   5  18   1    2.00    4.70
  -5  18  -1    3.00    4.30
  -6 -18  -1   16.60    8.00
   6 -18   1    9.30    6.90
  -6 -18  -1    1.40    4.80
   6 -18   1   17.30    7.60
   6  18   1   24.80    8.20
  -6  18  -1    8.00    6.30
   6 -19  -1    0.20    5.50
  -6 -19   1    2.50    5.60
  -6  19   1   -0.80    4.50
   6  19  -1   -2.30    4.20
  -5 -19   1   35.20    9.70
   5 -19  -1   24.00    8.30
  -5  19   1   37.90    9.30
   5  19  -1   16.50    7.00
   4 -19  -1  419.86   23.00
   4 -19  -1  406.36   24.90
  -4 -19   1  421.76   26.00
   4 -19  -1  446.56   24.30
  -4 -19   1  445.66   24.50
   4  19  -1  391.86   25.20
  -4  19   1  422.76   25.20
   3 -19  -1  361.36   20.80
  -3 -19   1  349.87   21.90
  -3 -19   1  360.96   21.70
   3 -19  -1  325.47   20.90
   3 -19  -1  355.96   21.30
  -3 -19   1  350.86   20.90
  -3  19   1  361.46   19.50
   3  19  -1  289.67   19.10
  -3  19   1  340.47   19.10
   3  19  -1  334.57   22.00
   3  19  -1  335.97   19.10
  -3  19   1  367.66   22.20
  -2 -19   1    4.20    4.20
   2 -19  -1    6.40    4.70
  -2 -19   1   10.60    5.60
  -2 -19   1    7.60    4.50
   2 -19  -1    1.20    4.40
   2 -19  -1    2.30    3.80
  -2  19   1   23.10    6.10
  -2  19   1    4.70    4.10
   2  19  -1    0.70    3.90
  -2  19   1    0.50    3.00
   2  19  -1    1.30    3.40
   2  19  -1    6.50    3.10
   1 -19  -1   97.19   10.90
  -1 -19   1  103.99    8.70
   1 -19  -1  108.09   11.00
  -1 -19   1   75.89    9.60
   1 -19  -1   93.09    8.90
  -1 -19   1  102.39   11.40
   1 -19  -1   88.89    9.20
  -1 -19   1   97.29    9.90
  -1  19   1   89.59    9.20
   1  19  -1   75.89    9.60
   1  19  -1   91.59    9.50
  -1  19   1   77.99    9.50
  -1  19   1   92.89    8.80
   0 -19   1   21.90    6.90
   0 -19  -1   15.10    5.50
   0 -19  -1   26.10    6.70
   0 -19   1   26.70    5.80
   0 -19   1   24.10    6.30
   0 -19   1   15.80    4.40
   0 -19  -1   24.00    5.80
   0 -19  -1   15.90    4.50
   0  19   1   16.00    5.10
   0  19  -1   21.00    5.40
   0  19  -1   14.10    4.80
   0  19   1   17.70    4.70
   0  19   1   10.80    4.40
   1 -19   1  385.86   21.60
  -1 -19  -1  395.96   22.10
   1 -19   1  392.26   22.40
  -1 -19  -1  392.66   22.90
  -1 -19  -1  388.36   21.40
   1 -19   1  428.36   21.60
   1  19   1  392.26   19.70
   1  19   1  414.76   21.80
  -1  19  -1  390.66   21.30
  -1  19  -1  414.26   22.10
   1  19   1  375.46   21.30
   2 -19   1    0.90    3.60
   2 -19   1    0.40    2.60
  -2 -19  -1    4.00    4.10
   2 -19   1    7.80    5.00
  -2 -19  -1    1.20    3.30
  -2 -19  -1   -1.20    3.20
   2 -19   1    1.50    3.50
   2  19   1    1.00    3.40
  -2  19  -1   -3.20    2.80
   2  19   1    2.50    3.20
   2  19   1    2.80    3.20
  -2  19  -1   -3.40    2.70
  -3 -19  -1   17.60    5.90
   3 -19   1    9.20    5.60
   3 -19   1   12.30    4.50
   3 -19   1   20.00    5.70
  -3 -19  -1   19.90    6.10
   3 -19   1    7.90    4.80
  -3 -19  -1   10.10    5.70
   3  19   1    7.70    5.70
   3  19   1   11.50    5.00
  -3  19  -1    5.30    3.80
  -3  19  -1    9.20    4.90
  -4 -19  -1   15.60    5.80
   4 -19   1   19.00    6.00
  -4 -19  -1   12.90    5.70
   4 -19   1    5.70    5.10
  -4 -19  -1    9.80    5.40
   4 -19   1    9.60    4.80
   4  19   1    8.10    5.20
   4  19   1   13.60    6.50
  -4  19  -1   13.10    5.60
  -4  19  -1   10.50    5.50
  -5 -19  -1   54.89   10.70
   5 -19   1   73.79   11.60
  -5 -19  -1   44.60   10.30
  -5  19  -1   70.19   12.50
   5  19   1   39.80    9.60
  -5  19  -1   56.19   10.60
   5  19   1   67.39   10.20
   5 -20  -1    3.70    5.20
  -5 -20   1   -2.10    5.10
  -5  20   1    5.70    4.70
   5  20  -1   -3.60    4.00
  -4 -20   1  242.78   18.20
   4 -20  -1  277.87   20.00
  -4 -20   1  244.78   17.50
   4 -20  -1  223.38   24.40
  -4 -20   1  254.67   19.80
   4 -20  -1  242.78   17.70
  -4  20   1  252.47   19.30
   4  20  -1  238.18   19.40
   3 -20  -1  238.48   17.40
   3 -20  -1  238.48   17.50
  -3 -20   1  220.18   17.20
  -3 -20   1  241.78   18.00
   3 -20  -1  227.68   16.60
  -3 -20   1  230.98   19.20
   3  20  -1  252.77   18.80
  -3  20   1  231.18   15.50
   3  20  -1  215.38   15.30
  -3  20   1  211.08   16.90
  -2 -20   1  292.17   19.70
   2 -20  -1  347.17   20.10
  -2 -20   1  348.47   21.50
   2 -20  -1  332.17   21.10
  -2 -20   1  318.77   20.00
   2 -20  -1  323.17   20.20
  -2  20   1  357.76   26.80
  -2  20   1  295.17   20.60
   2  20  -1  324.37   21.90
   2  20  -1  349.37   19.30
  -2  20   1  335.27   18.90
   1 -20  -1 2793.22   88.89
  -1 -20   1 2630.44   91.29
   1 -20  -1 2699.63   91.59
   1 -20  -1 2634.34   92.29
  -1 -20   1 2647.54   88.99
  -1 -20   1 2632.04   92.29
   1 -20  -1 2587.34   86.69
  -1  20   1 2632.14   88.89
   1  20  -1 2637.34   91.39
   1  20  -1 2528.95   86.49
  -1  20   1 2649.53   86.79
  -1  20   1 2613.54   90.59
   1  20  -1 2654.83   88.69
   0 -20   1    3.80    4.30
   0 -20  -1    2.00    3.60
   0 -20   1    1.90    3.00
   0 -20   1    6.40    3.90
   0 -20  -1    1.80    3.40
   0 -20  -1   -0.80    3.40
   0 -20  -1    0.80    3.00
   0 -20   1    4.20    4.30
   0  20   1    1.80    3.40
   0  20   1    0.60    3.00
   0  20   1    4.50    3.30
   0  20  -1   -3.70    2.40
   0  20  -1   -1.90    2.80
  -1 -20  -1    4.00    3.90
  -1 -20  -1   -2.00    3.70
   1 -20   1    3.70    4.20
   1 -20   1    5.70    4.00
  -1 -20  -1    3.70    3.70
   1 -20   1    1.50    4.40
   1  20   1   -0.30    2.70
   1  20   1    1.60    3.20
  -1  20  -1   -3.60    2.30
  -1  20  -1    4.40    3.60
   1  20   1   -1.20    2.90
   2 -20   1    7.50    4.90
   2 -20   1   14.10    5.90
  -2 -20  -1    5.50    4.70
  -2 -20  -1    3.50    4.10
  -2 -20  -1   16.40    5.60
   2 -20   1   10.40    4.70
   2  20   1   10.00    4.60
  -2  20  -1    5.30    4.40
   2  20   1    3.40    4.10
   2  20   1   -1.00    2.60
  -2  20  -1    7.40    4.50
  -3 -20  -1   59.29    9.40
   3 -20   1   71.89    9.10
   3 -20   1   68.99    9.40
  -3 -20  -1   69.89   10.50
   3 -20   1   45.90    9.60
  -3  20  -1   59.29    9.80
   3  20   1   41.80    9.20
  -3  20  -1   59.89    9.50
   3  20   1   69.39    9.70
  -4 -20  -1    4.60    4.80
  -4 -20  -1   11.60    5.80
   4 -20   1   11.30    6.10
   4 -20   1    0.80    4.60
  -4  20  -1   16.80    6.70
  -4  20  -1    4.30    4.60
   4  20   1    7.80    5.30
   4  20   1   17.60    6.40
  -5 -20  -1   -0.40    4.70
   5 -20   1    2.60    5.40
   5  20   1    1.50    4.70
  -5  20  -1    1.20    4.70
   5  20   1    9.00    5.40
  -5  20  -1    5.00    6.60
   5 -21  -1   95.09   14.60
  -5 -21   1   60.59   19.00
   5  21  -1   95.29   15.00
  -5  21   1   88.69   21.80
   4 -21  -1   94.69   12.40
  -4 -21   1   65.69   11.20
   4 -21  -1   70.69   10.50
  -4 -21   1   95.09   10.90
   4 -21  -1   77.39   10.20
  -4 -21   1   96.59   12.10
   4  21  -1   71.19   11.30
  -4  21   1   77.09   11.60
  -3 -21   1    4.00    4.80
  -3 -21   1   -0.50    4.30
   3 -21  -1    2.10    4.20
  -3 -21   1    0.70    4.20
   3 -21  -1    2.50    4.20
   3 -21  -1    1.40    4.60
   3  21  -1    6.10    5.10
  -3  21   1    0.00    3.50
   3  21  -1   -4.10    2.30
   2 -21  -1  199.28   17.70
  -2 -21   1  218.08   16.50
   2 -21  -1  241.68   17.90
   2 -21  -1  228.98   16.20
  -2 -21   1  233.78   17.90
  -2 -21   1  188.68   15.80
   2  21  -1  213.08   16.90
  -2  21   1  186.08   15.90
   2  21  -1  208.38   15.10
  -2  21   1  222.78   15.30
   1 -21  -1 1140.29   45.00
  -1 -21   1 1014.90   58.89
  -1 -21   1 1250.97   50.49
   1 -21  -1 1233.38   46.30
  -1 -21   1 1182.58   46.70
   1 -21  -1 1259.87   50.59
   1  21  -1 1266.87   50.19
   1  21  -1 1195.48   46.50
  -1  21   1 1160.18   46.50
   0 -21  -1  142.39   18.80
   0 -21  -1  152.08   14.10
   0 -21   1   92.19   11.20
   0 -21   1  114.69    9.90
   0 -21  -1  111.19   10.80
   0 -21   1  109.39   15.50
   0 -21   1  112.39   10.40
   0  21   1  114.29   11.20
   0  21   1  114.79   11.70
   0  21  -1  103.19   11.30
   0  21  -1   88.29   10.20
  -1 -21  -1  191.48   14.90
   1 -21   1  175.88   16.20
   1 -21   1  196.18   14.70
   1 -21   1  181.88   15.80
  -1 -21  -1  185.38   16.00
  -1  21  -1  201.48   15.30
  -1  21  -1  185.28   15.00
   1  21   1  191.78   15.10
   1  21   1  198.78   15.00
  -2 -21  -1  147.09   13.40
  -2 -21  -1  125.99   13.20
   2 -21   1  125.99   16.50
   2 -21   1  131.29   13.00
  -2  21  -1  120.99   12.50
   2  21   1  130.59   13.30
  -2  21  -1  115.09   12.30
   2  21   1  129.19   13.70
  -3 -21  -1    7.00    4.70
   3 -21   1    7.70    4.90
   3 -21   1    6.40    4.60
   3 -21   1    8.20    5.50
  -3 -21  -1    4.70    5.30
  -3 -21  -1    5.70    5.00
  -3  21  -1   12.10    5.30
   3  21   1   11.80    5.40
   3  21   1   11.60    6.40
  -3  21  -1    0.80    4.30
  -4 -21  -1   10.70    5.90
   4 -21   1   -0.80    3.60
  -4 -21  -1   17.40    7.40
  -4  21  -1    0.90    3.70
   4  21   1   12.10    6.50
  -4  21  -1    6.00    5.00
   4  21   1    9.80    5.50
  -5 -21  -1   64.79   13.40
   5 -21   1   58.79   12.20
  -5  21  -1   83.29   12.70
   5  21   1   84.89   13.40
  -5 -22   1  123.99   15.80
   5 -22  -1  118.29   15.00
  -5  22   1  127.39   15.20
   5  22  -1  113.59   15.10
   4 -22  -1   60.89   11.90
   4 -22  -1   62.09   13.20
  -4 -22   1   74.49   10.30
  -4 -22   1   84.49   12.50
  -4 -22   1   74.59   11.30
   4 -22  -1   62.99   10.50
   4  22  -1   58.89   12.40
  -4  22   1   71.39   13.20
   3 -22  -1   83.19   11.00
   3 -22  -1   73.09   10.70
  -3 -22   1   43.50   10.00
   3 -22  -1   79.09   11.20
  -3 -22   1   86.59   10.90
  -3 -22   1   64.79   10.60
  -3  22   1   72.99   12.40
   3  22  -1   78.49   11.30
  -2 -22   1  220.48   17.40
  -2 -22   1  237.38   18.60
   2 -22  -1  202.58   17.70
   2 -22  -1  240.38   18.50
   2 -22  -1  257.47   18.50
   2  22  -1  231.78   16.40
   2  22  -1  265.47   19.20
  -2  22   1  223.48   15.90
  -2  22   1  228.38   17.60
  -1 -22   1  162.98   14.80
  -1 -22   1  151.68   13.20
   1 -22  -1  182.88   15.50
  -1 -22   1  153.38   15.10
   1 -22  -1  151.48   15.10
   1 -22  -1  166.18   13.20
  -1  22   1  163.88   13.60
  -1  22   1  163.38   14.40
   1  22  -1  146.39   12.80
   1  22  -1  145.49   14.40
   0 -22  -1  131.39   13.10
   0 -22   1  129.59   11.40
   0 -22  -1  115.69   11.40
   0 -22   1  116.69   12.50
   0 -22  -1  125.29   13.70
   0 -22   1  139.39   14.10
   0  22  -1  133.69   12.50
   0  22  -1  127.39   13.30
   0  22   1  119.29   12.30
   0  22   1   97.89   11.00
   1 -22   1   66.29   10.30
  -1 -22  -1   55.69   11.10
   1 -22   1   30.00    7.30
  -1 -22  -1   31.10    7.90
   1 -22   1   40.40    8.70
  -1 -22  -1   38.60    8.70
  -1  22  -1   41.20    9.10
   1  22   1   27.00    8.40
  -1  22  -1   29.70    8.60
   1  22   1   56.29    8.90
   2 -22   1   11.20    5.30
   2 -22   1    5.30    5.10
  -2 -22  -1   10.50    5.00
   2 -22   1   17.80    6.40
  -2 -22  -1    5.30    5.00
  -2 -22  -1   22.50    6.80
   2  22   1   10.20    5.20
  -2  22  -1   12.00    5.90
   2  22   1   17.20    6.20
  -2  22  -1    5.00    4.30
   3 -22   1   -2.40    3.20
   3 -22   1    4.20    4.60
  -3 -22  -1    0.70    4.10
   3 -22   1    2.60    4.30
  -3 -22  -1    0.10    4.40
  -3 -22  -1    0.60    3.50
  -3  22  -1   11.40    5.30
   3  22   1    0.90    3.80
   3  22   1    0.50    4.10
  -3  22  -1    1.00    3.80
  -4 -22  -1   52.19   10.60
  -4 -22  -1   45.20   10.40
   4 -22   1   56.29   11.20
   4  22   1   42.20    9.50
  -4  22  -1   44.40    9.40
  -4  22  -1   37.00    8.90
   4  22   1   67.49   11.10
  -4 -23   1  411.16   25.10
  -4 -23   1  423.16   34.20
  -4 -23   1  399.06   26.90
   4 -23  -1  376.16   25.70
   4 -23  -1  404.46   25.50
   3 -23  -1   37.10    8.60
  -3 -23   1   31.10    8.30
  -3 -23   1   25.30    8.30
   3 -23  -1   33.80    9.20
   3 -23  -1   31.80    9.20
  -3 -23   1   31.50    8.90
   3  23  -1   30.30    8.30
  -3  23   1   30.80    8.80
   2 -23  -1  442.36   27.20
  -2 -23   1  460.05   26.10
   2 -23  -1  466.25   25.60
  -2 -23   1  468.65   26.80
  -2 -23   1  529.95   29.40
   2 -23  -1  487.95   27.40
   2  23  -1  431.76   24.20
  -2  23   1  432.06   24.30
  -2  23   1  449.66   26.70
   2  23  -1  456.05   27.20
   1 -23  -1    4.70    5.20
  -1 -23   1    3.00    4.10
   1 -23  -1    0.80    4.00
   1 -23  -1    1.50    4.60
  -1 -23   1   -3.60    4.70
  -1 -23   1   -3.70    3.20
   1  23  -1   -2.60    3.20
   1  23  -1    4.30    4.10
  -1  23   1    0.50    3.40
  -1  23   1   -2.80    3.10
   0 -23   1    8.10    6.20
   0 -23  -1   25.90    8.30
   0 -23  -1   16.10    6.20
   0 -23   1   29.10    7.90
   0 -23  -1   27.30    6.90
   0  23   1   20.40    6.30
   0  23  -1   15.10    5.90
   0  23  -1   24.30    6.90
   1 -23   1   60.49    9.80
  -1 -23  -1   76.89   11.40
   1 -23   1   45.70   10.20
  -1 -23  -1   72.69   10.50
   1 -23   1   87.79   11.80
  -1  23  -1   74.19   10.50
   1  23   1   65.29   10.00
   1  23   1   77.49   10.30
  -1  23  -1   84.19   10.70
  -2 -23  -1   20.30    7.90
   2 -23   1   22.40    6.70
   2 -23   1   29.60    8.50
   2 -23   1   19.20    6.50
  -2 -23  -1   22.70    7.70
  -2 -23  -1   13.00    6.30
   2  23   1   19.60    7.10
  -2  23  -1   22.20    7.00
  -2  23  -1    3.10    4.40
   2  23   1   10.40    5.40
   3 -23   1   -1.80    3.60
   3 -23   1    9.20    5.30
  -3 -23  -1    4.70    4.50
   3 -23   1    7.40    5.00
  -3 -23  -1    1.00    4.80
  -3 -23  -1    0.30    4.30
   3  23   1    7.30    5.00
  -3  23  -1    4.80    5.00
   3  23   1    9.30    5.40
  -3  23  -1   -6.00    2.90
   4 -23   1    6.20    8.90
  -4  23  -1    9.70    6.90
   4  23   1   17.00    6.90
  -4  23  -1   22.80    7.70
   4 -24  -1  248.78   20.70
   4 -24  -1  213.58   19.00
  -4 -24   1  251.67   21.50
  -4 -24   1  230.78   19.40
  -4 -24   1  223.68   18.80
  -4  24   1  282.97   22.00
   4  24  -1  215.48   20.10
   3 -24  -1    2.80    4.90
  -3 -24   1   13.20    6.30
  -3 -24   1    1.00    4.70
   3 -24  -1    5.50    5.80
  -3 -24   1    2.50    4.40
   3 -24  -1   10.20    6.20
  -3  24   1    3.10    5.20
   3  24  -1    1.50    4.70
   2 -24  -1  168.78   14.80
  -2 -24   1  120.39   14.90
  -2 -24   1  150.48   15.30
   2 -24  -1  180.58   17.00
   2 -24  -1  151.48   15.00
  -2 -24   1  134.39   14.20
   2  24  -1  147.69   15.10
  -2  24   1  163.98   15.70
   2  24  -1  147.99   13.50
   1 -24  -1   78.69   12.00
  -1 -24   1   75.09   10.90
   1 -24  -1   74.99   11.00
  -1 -24   1   90.09   12.70
   1  24  -1   70.09   10.80
   1  24  -1   65.09    9.50
  -1  24   1   69.39   10.90
  -1  24   1   76.69   10.10
   0 -24   1  685.83   34.70
   0 -24   1  736.23   36.80
   0 -24  -1  651.83   34.20
   0 -24  -1  702.13   36.20
   0  24  -1  653.23   32.20
   0  24   1  637.04   32.80
   0  24  -1  615.24   33.00
   0  24   1  629.64   31.90
   1 -24   1   32.40    8.70
  -1 -24  -1   28.20    7.90
   1 -24   1   37.40    8.50
  -1 -24  -1   63.19   10.90
   1 -24   1   37.40    9.30
  -1 -24  -1   34.00    8.50
   1  24   1   40.00    8.60
  -1  24  -1   29.80    7.50
  -1  24  -1   38.10    8.50
   1  24   1   41.40    9.00
  -2 -24  -1   75.39   11.90
  -2 -24  -1   69.79   10.70
   2 -24   1   66.09   10.40
   2 -24   1   92.09   11.80
  -2 -24  -1   87.39   11.60
   2 -24   1   90.19   12.30
   2  24   1   83.09   11.20
  -2  24  -1   86.69   11.90
  -2  24  -1   73.09   10.80
   2  24   1   81.69   11.20
   3 -24   1   17.40    7.40
  -3 -24  -1   12.30    7.30
  -3 -24  -1   22.10    7.80
   3 -24   1   38.70    9.90
   3 -24   1   27.00    8.50
  -3 -24  -1   11.70    7.20
   3  24   1   20.90    7.40
  -3  24  -1   19.10    7.30
  -3  24  -1   24.00    8.50
   3  24   1   10.90    5.70
   3 -25  -1   58.09   11.80
  -3 -25   1   43.80   12.00
   3 -25  -1   35.60    9.40
  -3 -25   1   40.10   10.00
  -3 -25   1   36.20    9.70
   3 -25  -1   52.79   10.70
  -3  25   1   41.30   10.40
   3  25  -1   46.80   11.70
  -2 -25   1   -0.50    3.60
   2 -25  -1   -0.50    5.00
   2 -25  -1   -0.70    4.60
  -2 -25   1   -2.10    4.00
   2 -25  -1   -0.80    4.50
  -2 -25   1   -0.70    4.20
   2  25  -1   -0.10    4.00
  -2  25   1    3.40    4.20
  -1 -25   1   76.79   11.70
   1 -25  -1   71.59   11.60
  -1 -25   1   55.59   15.40
  -1  25   1   92.89   12.10
   1  25  -1   67.69   10.10
   1  25  -1   78.79   11.50
  -1  25   1   62.79    9.80
   0 -25  -1  447.66   27.90
   0 -25   1  464.65   28.30
   0  25   1  530.05   28.80
   0  25  -1  480.65   27.00
   0  25  -1  450.95   27.50
   0  25   1  452.45   26.20
  -1 -25  -1   69.29   10.50
  -1 -25  -1   64.39   16.80
   1 -25   1   71.29   11.20
  -1 -25  -1   84.89   12.10
  -1  25  -1   73.29   11.10
   1  25   1   82.89   11.30
  -1  25  -1   79.69   11.70
   1  25   1   82.89   11.70
   2 -25   1   40.30    9.40
  -2 -25  -1   11.60    6.60
  -2 -25  -1   29.60    8.90
   2 -25   1   38.40   10.40
   2 -25   1   22.90    7.70
  -2 -25  -1   44.60   10.50
   2  25   1   62.39   11.80
  -2  25  -1   27.40    8.10
  -2  25  -1   27.00    8.40
   2  25   1   35.60    9.10
  -3 -25  -1   17.20    7.60
   3 -25   1   16.70    6.70
  -3 -25  -1    5.30    5.50
   3 -25   1    6.80    5.80
  -3  25  -1    5.50    4.80
   3  25   1    8.30    6.20
  -3  25  -1    3.80    5.20
   2 -26  -1   26.70    8.30
  -2 -26   1   14.80    7.10
  -2 -26   1   25.90   11.80
   2 -26  -1   41.70   14.70
  -2  26   1    8.60    5.70
  -1 -26   1  421.26   28.00
   1 -26  -1  469.75   28.70
   1 -26  -1  401.56   27.80
  -1 -26   1  422.06   27.40
   1  26  -1  438.76   25.90
  -1  26   1  441.56   27.10
   1  26  -1  456.35   27.70
   0 -26   1  295.87   22.20
   0 -26  -1  319.07   23.80
   0 -26  -1  249.48   20.70
   0 -26   1  324.07   23.70
   0  26   1  289.87   21.50
   0  26  -1  285.47   20.50
   0  26   1  286.57   20.30
   0  26  -1  273.27   21.30
  -1 -26  -1   26.80    8.20
   1 -26   1   23.60    8.10
  -1 -26  -1   21.10    8.60
   1 -26   1   45.40   11.10
  -1  26  -1   26.00    8.10
  -1  26  -1   14.70    6.50
   1  26   1   24.70    8.40
   1  26   1   18.20    7.20
  -2 -26  -1   76.09   11.90
   2 -26   1  100.69   13.80
   2 -26   1   94.69   12.40
  -2 -26  -1  106.69   14.40
   2 -26   1  100.99   13.60
  -2  26  -1  106.79   13.50
   2  26   1  108.59   13.40
   2  26   1  103.19   13.00
  -1 -27   1  221.58   19.20
  -1 -27   1  162.38   17.60
   1 -27  -1  189.28   18.00
   1 -27  -1  150.88   17.30
  -1  27   1  152.98   16.10
   1  27  -1  157.78   18.40
   0 -27   1    4.00    6.00
   0 -27  -1   11.10    6.70
   0 -27   1    3.40    4.70
   0 -27  -1   11.00    7.00
   0  27  -1    9.50    6.80
   0  27   1   19.70    7.20
   0  27  -1   11.40    5.80
   0  27   1   11.80    8.70
   1 -27   1    4.40    5.20
  -1 -27  -1    8.10    6.40
   1 -27   1    4.20    5.80
  -1 -27  -1    0.30    5.40
   1  27   1    2.60    4.60
   1  27   1    6.90    6.10
  -1  27  -1    2.40    5.10
   8   0  -2   87.69   13.80
  -8   0   2   76.09   20.60
   7   0  -2   64.09   10.10
  -7   0   2   67.29   10.60
   6   0  -2  202.08   14.00
   6   0  -2  203.98   15.60
  -6   0   2  235.88   15.30
  -6   0   2  218.58   16.40
  -6   0   2  203.08   13.70
   6   0  -2  196.38   13.80
  -5   0   2   26.30    5.90
   5   0  -2   30.20    6.20
   5   0  -2   32.10    6.40
  -5   0   2   27.80    5.50
  -5   0   2   32.40    6.30
   4   0  -2  595.34   24.90
  -4   0   2  567.24   21.50
  -4   0   2  579.94   21.20
   4   0  -2  607.24   24.10
   4   0  -2  564.34   22.20
  -4   0   2  601.24   21.40
   4   0  -2  604.74   26.70
  -4   0   2  591.54   23.40
   4   0  -2  582.04   23.00
  -4   0   2  574.04   25.50
  -4   0   2  600.64   22.90
  -4   0   2  599.64   24.50
  -3   0   2 1650.13   50.39
   3   0  -2 1646.24   52.79
   3   0  -2 1547.15   52.19
  -3   0   2 1606.74   52.49
   3   0  -2 1598.24   50.49
  -3   0   2 1610.64   52.89
  -3   0   2 1562.44   51.99
   3   0  -2 1617.94   55.09
  -3   0   2 1526.45   50.39
  -3   0   2 1576.14   50.29
   3   0  -2 1583.44   49.90
   3   0  -2 1497.85   51.79
  -3   0   2 1563.54   51.59
  -2   0   2 3186.48   96.79
  -2   0   2 3218.78   99.09
  -2   0   2 3255.67   98.59
   2   0  -2 3333.37   99.59
  -2   0   2 3103.19   98.69
   2   0  -2 3281.27   98.89
  -2   0   2 3352.56   99.79
   2   0  -2 3194.48   99.19
  -2   0   2 3251.97   99.09
   2   0  -2 3328.87   96.79
  -1   0   2  977.30   31.40
   1   0  -2  920.31   31.30
  -1   0   2  956.00   28.90
   1   0  -2  966.90   29.30
  -1   0   2  954.80   29.30
   1   0  -2  988.90   31.10
  -1   0   2  957.60   31.40
  -1   0   2  949.71   31.60
   1   0  -2  964.50   28.90
   1   0  -2  983.30   31.60
  -1   0   2  957.70   31.00
  -1   0   2  967.60   30.90
   1   0  -2  957.80   30.90
   1   0  -2  953.40   31.50
  -1   0   2  927.01   31.60
   1   0   2   47.50    3.50
  -1   0  -2   37.70    3.70
  -1   0  -2   45.60    3.70
   1   0   2   44.00    3.30
   1   0   2   46.70    3.70
  -1   0  -2   43.80    3.40
   1   0   2   38.90    3.70
   1   0   2   44.50    3.50
   1   0   2   46.80    3.80
   1   0   2   46.70    3.90
   1   0   2   45.00    3.40
  -1   0  -2   42.40    3.40
  -1   0  -2   46.80    3.50
  -2   0  -2 1290.57   42.10
   2   0   2 1224.88   41.60
   2   0   2 1235.58   38.60
  -2   0  -2 1276.67   40.20
   2   0   2 1235.18   38.50
  -2   0  -2 1219.48   41.50
   2   0   2 1235.18   41.90
   2   0   2 1265.07   40.00
   2   0   2 1221.98   41.40
   2   0   2 1256.07   40.20
   2   0   2 1303.27   41.40
  -3   0  -2  165.98   10.50
   3   0   2  161.58   10.10
   3   0   2  167.18    8.80
   3   0   2  155.28   10.00
   3   0   2  166.88   10.40
   3   0   2  178.48   10.20
  -3   0  -2  164.88    8.40
  -3   0  -2  167.58    8.90
   3   0   2  175.98    8.70
  -3   0  -2  167.78   10.30
   3   0   2  167.18   10.70
   4   0   2  411.36   19.40
  -4   0  -2  414.86   20.20
   4   0   2  404.46   19.30
   4   0   2  431.96   17.30
   4   0   2  400.66   20.20
  -4   0  -2  410.56   17.70
  -4   0  -2  384.36   16.90
  -4   0  -2  420.36   20.40
   5   0   2   -0.70    2.90
  -5   0  -2   -0.60    2.90
  -5   0  -2    0.10    3.10
   5   0   2    4.30    3.00
  -5   0  -2    0.00    2.20
   5   0   2    3.10    3.40
  -6   0  -2  207.78   20.80
   6   0   2  169.88   17.30
  -6   0  -2  172.48   15.20
   6   0   2  219.98   18.30
  -7   0  -2  127.59   14.00
   7   0   2  138.49   14.70
   7   0   2  138.69   14.20
  -7   0  -2  114.89   13.60
  -8  -1   2    7.00    9.90
   8  -1  -2    1.00    5.10
  -8   1   2   -0.50    4.60
   8   1  -2   10.40    6.40
   7  -1  -2  112.59   12.70
  -7  -1   2  116.39   12.00
   7  -1  -2  107.59   11.10
  -7  -1   2  115.09   13.30
  -7   1   2  102.69   12.80
  -7   1   2  114.59   11.60
   7   1  -2  112.89   12.70
   6  -1  -2 1270.07   48.40
  -6  -1   2 1327.17   50.39
   6  -1  -2 1343.07   49.80
  -6  -1   2 1276.77   52.29
  -6  -1   2 1321.27   48.60
   6  -1  -2 1346.37   51.89
   6   1  -2 1348.86   48.80
  -6   1   2 1321.77   49.70
   6   1  -2 1319.37   51.79
  -6   1   2 1327.57   49.10
   6   1  -2 1368.16   49.70
  -6   1   2 1372.96   53.29
  -5  -1   2 1934.11   67.09
   5  -1  -2 1883.81   64.49
   5  -1  -2 1907.71   63.79
  -5  -1   2 1880.71   65.39
   5  -1  -2 1888.51   65.99
  -5  -1   2 1852.31   62.99
  -5   1   2 1920.81   67.29
   5   1  -2 1922.21   64.09
   5   1  -2 1896.51   63.89
  -5   1   2 1931.91   64.89
  -5   1   2 1803.82   66.39
   5   1  -2 1916.91   66.39
   4  -1  -2   79.99    7.60
   4  -1  -2   78.29    7.10
  -4  -1   2   71.79    5.50
  -4  -1   2   69.19    6.00
   4  -1  -2   67.99    6.00
   4  -1  -2   77.39    6.40
  -4  -1   2   71.69    5.40
  -4  -1   2   91.69    9.50
  -4  -1   2   68.19    7.00
   4  -1  -2   78.99    7.00
  -4  -1   2   75.99    5.40
  -4  -1   2   64.19    6.20
   4  -1  -2   66.89    6.10
   4   1  -2   81.99    6.90
   4   1  -2   76.99    6.70
   4   1  -2   77.19    7.40
  -4   1   2   70.69    6.90
  -4   1   2   69.19    5.30
  -4   1   2   79.19    5.50
  -4   1   2   70.09    6.30
   4   1  -2   73.49    5.90
  -4   1   2   65.19    6.30
  -4   1   2   81.99    7.90
   3  -1  -2  711.03   27.20
  -3  -1   2  715.53   25.90
  -3  -1   2  711.43   26.50
   3  -1  -2  718.23   27.70
  -3  -1   2  768.52   25.90
   3  -1  -2  757.92   25.60
  -3  -1   2  731.93   27.40
  -3  -1   2  741.93   27.90
   3  -1  -2  715.13   25.40
  -3  -1   2  747.63   25.70
  -3  -1   2  761.32   28.00
   3  -1  -2  783.82   27.80
   3  -1  -2  720.73   27.20
  -3  -1   2  756.62   26.10
  -3  -1   2  756.52   25.40
   3  -1  -2  740.63   26.10
  -3   1   2  735.13   25.60
  -3   1   2  751.82   27.10
   3   1  -2  676.73   26.60
   3   1  -2  734.53   27.70
  -3   1   2  743.23   25.80
  -3   1   2  751.42   27.40
  -3   1   2  773.82   28.30
   3   1  -2  760.92   25.20
  -3   1   2  734.13   25.90
   3   1  -2  717.43   25.90
  -3   1   2  759.52   27.60
   0  -1   2 1729.63   51.29
   0  -1   2 1675.13   52.79
   0  -1   2 1725.23   51.89
   0  -1  -2 1699.73   51.29
   0  -1   2 1673.93   51.49
   0  -1   2 1682.23   52.19
   0  -1   2 1722.43   51.49
   0  -1   2 1659.53   52.59
   0  -1  -2 1672.53   52.59
   0  -1   2 1744.63   52.59
   0  -1  -2 1683.73   52.99
   0   1  -2 1617.54   52.69
   0   1   2 1928.21   52.99
   0   1  -2 1635.34   51.19
   0   1   2 1706.33   52.59
   0   1  -2 1686.93   52.49
   0   1   2 1672.53   51.59
   0   1   2 1727.93   51.59
   0   1   2 1601.24   52.59
   0   1   2 1743.93   51.29
   0   1   2 1689.43   52.19
  -1  -1  -2  592.34   20.20
  -1  -1  -2  568.64   20.40
  -1  -1  -2  580.94   19.70
   1  -1   2  608.54   20.00
   1  -1   2  572.04   20.50
   1  -1   2  596.24   20.30
   1  -1   2  557.74   19.70
  -1  -1  -2  582.54   19.60
  -1  -1  -2  604.14   20.60
   1  -1   2  576.64   20.20
   1  -1   2  601.14   20.10
   1  -1   2  552.74   19.50
   1  -1   2  569.94   19.60
   1   1   2  563.44   19.50
  -1   1  -2  578.84   20.60
   1   1   2  570.64   20.40
   1   1   2  560.84   19.60
   1   1   2  564.04   19.40
   1   1   2  552.34   20.00
  -1   1  -2  550.14   20.20
   1   1   2  571.34   20.20
   1   1   2  600.14   20.50
   1   1   2  597.74   20.50
  -1   1  -2  574.84   19.90
   2  -1   2   75.59    4.10
   2  -1   2   66.49    3.80
   2  -1   2   69.09    5.40
   2  -1   2   79.89    5.70
  -2  -1  -2   77.89    4.30
   2  -1   2   80.69    5.90
  -2  -1  -2   71.69    5.20
   2  -1   2   79.79    4.80
  -2  -1  -2   82.39    6.10
   2  -1   2   71.59    5.80
   2  -1   2   73.49    5.10
  -2  -1  -2   69.09    5.80
   2  -1   2   66.29    3.90
   2  -1   2   69.49    4.00
   2   1   2   71.39    4.50
   2   1   2   72.99    5.80
  -2   1  -2   78.39    4.80
  -2   1  -2   83.49    6.20
   2   1   2   80.59    6.10
   2   1   2   82.69    4.10
  -2   1  -2   70.09    5.50
   2   1   2   64.59    5.70
   2   1   2   80.99    5.60
   2   1   2   76.89    5.80
   2   1   2   91.49    5.70
   2   1   2   67.59    4.00
  -3  -1  -2   -2.10    1.30
  -3  -1  -2    1.90    1.80
   3  -1   2    2.10    1.70
   3  -1   2    2.40    1.80
   3  -1   2    1.40    2.30
   3  -1   2   -1.80    1.40
   3  -1   2    6.50    2.60
   3  -1   2    2.20    2.30
  -3  -1  -2    0.00    1.90
  -3  -1  -2    1.20    2.20
   3   1   2   -0.90    2.10
   3   1   2    3.50    1.70
   3   1   2    3.10    2.30
   3   1   2    6.60    2.90
  -3   1  -2    4.10    2.50
   3   1   2    2.60    0.90
   3   1   2    2.20    0.90
  -3   1  -2    3.40    2.30
   3   1   2    2.60    2.30
  -3   1  -2    2.60    1.80
   3   1   2    4.60    2.40
   3   1   2    2.50    0.90
   3   1   2    4.60    2.50
  -3   1  -2    9.40    2.80
   4  -1   2   52.39    5.40
  -4  -1  -2   38.80    6.10
  -4  -1  -2   67.89    6.30
   4  -1   2   54.59    6.50
   4  -1   2   58.09    5.30
   4  -1   2   53.79    7.00
  -4  -1  -2   57.29    7.00
  -4   1  -2   57.09    6.80
   4   1   2   49.20    5.50
  -4   1  -2   56.19    7.10
   4   1   2   55.69    5.00
   4   1   2   55.39    7.10
   4   1   2   58.69    6.60
  -4   1  -2   53.59    5.20
  -4   1  -2   46.40    5.10
  -5  -1  -2  135.59   11.70
   5  -1   2  123.19   10.70
  -5  -1  -2  112.59   10.60
   5  -1   2   99.69   10.60
   5  -1   2  121.29    8.90
  -5   1  -2  120.79    8.60
   5   1   2  135.69    8.60
   5   1   2  110.19   10.30
  -5   1  -2  114.69   10.90
   5   1   2  120.99   11.30
  -5   1  -2  130.39   11.60
   6  -1   2  906.91   42.90
   6  -1   2  978.40   52.69
  -6  -1  -2  850.21   39.20
  -6   1  -2  851.51   41.10
   6   1   2  888.31   39.00
  -6   1  -2  948.71   43.80
   7  -1   2   -1.40    4.40
   7  -1   2    2.60    4.30
  -7  -1  -2    5.00    4.80
  -7  -1  -2    7.10    5.10
  -7   1  -2    5.60    5.00
   7   1   2    0.70    4.00
   7   1   2    2.70    4.50
  -7   1  -2    3.30    5.10
  -8  -2   2    7.20    8.20
   8  -2  -2    6.90    6.30
  -8   2   2    2.30    5.40
   8   2  -2    4.80    5.80
   7  -2  -2    2.10    4.40
   7  -2  -2    5.30    5.30
  -7  -2   2   11.90    5.90
  -7   2   2   15.80    6.80
  -7   2   2    7.00    4.60
   7   2  -2   18.00    6.10
   7   2  -2   -3.40    3.10
  -6  -2   2  798.02   33.30
  -6  -2   2  839.32   36.10
   6  -2  -2  912.41   37.70
   6  -2  -2  872.21   34.30
   6  -2  -2  824.32   35.10
  -6  -2   2  886.61   38.40
  -6   2   2  840.52   34.60
  -6   2   2  825.22   34.50
   6   2  -2  831.62   33.70
  -6   2   2  805.02   37.40
   6   2  -2  836.32   34.90
   6   2  -2  837.52   37.00
  -5  -2   2  199.58   12.20
   5  -2  -2  214.08   14.10
  -5  -2   2  193.38   13.40
   5  -2  -2  204.08   12.20
  -5  -2   2  197.18   14.10
   5  -2  -2  208.08   13.20
   5   2  -2  198.88   14.00
  -5   2   2  202.08   13.10
   5   2  -2  209.08   13.10
  -5   2   2  175.28   12.40
   5   2  -2  193.08   17.50
  -5   2   2  204.88   14.50
   4  -2  -2 2154.18   71.29
   4  -2  -2 2224.88   70.89
  -4  -2   2 2154.08   68.19
  -4  -2   2 2222.18   69.19
  -4  -2   2 2237.18   68.09
   4  -2  -2 2156.88   69.19
   4  -2  -2 2156.18   68.29
  -4  -2   2 2085.09   69.49
   4  -2  -2 2121.49   69.59
  -4  -2   2 2147.69   70.09
  -4  -2   2 2216.78   68.39
   4  -2  -2 2172.98   69.39
   4  -2  -2 2160.18   72.09
  -4  -2   2 2277.57   72.69
  -4   2   2 2153.48   72.59
   4   2  -2 2199.78   72.29
  -4   2   2 2210.38   70.09
   4   2  -2 2158.48   70.29
  -4   2   2 2183.88   70.99
   4   2  -2 2136.09   68.59
   4   2  -2 2198.38   70.39
  -4   2   2 2160.38   67.69
  -3  -2   2  230.78   11.30
  -3  -2   2  266.87   12.90
  -3  -2   2  257.27   11.30
   3  -2  -2  249.78   10.50
   3  -2  -2  255.87   10.70
  -3  -2   2  236.08   12.40
   3  -2  -2  244.38   12.30
   3  -2  -2  241.48   12.20
   3  -2  -2  245.78   11.00
  -3  -2   2  226.88   10.70
  -3  -2   2  242.58   10.30
   3  -2  -2  228.48   11.00
  -3  -2   2  241.28   11.00
   3  -2  -2  246.58   11.00
  -3  -2   2  231.38   11.10
   3  -2  -2  242.88   12.60
  -3  -2   2  222.78   10.90
   3  -2  -2  234.88   11.90
  -3  -2   2  221.88   11.90
   3   2  -2  249.48   12.50
  -3   2   2  232.08   12.60
  -3   2   2  256.07   11.30
   3   2  -2  253.97   12.80
   3   2  -2  245.98   10.20
  -3   2   2  229.68   10.80
  -3   2   2  239.58   13.30
  -3   2   2  242.38   12.10
  -3   2   2  234.18   10.70
   3   2  -2  229.38   11.30
   3   2  -2  245.18   12.40
  -2  -2   2 1518.15   50.09
  -2  -2   2 1591.74   47.60
  -2  -2   2 1607.94   49.30
   2  -2  -2 1632.74   50.69
   2  -2  -2 1605.24   50.19
  -2  -2   2 1599.44   50.09
   2  -2  -2 1571.44   48.80
  -2  -2   2 1525.45   49.99
   2  -2  -2 1558.64   50.79
  -2  -2   2 1619.94   51.19
   2  -2  -2 1598.54   47.70
  -2  -2   2 1565.04   49.90
   2  -2  -2 1622.54   50.09
   2  -2  -2 1585.94   50.79
   2  -2  -2 1622.04   47.80
   2  -2  -2 1615.44   50.39
  -2  -2   2 1542.65   49.90
  -2  -2   2 1549.14   50.39
  -2   2   2 1580.94   50.59
  -2   2   2 1595.94   49.00
   2   2  -2 1588.54   47.50
  -2   2   2 1557.64   50.49
  -2   2   2 1480.75   50.79
  -2   2   2 1613.54   49.90
   2   2  -2 1497.45   50.69
  -2   2   2 1512.45   49.80
   2   2  -2 1518.95   49.90
   2   2  -2 1559.44   50.69
   2   2  -2 1584.04   50.29
   2   2  -2 1595.54   49.50
  -2   2   2 1553.64   49.90
  -1  -2   2    8.90    2.10
  -1  -2   2    9.70    2.40
  -1  -2   2    7.10    2.00
   1  -2  -2    4.60    1.40
   1  -2  -2    7.70    2.10
  -1  -2   2    5.90    1.90
   1  -2  -2    7.70    2.20
   1  -2  -2    3.00    1.70
   1  -2  -2    5.20    1.30
  -1   2   2    6.20    1.50
  -1   2   2    4.70    1.90
  -1   2   2    9.00    2.20
   1   2  -2    7.00    1.60
   1   2  -2    5.80    1.80
   1   2  -2    4.00    1.80
  -1   2   2   12.50    1.90
  -1   2   2    7.40    2.20
   1   2  -2    1.60    1.40
  -1   2   2   14.10    2.70
   0  -2   2 1719.33   51.09
   0  -2   2 1673.63   52.19
   0  -2  -2 1682.43   52.79
   0  -2  -2 1693.23   52.19
   0  -2  -2 1692.13   52.89
   0  -2   2 1719.23   51.19
   0  -2   2 1858.61   52.49
   0  -2   2 1656.93   52.59
   0  -2   2 1640.54   52.79
   0  -2   2 1720.63   52.69
   0  -2   2 1700.73   52.49
   0   2   2 1590.04   52.59
   0   2   2 1770.42   51.29
   0   2   2 1691.43   52.69
   0   2  -2 1680.63   52.29
   0   2   2 1707.23   52.19
   0   2   2 1674.03   51.19
   0   2   2 1746.33   51.99
   0   2   2 1607.44   52.69
   0   2  -2 1670.63   51.19
   0   2   2 1749.62   51.29
   1  -2   2  640.34   21.80
  -1  -2  -2  634.74   22.10
   1  -2   2  620.24   20.90
  -1  -2  -2  608.24   21.00
  -1  -2  -2  613.24   21.20
   1  -2   2  620.94   21.10
   1  -2   2  590.44   21.40
  -1  -2  -2  586.74   21.60
   1  -2   2  652.83   22.20
   1  -2   2  636.24   21.70
   1  -2   2  614.44   20.30
   1  -2   2  629.14   20.90
   1   2   2  623.84   20.40
  -1   2  -2  650.63   22.30
  -1   2  -2  650.83   21.00
   1   2   2  602.04   20.70
   1   2   2  638.14   22.10
   1   2   2  617.54   20.90
  -1   2  -2  616.54   21.70
   1   2   2  615.94   21.70
   1   2   2  586.24   20.90
   1   2   2  627.24   20.70
   1   2   2  627.84   21.80
   1   2   2  604.54   21.70
   2  -2   2    6.50    2.20
   2  -2   2    9.20    1.80
   2  -2   2    5.10    2.00
   2  -2   2    5.30    2.30
  -2  -2  -2    5.30    2.20
  -2  -2  -2    8.10    1.90
   2  -2   2    5.70    2.10
   2  -2   2    0.10    1.50
   2  -2   2    4.90    1.80
   2  -2   2    6.10    1.60
   2  -2   2    6.90    1.60
  -2  -2  -2    6.00    2.20
  -2  -2  -2    3.80    2.00
  -2  -2  -2    5.90    1.70
   2  -2   2    8.40    1.70
  -2   2  -2    9.90    2.50
   2   2   2    9.10    1.90
   2   2   2    3.90    1.50
   2   2   2    3.10    2.00
  -2   2  -2    8.30    1.80
   2   2   2    3.10    1.90
   2   2   2    4.40    2.10
   2   2   2    6.90    2.10
   2   2   2    4.60    1.50
  -2   2  -2   10.30    2.50
  -2   2  -2    3.80    2.10
   2   2   2    4.10    2.20
  -2   2  -2    3.50    2.00
   3  -2   2  193.68   11.20
   3  -2   2  194.98   10.30
   3  -2   2  210.08    9.20
  -3  -2  -2  189.88   11.50
   3  -2   2  215.08   11.80
  -3  -2  -2  190.18   10.50
   3  -2   2  191.58    7.10
   3  -2   2  211.28    7.10
  -3  -2  -2  201.28   11.70
  -3  -2  -2  200.98    7.60
  -3  -2  -2  206.38   10.90
   3  -2   2  214.98    7.10
   3  -2   2  198.88   11.60
  -3  -2  -2  204.88    7.70
   3  -2   2  203.58    7.10
   3  -2   2  210.28   11.30
   3   2   2  213.78   12.10
   3   2   2  187.98   10.40
   3   2   2  207.48    9.00
   3   2   2  191.18   10.70
  -3   2  -2  209.08   10.30
   3   2   2  199.38    7.50
   3   2   2  189.88   11.40
  -3   2  -2  203.68   11.80
   3   2   2  218.08   12.00
  -3   2  -2  201.58    9.20
  -3   2  -2  197.38   11.30
   3   2   2  189.08    7.60
   3   2   2  187.48   11.40
   4  -2   2   75.39    7.90
   4  -2   2   75.69    7.70
  -4  -2  -2   73.69    7.90
  -4  -2  -2   87.19    7.40
   4  -2   2   66.09    5.30
   4  -2   2   73.49    6.60
  -4  -2  -2   72.69    7.80
   4   2   2   86.29    8.40
  -4   2  -2   76.79    7.80
  -4   2  -2   63.79    6.00
   4   2   2   65.29    6.40
  -4   2  -2   63.29    5.40
   4   2   2   75.39    7.40
  -4   2  -2   73.99    8.00
   4   2   2   66.69    5.10
   5  -2   2  298.07   18.10
   5  -2   2  287.07   17.50
   5  -2   2  291.57   15.20
  -5  -2  -2  316.27   18.30
  -5  -2  -2  315.27   18.60
  -5  -2  -2  296.97   16.00
   5   2   2  302.17   18.50
   5   2   2  299.57   17.30
   5   2   2  272.37   13.40
  -5   2  -2  261.87   17.30
  -5   2  -2  317.97   18.30
  -6  -2  -2   -6.80    4.50
  -6  -2  -2    4.20    4.50
   6  -2   2    3.40    3.40
   6  -2   2    8.40    5.40
  -6   2  -2   15.50    6.50
   6   2   2    5.70    4.70
  -7  -2  -2  121.49   13.80
   7  -2   2  126.19   13.80
   7  -2   2  114.59   13.80
  -7   2  -2  108.09   13.00
  -7   2  -2  130.99   14.20
   7   2   2  134.09   14.00
   7   2   2  146.29   14.90
  -8  -3   2  191.88   20.60
   8  -3  -2  211.08   19.00
   8   3  -2  212.98   18.90
  -8   3   2  191.38   18.70
  -7  -3   2   48.80    9.80
   7  -3  -2   54.39   10.70
  -7  -3   2   57.99    9.80
  -7   3   2   66.39   10.60
  -7   3   2   44.20    8.40
   7   3  -2   56.89   11.30
   6  -3  -2  739.13   31.20
   6  -3  -2  798.72   33.20
  -6  -3   2  705.63   34.30
   6  -3  -2  769.22   34.30
  -6  -3   2  829.42   34.90
   6   3  -2  718.73   33.70
   6   3  -2  727.23   30.50
  -6   3   2  772.62   31.80
  -6   3   2  751.12   32.20
   6   3  -2  729.83   32.40
  -6   3   2  765.62   35.50
  -5  -3   2 4895.01  152.68
   5  -3  -2 4869.91  152.68
   5  -3  -2 4818.92  149.19
  -5  -3   2 4862.81  149.09
   5  -3  -2 4877.71  151.68
  -5  -3   2 4803.72  153.38
   5   3  -2 4726.23  149.39
  -5   3   2 5036.90  150.98
  -5   3   2 4991.00  150.98
   5   3  -2 4841.62  150.98
   5   3  -2 4789.72  152.78
  -5   3   2 4731.03  153.48
   4  -3  -2  139.39    9.00
   4  -3  -2  136.69   10.00
  -4  -3   2  149.19    9.00
  -4  -3   2  157.08    8.50
  -4  -3   2  146.19    8.70
   4  -3  -2  147.79   10.50
   4  -3  -2  141.99    9.50
   4  -3  -2  155.88    9.00
   4  -3  -2  151.28    8.60
  -4  -3   2  145.49    9.60
  -4  -3   2  147.69    8.30
   4  -3  -2  151.08    8.90
   4   3  -2  161.08   10.10
   4   3  -2  145.89    9.30
   4   3  -2  138.99   10.30
  -4   3   2  159.98    8.20
   4   3  -2  147.29    8.50
  -4   3   2  151.78    9.90
  -4   3   2  158.78   10.90
  -4   3   2  140.49    9.30
  -3  -3   2 4938.01  147.49
  -3  -3   2 4878.21  148.09
   3  -3  -2 4866.71  146.39
  -3  -3   2 4839.92  149.19
  -3  -3   2 4829.42  147.69
  -3  -3   2 5094.99  146.39
  -3  -3   2 5100.99  150.38
   3  -3  -2 4834.92  147.39
  -3  -3   2 4997.60  147.69
  -3  -3   2 4617.74  147.39
   3  -3  -2 4820.72  149.69
  -3  -3   2 4860.51  149.29
   3  -3  -2 4916.51  148.49
   3  -3  -2 5058.99  147.59
  -3  -3   2 5070.49  147.39
   3  -3  -2 4970.90  147.69
  -3   3   2 4778.52  148.79
   3   3  -2 4740.73  148.79
   3   3  -2 4982.40  146.19
  -3   3   2 4975.40  147.89
  -3   3   2 5020.50  148.79
  -3   3   2 4987.70  146.99
  -3   3   2 4612.64  146.99
  -3   3   2 4891.61  150.18
   3   3  -2 4835.82  149.49
   2  -3  -2    1.20    1.40
   2  -3  -2    2.40    1.00
  -2  -3   2    3.20    1.90
  -2  -3   2    2.60    1.60
  -2  -3   2    0.60    1.50
  -2  -3   2    2.80    1.70
  -2  -3   2    2.30    1.70
  -2  -3   2    0.70    1.40
   2  -3  -2    1.20    1.60
   2  -3  -2    3.00    1.00
   2  -3  -2   -0.30    1.60
   2  -3  -2    0.80    1.50
  -2  -3   2    1.60    2.00
   2  -3  -2    2.10    1.50
   2  -3  -2    3.30    1.90
   2  -3  -2    2.40    1.70
  -2  -3   2   -0.20    1.30
  -2   3   2    2.90    1.60
  -2   3   2    0.40    1.30
  -2   3   2   -1.50    1.20
   2   3  -2    1.20    1.50
  -2   3   2    1.20    1.50
  -2   3   2   -0.80    1.30
   2   3  -2   -2.00    1.20
   2   3  -2    1.10    1.30
   2   3  -2    2.30    1.80
   2   3  -2    2.60    1.00
  -2   3   2    0.10    1.60
  -2   3   2    0.30    1.20
   2   3  -2    4.10    2.20
  -1   3   2 3705.83  111.79
   1  -3   2    7.90    2.20
  -1  -3  -2    6.20    2.00
  -1  -3  -2    5.30    1.70
   1  -3   2    5.00    1.50
   1  -3   2    6.60    2.20
  -1  -3  -2    4.80    1.80
  -1  -3  -2    9.50    1.90
   1  -3   2    5.70    1.70
   1  -3   2    5.70    1.30
   1  -3   2    5.40    1.30
   1  -3   2    9.60    2.60
   1  -3   2    8.30    2.20
   1   3   2    4.70    1.80
   1   3   2    4.10    1.80
   1   3   2    6.60    1.80
   1   3   2   10.90    1.80
  -1   3  -2   10.30    2.50
   1   3   2   10.20    2.30
  -1   3  -2    5.80    1.80
   1   3   2    8.70    1.90
  -1   3  -2    4.20    1.70
   1   3   2   10.20    2.70
   1   3   2    5.90    1.50
   2  -3   2    1.40    1.80
   2  -3   2    2.70    1.90
   2  -3   2    2.50    1.20
  -2  -3  -2    1.00    1.20
   2  -3   2    0.80    1.60
   2  -3   2   -0.60    0.90
   2  -3   2   -0.60    1.50
  -2  -3  -2    1.70    1.20
   2  -3   2    1.20    1.10
  -2  -3  -2    0.10    1.20
   2  -3   2    2.60    1.80
   2  -3   2    1.80    1.00
  -2  -3  -2    1.30    1.70
  -2  -3  -2   -1.10    1.30
   2   3   2   -1.30    1.30
  -2   3  -2    0.00    1.40
   2   3   2    0.10    1.10
   2   3   2    0.40    1.00
   2   3   2    1.60    1.10
   2   3   2    1.30    1.60
   2   3   2   -1.00    1.60
   2   3   2    1.40    1.40
   2   3   2    0.50    1.70
  -2   3  -2    2.10    1.80
  -2   3  -2    2.30    1.90
   2   3   2    0.20    1.00
  -2   3  -2   -0.20    1.40
   3  -3   2   11.60    1.60
  -3  -3  -2   13.40    2.10
  -3  -3  -2   19.50    4.10
   3  -3   2   10.30    2.20
   3  -3   2   10.20    3.20
  -3  -3  -2   15.70    3.50
   3  -3   2    7.90    2.80
   3  -3   2   11.60    1.70
   3  -3   2   10.90    1.60
   3  -3   2   13.60    3.60
   3  -3   2   11.90    1.70
   3  -3   2   14.80    4.10
   3  -3   2   10.00    3.10
  -3  -3  -2    8.80    3.40
  -3  -3  -2   15.00    4.00
   3   3   2   13.00    2.10
   3   3   2   11.80    3.80
   3   3   2   13.60    2.70
   3   3   2   12.90    3.90
  -3   3  -2   10.70    3.40
  -3   3  -2    5.20    2.30
  -3   3  -2   10.10    3.10
  -3   3  -2   14.20    2.40
   3   3   2   14.30    2.30
   3   3   2   10.50    2.80
   3   3   2   11.50    3.40
  -4  -3  -2  260.77   14.90
   4  -3   2  236.38   14.10
   4  -3   2  212.88   10.20
  -4  -3  -2  220.48   14.10
  -4  -3  -2  203.88   12.60
   4  -3   2  236.08   12.80
  -4   3  -2  242.78   14.50
  -4   3  -2  236.38   13.90
  -4   3  -2  225.68   10.40
   4   3   2  221.08   14.20
  -4   3  -2  207.98   11.90
   4   3   2  226.88   10.10
   4   3   2  244.38   13.60
   5  -3   2  405.46   19.10
   5  -3   2  420.46   21.40
   5  -3   2  400.76   21.80
  -5  -3  -2  378.66   19.50
  -5  -3  -2  396.96   21.90
  -5  -3  -2  389.06   21.50
  -5   3  -2  406.86   21.80
  -5   3  -2  377.06   20.90
   5   3   2  381.66   20.50
   5   3   2  392.96   21.90
   6  -3   2  143.09   13.30
  -6  -3  -2  129.69   11.60
   6  -3   2  134.69   11.00
   6  -3   2  134.69   15.30
  -6  -3  -2  145.39   13.80
  -6   3  -2  128.39   13.10
   6   3   2  145.59   15.30
   6   3   2  140.99   12.80
  -7  -3  -2   64.79   10.70
   7  -3   2   41.50    9.40
   7  -3   2   50.39   10.90
   7   3   2   63.79   10.50
   7   3   2   83.09   11.80
  -7   3  -2   53.79   10.60
  -7   3  -2   58.69   10.00
  -8  -4   2   12.40    6.70
   8  -4  -2    7.90    6.20
   8   4  -2   -0.90    4.10
  -8   4   2   15.80    7.70
  -7  -4   2   -2.00    3.90
  -7  -4   2    3.40    4.70
   7  -4  -2    8.40    4.90
   7  -4  -2    7.30    5.30
   7   4  -2    7.30    4.80
  -7   4   2    0.40    4.10
  -7   4   2    7.00    6.90
   7   4  -2   -0.60    3.70
   6  -4  -2   78.89    9.60
  -6  -4   2   64.89    9.50
  -6  -4   2   51.49    8.50
   6  -4  -2   65.49    9.20
   6  -4  -2   80.69    9.60
  -6   4   2   77.19   10.10
  -6   4   2   55.29    8.20
   6   4  -2   68.99    7.60
   6   4  -2   65.59    9.40
   6   4  -2   56.99    8.60
  -6   4   2   72.19    8.30
   5  -4  -2   28.20    6.10
   5  -4  -2   44.20    6.80
  -5  -4   2   42.00    7.10
   5  -4  -2   49.70    6.00
  -5  -4   2   46.50    7.30
  -5   4   2   51.09    7.20
   5   4  -2   32.70    6.70
   5   4  -2   48.60    6.10
   5   4  -2   42.00    6.80
  -5   4   2   44.40    7.50
  -5   4   2   32.20    6.00
   4  -4  -2  327.67   15.60
   4  -4  -2  369.16   15.40
   4  -4  -2  362.26   17.70
   4  -4  -2  342.57   14.80
  -4  -4   2  335.27   14.50
   4  -4  -2  349.57   15.10
  -4  -4   2  368.86   18.80
  -4  -4   2  344.87   14.90
   4  -4  -2  325.27   15.80
   4  -4  -2  354.06   17.70
   4  -4  -2  367.66   15.20
  -4  -4   2  310.47   17.20
  -4  -4   2  339.47   14.90
  -4   4   2  341.97   16.10
   4   4  -2  337.97   15.50
  -4   4   2  335.67   14.20
  -4   4   2  331.47   17.70
   4   4  -2  347.67   17.70
   4   4  -2  365.06   17.10
   4   4  -2  336.67   14.70
  -4   4   2  347.47   16.30
  -3  -4   2  180.18   10.10
   3  -4  -2  176.48    8.20
   3  -4  -2  162.98   10.10
  -3  -4   2  161.18    8.80
   3  -4  -2  171.58    9.50
   3  -4  -2  159.28    8.80
  -3  -4   2  167.78   10.30
   3  -4  -2  179.08    9.10
  -3  -4   2  157.48    8.70
   3  -4  -2  168.48    8.10
  -3  -4   2  136.59    9.20
  -3  -4   2  174.58   10.80
   3  -4  -2  167.18   10.20
   3  -4  -2  165.08    9.70
  -3  -4   2  166.18    9.40
   3  -4  -2  162.58    9.00
   3   4  -2  172.08   10.30
  -3   4   2  162.38    8.70
   3   4  -2  161.38    7.90
   3   4  -2  165.68    9.50
  -3   4   2  167.88    9.20
   3   4  -2  170.78    9.10
   3   4  -2  172.38   10.10
  -3   4   2  180.08    9.70
  -3   4   2  177.48   10.10
  -3   4   2  166.18    8.60
   3   4  -2  153.58    9.30
  -3   4   2  166.88   10.40
  -2  -4   2  747.93   26.90
  -2  -4   2  773.22   27.80
  -2  -4   2  787.52   26.80
   2  -4  -2  766.92   24.00
   2  -4  -2  785.42   27.60
  -2  -4   2  750.12   26.30
   2  -4  -2  746.03   26.00
  -2  -4   2  777.12   27.30
   2  -4  -2  746.03   24.00
  -2  -4   2  768.62   26.30
   2  -4  -2  763.32   27.00
   2  -4  -2  736.73   27.40
   2  -4  -2  763.02   26.20
   2  -4  -2  809.52   26.90
  -2  -4   2  765.52   26.60
  -2   4   2  797.52   28.00
  -2   4   2  759.52   27.20
  -2   4   2  780.82   26.30
   2   4  -2  772.52   24.20
   2   4  -2  728.13   27.30
   2   4  -2  763.82   26.50
   2   4  -2  761.82   24.00
  -2   4   2  722.73   26.20
  -2   4   2  726.83   25.80
   2   4  -2  763.22   27.30
   2   4  -2  781.52   26.80
  -2   4   2  789.62   27.10
   2   4  -2  741.03   26.10
  -1  -4   2 2678.33   75.89
  -1  -4   2 2468.55   75.59
  -1  -4   2 2569.54   73.39
   1  -4  -2 2431.46   77.59
  -1  -4   2 2417.86   75.79
   1  -4  -2 2451.35   75.59
   1  -4  -2 2326.37   74.39
  -1  -4   2 2528.65   75.29
  -1  -4   2 2327.17   74.79
  -1  -4   2 2422.06   72.29
   1  -4  -2 2402.26   75.49
  -1  -4   2 2435.16   75.29
   1   4  -2 2469.15   73.29
  -1   4   2 2467.75   74.69
  -1   4   2 2432.26   75.79
   1   4  -2 2427.06   75.39
  -1   4   2 2474.75   75.49
  -1   4   2 2498.85   73.49
  -1   4   2 2408.96   75.19
   1   4  -2 2498.95   75.49
  -1   4   2 2374.96   75.39
  -1   4   2 2384.26   75.29
   0  -4  -2  656.03   21.90
   0  -4   2  636.74   19.40
   0  -4   2  652.33   22.30
   0  -4  -2  642.64   22.70
   0  -4  -2  624.34   22.60
   0  -4  -2  647.04   19.70
   0  -4   2  664.23   21.50
   0  -4   2  632.34   22.30
   0  -4   2  631.24   19.30
   0  -4   2  642.84   20.80
   0  -4  -2  623.44   20.60
   0  -4  -2  648.94   21.50
   0  -4  -2  609.14   22.30
   0  -4   2  621.24   22.20
   0  -4   2  621.04   22.20
   0   4   2  635.74   22.60
   0   4  -2  620.94   22.30
   0   4  -2  604.84   22.00
   0   4   2  630.44   22.20
   0   4   2  644.84   22.60
   0   4   2  663.33   21.50
   0   4  -2  613.84   22.10
   0   4   2  663.73   20.80
   0   4   2  686.73   22.20
   0   4   2  657.53   19.70
   0   4  -2  641.54   22.30
   1  -4   2   25.00    2.90
  -1  -4  -2   18.10    2.80
   1  -4   2   21.40    2.20
   1  -4   2   23.40    3.00
   1  -4   2   29.50    2.10
  -1  -4  -2   18.20    3.40
   1  -4   2   27.40    2.90
   1  -4   2   23.00    2.00
  -1  -4  -2   21.90    2.80
   1  -4   2   23.40    3.30
   1  -4   2   18.60    3.00
   1  -4   2   18.90    3.00
  -1  -4  -2   24.40    3.40
  -1  -4  -2   25.50    3.10
  -1  -4  -2   28.50    2.20
   1   4   2   17.70    3.20
   1   4   2   28.70    3.20
   1   4   2   25.30    3.50
   1   4   2   22.90    2.20
   1   4   2   20.40    3.10
  -1   4  -2   20.20    3.00
  -1   4  -2   27.70    3.00
  -1   4  -2   22.20    3.30
   1   4   2   22.80    2.80
   1   4   2   23.10    2.10
   1   4   2   29.30    3.40
   2  -4   2    1.60    0.90
   2  -4   2    1.10    1.60
   2  -4   2    3.30    2.10
   2  -4   2    3.60    2.10
   2  -4   2    2.00    1.30
   2  -4   2    1.70    1.50
  -2  -4  -2    4.70    2.30
  -2  -4  -2    0.90    1.80
   2  -4   2    0.00    1.70
   2  -4   2    3.80    2.40
   2  -4   2    2.70    1.40
  -2  -4  -2    4.80    1.80
  -2  -4  -2    0.90    1.30
   2   4   2    3.60    1.10
   2   4   2    1.70    1.30
   2   4   2    2.20    1.80
  -2   4  -2    2.50    2.30
   2   4   2    2.90    1.60
  -2   4  -2   -0.40    1.50
   2   4   2    8.10    2.70
  -2   4  -2    3.60    1.90
  -2   4  -2    2.60    2.00
   2   4   2    1.60    1.90
   2   4   2    4.20    1.10
   2   4   2    5.10    2.30
   2   4   2    1.70    1.50
  -3  -4  -2   10.00    3.30
   3  -4   2   14.60    2.10
   3  -4   2   19.50    3.60
   3  -4   2   17.10    2.20
  -3  -4  -2   17.70    2.40
  -3  -4  -2   13.20    3.50
   3  -4   2   17.10    2.20
   3  -4   2   18.20    6.60
  -3  -4  -2   22.00    2.80
   3  -4   2   20.40    2.30
   3  -4   2   16.20    3.80
   3  -4   2   27.60    4.50
   3  -4   2   22.80    4.50
  -3   4  -2   15.90    3.60
   3   4   2   16.70    4.20
   3   4   2   17.40    2.00
  -3   4  -2   22.30    4.60
   3   4   2   10.10    3.60
   3   4   2   14.60    3.50
   3   4   2   16.00    2.70
  -3   4  -2   18.10    4.00
   3   4   2   13.90    2.30
   3   4   2   17.90    2.20
  -4  -4  -2  123.79   10.20
  -4  -4  -2  109.89    9.90
   4  -4   2  119.59    9.00
   4  -4   2  129.89   10.20
  -4   4  -2  134.09   10.10
   4   4   2  115.49    6.20
  -4   4  -2  115.79   10.10
   4   4   2  127.99    9.50
  -4   4  -2  125.19    6.70
   4   4   2  122.89   10.40
  -5  -4  -2  112.89   10.10
  -5  -4  -2  103.99   10.90
   5  -4   2  114.49    9.70
   5  -4   2  129.19   11.70
   5  -4   2  120.09   11.00
   5   4   2  115.59   11.30
  -5   4  -2  130.79   11.40
   5   4   2  127.69   10.70
  -5   4  -2  122.99   11.40
   6  -4   2   97.29    9.50
  -6  -4  -2   88.39   11.10
   6  -4   2  103.39   11.50
  -6  -4  -2   95.09   10.10
  -6   4  -2   92.39   11.00
   6   4   2  101.69   11.00
   6   4   2  112.29   12.10
  -6   4  -2   74.09   10.50
  -7  -4  -2  271.67   21.30
   7  -4   2  361.96   23.30
   7  -4   2  295.67   21.40
   7   4   2  305.57   22.30
   7   4   2  288.97   20.50
  -7   4  -2  287.57   21.40
  -7   4  -2  315.27   21.90
  -8  -5   2   16.00    7.80
   8  -5  -2   13.50    7.50
   8   5  -2   15.90    7.40
  -8   5   2   14.20    7.20
  -7  -5   2  371.16   22.90
   7  -5  -2  379.26   23.70
   7  -5  -2  374.16   22.40
  -7  -5   2  374.16   24.20
   7   5  -2  337.27   22.70
  -7   5   2  374.36   22.40
   7   5  -2  353.86   22.00
  -7   5   2  382.76   24.70
  -6  -5   2    8.40    5.20
   6  -5  -2   -3.20    3.10
  -6  -5   2   -1.90    3.50
   6  -5  -2   -3.40    2.90
  -6   5   2    4.10    4.40
  -6   5   2    3.70    3.90
   6   5  -2    5.10    3.90
   6   5  -2   10.50    5.50
   5  -5  -2    3.10    3.40
  -5  -5   2    0.70    3.00
   5  -5  -2    4.50    2.90
   5  -5  -2    1.90    3.20
  -5  -5   2    2.80    3.60
   5   5  -2    3.70    2.70
  -5   5   2    7.50    3.90
  -5   5   2    5.70    3.50
   5   5  -2    7.60    4.00
   5   5  -2    0.90    2.80
  -5   5   2    3.30    2.90
   4  -5  -2  538.95   22.80
  -4  -5   2  482.95   20.20
   4  -5  -2  459.75   21.00
   4  -5  -2  509.15   21.90
   4  -5  -2  478.75   20.00
   4  -5  -2  510.65   19.90
   4  -5  -2  506.95   21.10
  -4  -5   2  537.75   20.40
   4  -5  -2  491.95   19.90
   4  -5  -2  490.35   22.60
  -4  -5   2  489.55   19.90
  -4  -5   2  508.15   19.90
  -4  -5   2  501.55   23.10
  -4   5   2  506.15   21.00
   4   5  -2  493.25   22.50
  -4   5   2  553.14   23.90
   4   5  -2  542.05   20.80
   4   5  -2  504.35   22.10
  -4   5   2  497.95   23.20
  -4   5   2  512.45   21.70
   4   5  -2  504.25   19.90
  -3  -5   2   15.50    3.80
  -3  -5   2   21.80    3.50
   3  -5  -2   23.50    4.90
  -3  -5   2   19.80    3.70
  -3  -5   2   15.90    3.50
   3  -5  -2   20.70    4.30
  -3  -5   2   22.40    4.90
   3  -5  -2   19.50    2.90
   3  -5  -2   19.30    2.80
  -3  -5   2   22.20    3.60
   3  -5  -2   20.20    4.30
   3  -5  -2   25.00    3.60
   3  -5  -2   20.00    3.90
   3  -5  -2   23.10    4.10
   3   5  -2   17.80    2.80
  -3   5   2   26.40    3.80
   3   5  -2   19.80    4.10
   3   5  -2   27.20    3.00
   3   5  -2   22.60    4.10
  -3   5   2   25.10    4.80
  -3   5   2   24.20    3.40
   3   5  -2   23.10    4.00
  -3   5   2   18.00    4.20
   3   5  -2   22.40    3.70
   3   5  -2   23.20    4.00
  -3   5   2   18.40    3.40
  -2  -5   2  266.87   11.90
  -2  -5   2  294.87   12.10
  -2  -5   2  281.57   12.80
  -2  -5   2  264.07   12.30
   2  -5  -2  283.47   11.90
   2  -5  -2  277.87   12.80
  -2  -5   2  269.37   12.40
  -2  -5   2  264.87   12.70
   2  -5  -2  287.97   10.10
   2  -5  -2  286.07   13.30
   2  -5  -2  265.57   12.00
   2  -5  -2  278.77   12.50
   2  -5  -2  299.57   13.30
  -2  -5   2  267.07   13.20
  -2   5   2  280.87   12.80
  -2   5   2  288.17   12.60
   2   5  -2  289.97   11.80
   2   5  -2  281.57   13.00
   2   5  -2  289.97   12.50
   2   5  -2  274.67   12.60
   2   5  -2  283.97   10.30
  -2   5   2  286.37   13.40
  -2   5   2  270.87   11.50
   2   5  -2  289.27   13.20
  -2   5   2  276.77   12.20
  -2   5   2  283.27   12.30
   2   5  -2  294.97   12.20
  -1  -5   2 2070.39   62.89
  -1  -5   2 1981.40   62.59
   1  -5  -2 1900.71   61.79
   1  -5  -2 2012.00   62.59
  -1  -5   2 2001.10   59.69
  -1  -5   2 2056.39   63.29
   1  -5  -2 1948.91   62.69
  -1  -5   2 2065.19   62.89
  -1  -5   2 2014.70   62.29
   1  -5  -2 2091.79   62.99
   1  -5  -2 2008.10   63.09
  -1  -5   2 1928.21   60.09
   1  -5  -2 1992.40   59.39
  -1   5   2 2004.10   60.09
  -1   5   2 1948.71   62.49
   1   5  -2 1979.00   62.19
   1   5  -2 1956.50   62.59
   1   5  -2 2046.80   60.09
  -1   5   2 1995.30   63.09
  -1   5   2 1980.30   62.49
   1   5  -2 2071.69   62.69
  -1   5   2 2023.60   59.39
   1   5  -2 1957.10   62.59
  -1   5   2 1952.60   61.99
  -1   5   2 1959.40   62.29
   1   5  -2 2013.40   59.69
   0  -5  -2  865.51   27.40
   0  -5  -2  888.21   29.60
   0  -5   2  865.11   29.00
   0  -5   2  872.01   29.20
   0  -5   2  841.22   29.20
   0  -5   2  906.71   28.00
   0  -5   2  852.71   28.90
   0  -5  -2  871.91   29.20
   0  -5   2  843.62   27.50
   0  -5   2  868.71   29.20
   0  -5  -2  830.12   27.90
   0  -5  -2  861.61   29.40
   0  -5  -2  825.32   28.50
   0   5   2  853.41   29.30
   0   5  -2  844.42   27.70
   0   5  -2  798.52   28.90
   0   5   2  879.01   27.90
   0   5  -2  835.82   27.50
   0   5  -2  883.21   29.30
   0   5   2  902.31   29.00
   0   5   2  819.72   28.80
   0   5   2  841.62   29.20
   0   5   2  850.61   25.50
   0   5  -2  820.32   28.80
   0   5  -2  865.21   29.00
   1  -5   2 3805.72  110.29
   1  -5   2 3878.01  113.59
  -1  -5  -2 3728.63  112.29
   1  -5   2 3599.44  112.19
   1  -5   2 3688.63  112.79
   1  -5   2 3498.75  109.49
   1  -5   2 3896.21  112.19
   1   5   2 3380.36  111.99
  -1   5  -2 3610.54  112.09
  -1   5  -2 3965.00  112.19
   1   5   2 3837.42  113.49
   2  -5   2  308.37   14.10
   2  -5   2  300.67   12.70
   2  -5   2  306.67   12.10
   2  -5   2  294.57   13.90
  -2  -5  -2  326.77   14.20
   2  -5   2  303.97   15.90
   2  -5   2  294.37   13.80
  -2  -5  -2  322.37   14.60
  -2  -5  -2  309.97   12.40
  -2  -5  -2  304.97   12.60
  -2  -5  -2  302.17   14.40
  -2  -5  -2  289.17   12.10
   2  -5   2  286.97   12.00
   2   5   2  315.37   10.00
   2   5   2  317.07   12.30
  -2   5  -2  315.17   13.80
  -2   5  -2  286.87   14.20
   2   5   2  308.37   10.00
   2   5   2  280.17   12.20
   2   5   2  294.27   14.10
  -2   5  -2  294.17   11.90
   2   5   2  305.77   12.40
  -2   5  -2  303.27   12.80
  -2   5  -2  314.07   14.20
  -3  -5  -2  294.77   15.80
  -3  -5  -2  313.37   12.40
   3  -5   2  305.17   11.90
   3  -5   2  321.37   10.60
   3  -5   2  280.27   14.20
   3  -5   2  308.87   11.90
   3  -5   2  307.77   11.80
   3  -5   2  335.67   15.90
   3  -5   2  332.67   15.40
  -3  -5  -2  310.77   12.60
   3   5   2  280.07   13.80
   3   5   2  317.67   16.10
   3   5   2  317.17   10.50
   3   5   2  319.17   10.50
  -3   5  -2  313.57   10.60
  -3   5  -2  316.87   14.80
  -3   5  -2  275.37   14.20
   3   5   2  309.37   15.20
  -3   5  -2  318.87   16.20
   3   5   2  307.67   12.80
  -3   5  -2  344.47   16.30
   3   5   2  316.47   12.40
   4  -5   2  110.29    8.80
   4  -5   2  115.89    9.70
  -4  -5  -2  118.99   10.20
  -4  -5  -2   95.09    8.80
   4   5   2   96.99    8.40
   4   5   2  118.49   10.10
   4   5   2  111.09    6.10
  -4   5  -2   91.79    9.20
  -4   5  -2  124.89    9.70
  -5  -5  -2  286.17   17.00
   5  -5   2  318.27   18.20
   5  -5   2  269.17   17.70
   5  -5   2  300.57   16.60
  -5  -5  -2  280.47   18.20
   5   5   2  302.57   17.20
  -5   5  -2  266.87   17.70
   5   5   2  294.07   18.60
  -5   5  -2  286.57   17.50
   6  -5   2   82.19    9.30
  -6  -5  -2   71.09    9.30
  -6  -5  -2   87.99   11.20
   6  -5   2  104.39   20.20
   6  -5   2   83.59   10.50
  -6   5  -2   69.59    9.70
   6   5   2   84.19   10.90
  -6   5  -2   69.49   10.00
   6   5   2   88.49   10.20
  -7  -5  -2   47.30   10.50
   7  -5   2   49.50   11.00
   7  -5   2   32.80    8.80
  -7   5  -2   66.69   12.70
   7   5   2   49.40   10.60
  -7   5  -2   45.60   10.00
   7   5   2   43.80    9.60
   8  -6  -2    4.20    5.20
  -8  -6   2    1.70    5.50
  -8   6   2   -2.00    4.80
   8   6  -2   -5.00    3.70
  -7  -6   2  486.45   28.10
  -7  -6   2  512.25   29.20
   7  -6  -2  518.05   28.60
   7  -6  -2  527.55   27.90
  -7   6   2  487.95   29.00
   7   6  -2  528.25   28.10
   7   6  -2  517.35   28.60
  -7   6   2  524.75   27.40
  -6  -6   2  579.24   28.40
   6  -6  -2  570.74   27.60
  -6  -6   2  550.94   28.10
   6  -6  -2  466.35   26.10
   6   6  -2  518.15   26.40
   6   6  -2  552.74   27.70
  -6   6   2  547.95   26.50
  -6   6   2  487.55   30.20
  -5  -6   2  219.88   14.90
   5  -6  -2  222.38   11.60
   5  -6  -2  241.28   15.20
   5  -6  -2  211.08   14.50
   5  -6  -2  238.68   12.80
   5  -6  -2  215.78   11.10
  -5  -6   2  216.88   15.20
   5   6  -2  244.68   15.20
   5   6  -2  207.58   12.00
   5   6  -2  216.48   14.30
  -5   6   2  215.68   12.70
  -5   6   2  227.38   14.10
  -5   6   2  230.08   15.60
  -4  -6   2 2232.08   78.59
   4  -6  -2 2275.67   75.19
  -4  -6   2 2277.87   71.99
   4  -6  -2 2238.08   74.09
  -4  -6   2 2294.07   75.99
   4  -6  -2 2242.98   71.89
   4  -6  -2 2192.38   71.09
   4  -6  -2 2278.37   71.39
  -4  -6   2 2257.27   71.49
   4   6  -2 2172.58   77.39
  -4   6   2 2251.87   75.69
   4   6  -2 2171.18   70.69
   4   6  -2 2290.77   74.89
   4   6  -2 2263.67   71.59
  -4   6   2 2251.47   72.49
  -4   6   2 2293.67   73.99
   3  -6  -2 1033.50   35.10
  -3  -6   2  990.80   37.20
  -3  -6   2  886.81   35.10
   3  -6  -2 1017.80   35.30
  -3  -6   2  985.60   36.20
   3  -6  -2  992.70   35.40
  -3  -6   2 1035.70   35.60
   3  -6  -2  940.91   38.30
  -3  -6   2  956.90   35.60
   3  -6  -2 1016.80   33.20
   3  -6  -2 1073.99   37.30
  -3  -6   2 1000.70   34.20
   3  -6  -2 1025.20   35.50
  -3  -6   2  981.00   34.80
  -3   6   2 1011.20   36.90
  -3   6   2  966.50   36.80
   3   6  -2 1013.00   33.10
   3   6  -2 1028.20   33.40
  -3   6   2 1037.10   35.80
   3   6  -2 1041.10   36.40
   3   6  -2 1015.90   36.60
  -3   6   2 1042.20   39.10
  -3   6   2 1059.29   35.40
   3   6  -2 1049.79   34.70
   3   6  -2 1022.90   35.50
  -3   6   2  980.00   34.30
   3   6  -2 1028.10   35.00
  -2  -6   2 4196.18  130.29
   2  -6  -2 4414.46  128.49
   2  -6  -2 4254.67  132.39
  -2  -6   2 4408.66  131.69
  -2  -6   2 4353.66  131.89
  -2  -6   2 4291.27  130.69
  -2  -6   2 4404.46  131.99
  -2  -6   2 4433.16  132.29
   2  -6  -2 4272.37  131.29
  -2   6   2 4400.36  132.79
  -2   6   2 4273.37  131.19
  -2   6   2 4451.35  128.59
  -2   6   2 4409.26  131.29
   2   6  -2 4315.97  131.49
  -2   6   2 4217.98  129.89
  -2   6   2 4336.77  131.29
   2   6  -2 4299.07  130.19
   0  -6   2  158.48    8.30
   0  -6   2  160.18    8.30
   0  -6  -2  165.88    8.70
   0  -6   2  172.28    7.60
   0  -6  -2  150.88    7.10
   0  -6   2  171.38    8.80
   0  -6  -2  163.68    8.60
   0  -6   2  162.88    7.40
   0  -6  -2  178.68    8.50
   0  -6  -2  156.58    8.70
   0  -6   2  165.58    8.50
   0  -6   2  149.39    8.30
   0  -6  -2  156.28    7.50
   0  -6   2  162.88    8.70
   0   6   2  157.58    8.30
   0   6  -2  159.68    7.40
   0   6   2  164.68    7.40
   0   6  -2  156.58    7.40
   0   6   2  154.78    8.50
   0   6  -2  159.08    8.30
   0   6  -2  168.68    8.50
   0   6  -2  154.48    8.50
   0   6   2  152.38    8.50
   0   6   2  168.88    8.50
   0   6   2  169.78    7.50
   0   6  -2  154.58    8.30
   1  -6   2  656.93   23.10
  -1  -6  -2  631.34   23.80
  -1  -6  -2  653.03   24.20
   1  -6   2  676.23   24.00
  -1  -6  -2  626.94   22.80
  -1  -6  -2  625.14   22.90
   1  -6   2  614.74   23.60
   1  -6   2  627.94   20.60
  -1  -6  -2  702.93   23.60
   1  -6   2  610.24   22.70
   1  -6   2  647.64   20.20
   1  -6   2  616.44   22.70
   1  -6   2  643.64   23.40
  -1  -6  -2  632.94   20.50
   1   6   2  651.33   20.40
   1   6   2  612.34   22.70
   1   6   2  600.94   22.80
  -1   6  -2  663.73   24.10
  -1   6  -2  617.14   22.90
   1   6   2  646.64   23.10
  -1   6  -2  670.33   22.80
  -1   6  -2  632.84   21.40
  -1   6  -2  585.14   22.50
   1   6   2  639.24   20.40
   1   6   2  616.24   23.40
   1   6   2  685.63   24.20
   1   6   2  637.64   23.70
  -1   6  -2  633.94   23.50
  -2  -6  -2  101.59    7.60
   2  -6   2  111.79    6.20
   2  -6   2   94.69    7.20
  -2  -6  -2   97.79    6.20
  -2  -6  -2  101.19    7.70
   2  -6   2   96.49    7.50
   2  -6   2   92.89    7.00
   2  -6   2   96.69    6.20
   2  -6   2  108.19    7.70
   2  -6   2  104.39    8.30
  -2  -6  -2   97.89    8.20
   2  -6   2  100.79    6.20
  -2  -6  -2  101.99    6.50
  -2  -6  -2  107.29    5.90
  -2   6  -2  106.59    6.10
  -2   6  -2  107.69    6.40
  -2   6  -2  108.59    6.30
   2   6   2   97.69    5.80
  -2   6  -2  111.39   10.80
   2   6   2   97.09    7.40
   2   6   2   96.39    7.30
   2   6   2  103.99    7.60
   2   6   2   98.29    7.40
  -2   6  -2  102.99    7.70
   2   6   2  109.59    6.40
   2   6   2   87.79    8.10
  -2   6  -2  110.39    7.60
   3  -6   2    3.70    1.80
   3  -6   2    9.20    2.20
  -3  -6  -2    7.30    2.20
   3  -6   2    3.50    3.20
   3  -6   2    8.80    2.80
  -3  -6  -2    2.10    2.30
  -3  -6  -2    3.30    2.20
  -3  -6  -2    4.10    3.00
   3  -6   2   15.10    4.10
  -3  -6  -2    5.20    2.10
   3   6   2    6.70    2.30
  -3   6  -2    5.50    3.30
   3   6   2    2.20    2.00
   3   6   2    2.30    1.90
  -3   6  -2    3.20    2.40
   3   6   2    2.30    2.30
  -3   6  -2    3.30    1.60
  -3   6  -2    2.60    2.80
  -3   6  -2    3.00    2.60
   4  -6   2   97.19    4.70
   4  -6   2  100.09    9.20
  -4  -6  -2  105.99    8.40
  -4  -6  -2  113.59    9.80
   4  -6   2  100.49    8.80
  -4  -6  -2   97.39    9.50
  -4   6  -2   93.89    9.40
  -4   6  -2  106.99    8.90
   4   6   2  106.89    9.80
   4   6   2  106.69    8.80
   5  -6   2  396.26   21.40
   5  -6   2  394.36   20.20
  -5  -6  -2  403.26   22.30
  -5  -6  -2  397.56   21.00
  -5   6  -2  374.76   20.60
   5   6   2  386.56   22.00
   5   6   2  353.86   19.60
  -5   6  -2  373.16   21.70
   6  -6   2   39.70    8.40
  -6  -6  -2   31.80    7.50
   6  -6   2   49.90    7.80
  -6  -6  -2   29.70    7.90
   6  -6   2   41.10    9.00
   6   6   2   45.00    9.60
  -6   6  -2   38.80    8.60
  -6   6  -2   36.60    8.20
   6   6   2   42.20    8.20
  -7  -6  -2  501.95   29.60
   7  -6   2  442.16   27.60
   7  -6   2  487.15   28.60
   7   6   2  492.95   27.50
  -7   6  -2  441.56   27.40
  -7   6  -2  443.26   27.70
   7   6   2  529.05   30.10
  -7  -7   2  242.48   19.20
  -7  -7   2  278.67   20.80
   7  -7  -2  283.17   19.70
   7  -7  -2  277.07   20.00
  -7   7   2  284.97   21.10
   7   7  -2  311.77   20.60
   7   7  -2  270.77   20.10
  -7   7   2  312.27   20.20
  -6  -7   2  835.22   39.10
  -6  -7   2  870.21   39.50
   6  -7  -2  942.91   39.60
   6  -7  -2  908.91   39.00
  -6   7   2  900.11   38.30
  -6   7   2  845.72   50.79
   6   7  -2 1047.60   53.89
   6   7  -2  947.11   39.20
  -5  -7   2    7.40    3.90
  -5  -7   2    1.70    3.60
   5  -7  -2    2.10    3.30
   5  -7  -2    2.70    2.50
   5  -7  -2   -0.70    3.00
   5  -7  -2    4.10    2.90
   5  -7  -2    4.10    2.50
   5   7  -2    4.20    2.70
   5   7  -2    8.00    4.20
  -5   7   2   15.00    5.50
   5   7  -2    3.10    2.80
   5   7  -2    4.90    3.70
  -5   7   2    4.00    2.60
  -5   7   2    3.90    3.20
  -4  -7   2  746.83   29.00
   4  -7  -2  803.42   32.20
  -4  -7   2  792.52   32.70
   4  -7  -2  764.42   29.10
  -4  -7   2  789.62   28.90
   4  -7  -2  792.62   29.00
  -4  -7   2  743.13   33.70
   4  -7  -2  791.62   30.90
   4  -7  -2  759.72   28.20
   4   7  -2  800.32   28.30
   4   7  -2  779.92   28.50
   4   7  -2  751.52   31.20
  -4   7   2  811.12   31.50
  -4   7   2  805.72   32.60
  -4   7   2  780.62   29.20
   4   7  -2  802.12   31.90
  -3  -7   2  596.54   21.90
   3  -7  -2  580.64   20.90
   3  -7  -2  552.04   23.00
  -3  -7   2  591.34   24.90
   3  -7  -2  599.74   22.90
  -3  -7   2  572.54   23.70
  -3  -7   2  590.04   23.20
  -3  -7   2  594.94   23.30
   3  -7  -2  598.34   23.20
   3  -7  -2  585.74   22.80
   3  -7  -2  604.54   24.70
  -3  -7   2  583.44   22.90
  -3   7   2  614.74   24.90
  -3   7   2  579.14   22.40
   3   7  -2  587.94   21.00
  -3   7   2  554.64   22.30
  -3   7   2  594.54   22.40
  -3   7   2  563.34   23.40
   3   7  -2  545.55   22.50
   3   7  -2  612.74   24.20
   3   7  -2  604.14   24.20
   3   7  -2  582.14   21.10
   3   7  -2  617.24   22.10
  -3   7   2  597.74   23.60
  -2  -7   2 4382.36  134.59
  -2  -7   2 4559.34  134.59
   2  -7  -2 4494.15  134.79
  -2  -7   2 4517.25  132.69
  -2  -7   2 4504.15  133.19
  -2  -7   2 4766.22  135.99
  -2  -7   2 4376.96  134.59
   2  -7  -2 4482.65  137.69
   2  -7  -2 4472.55  134.09
   2  -7  -2 4468.55  134.39
  -2  -7   2 4419.16  134.79
  -2   7   2 4605.24  133.99
  -2   7   2 4588.64  131.29
  -2   7   2 3691.23  133.39
   2   7  -2 4262.17  132.29
   2   7  -2 4064.09  136.89
  -2   7   2 4434.36  134.79
  -2   7   2 4297.87  132.09
   2   7  -2 4427.76  134.19
  -2   7   2 4443.46  133.89
  -2   7   2 4401.26  133.59
  -1  -7   2    0.60    1.60
   1  -7  -2    3.20    2.00
  -1  -7   2    4.10    2.00
  -1  -7   2    2.60    1.80
  -1  -7   2    1.50    2.30
   1  -7  -2   -0.80    1.40
   1  -7  -2    2.90    1.00
  -1  -7   2    0.10    1.60
  -1  -7   2    2.90    1.90
  -1  -7   2    0.20    1.00
   1  -7  -2    1.60    1.80
   1  -7  -2    3.00    1.90
   1  -7  -2    3.40    1.90
   1  -7  -2    2.20    1.90
   1  -7  -2    1.20    1.10
  -1  -7   2    2.60    1.00
  -1   7   2    2.00    1.70
  -1   7   2    2.00    2.00
   1   7  -2    1.10    1.70
  -1   7   2    0.30    0.90
   1   7  -2    2.20    1.00
   1   7  -2    1.60    1.20
  -1   7   2    1.50    1.80
  -1   7   2    2.60    2.00
  -1   7   2    2.80    1.40
  -1   7   2    3.80    2.00
   1   7  -2    1.70    1.60
   1   7  -2   -0.10    1.60
   1   7  -2   -0.10    1.50
   0  -7  -2    9.50    2.10
   0  -7   2    6.60    2.30
   0  -7  -2    3.30    2.40
   0  -7  -2    3.60    1.90
   0  -7   2   11.20    2.50
   0  -7   2    7.40    2.50
   0  -7   2    4.40    1.60
   0  -7  -2    1.10    1.40
   0  -7   2    3.20    1.60
   0  -7  -2   10.00    3.00
   0  -7   2    6.20    2.40
   0  -7  -2    6.20    1.90
   0   7   2    2.80    1.90
   0   7  -2    7.20    2.40
   0   7  -2    6.90    2.00
   0   7  -2    6.50    2.40
   0   7   2    3.00    2.00
   0   7   2    5.70    1.80
   0   7  -2    6.20    2.40
   0   7   2    2.30    1.90
   0   7   2    6.40    2.30
   0   7   2    5.60    1.80
   0   7  -2    8.30    2.00
   1  -7   2  779.12   25.90
   1  -7   2  725.53   25.70
   1  -7   2  676.83   25.60
  -1  -7  -2  743.13   26.00
   1  -7   2  709.83   22.60
  -1  -7  -2  685.13   25.40
  -1  -7  -2  734.53   27.00
   1  -7   2  693.93   26.30
  -1  -7  -2  741.43   24.50
   1  -7   2  707.43   26.00
   1  -7   2  695.33   22.90
   1  -7   2  707.03   26.50
   1   7   2  735.93   26.60
   1   7   2  734.73   22.60
  -1   7  -2  704.03   25.30
   1   7   2  742.43   26.50
  -1   7  -2  723.43   22.60
  -1   7  -2  715.63   26.70
   1   7   2  705.03   22.80
  -1   7  -2  719.23   23.00
   1   7   2  700.13   25.50
   1   7   2  750.52   25.90
   1   7   2  703.33   26.60
  -1   7  -2  696.83   25.60
  -1   7  -2  737.03   26.30
   2  -7   2  148.89    9.40
  -2  -7  -2  139.89    7.10
   2  -7   2  139.49    9.20
   2  -7   2  143.89    8.10
  -2  -7  -2  148.19    8.20
   2  -7   2  144.79    7.70
   2  -7   2  150.68    9.10
   2  -7   2  147.99    9.10
  -2  -7  -2  141.59    9.00
   2  -7   2  145.89    8.00
  -2  -7  -2  141.29    9.40
   2  -7   2  154.48    9.20
  -2  -7  -2  147.19    9.50
   2   7   2  141.19    9.20
  -2   7  -2  142.79    8.90
   2   7   2  140.19    9.30
   2   7   2  133.49    9.00
   2   7   2  127.89    7.70
  -2   7  -2  146.29    8.00
  -2   7  -2  147.79    7.80
  -2   7  -2  144.39    9.20
  -2   7  -2  136.39    9.30
   2   7   2  159.18    7.50
   2   7   2  150.78    9.50
  -2   7  -2  147.89    7.80
   2   7   2  150.38    9.40
   3  -7   2  460.95   20.90
   3  -7   2  446.16   18.90
   3  -7   2  449.16   20.20
  -3  -7  -2  447.06   17.50
   3  -7   2  452.55   17.30
  -3  -7  -2  458.05   21.10
  -3  -7  -2  487.15   21.80
  -3  -7  -2  432.86   18.00
   3  -7   2  454.75   17.10
  -3  -7  -2  458.85   18.10
   3   7   2  445.16   22.80
  -3   7  -2  438.46   16.90
  -3   7  -2  488.75   19.60
   3   7   2  474.15   18.70
  -3   7  -2  455.15   21.10
   3   7   2  436.26   17.40
   3   7   2  405.66   21.10
   4  -7   2   25.20    2.70
  -4  -7  -2   18.20    5.30
   4  -7   2   18.10    5.20
  -4  -7  -2   28.20    6.20
  -4  -7  -2   24.50    3.70
   4  -7   2   37.70    6.90
   4   7   2   19.90    5.20
   4   7   2   24.50    5.40
  -4   7  -2   28.00    5.60
  -4   7  -2   26.60    5.60
  -5  -7  -2  250.77   17.10
   5  -7   2  238.88   15.50
  -5  -7  -2  242.18   16.00
   5  -7   2  257.87   16.60
   5   7   2  231.38   16.70
  -5   7  -2  234.28   15.50
   5   7   2  233.98   15.20
  -5   7  -2  254.37   17.20
   6  -7   2    5.90    4.80
   6  -7   2    7.00    4.40
  -6  -7  -2    8.80    5.70
  -6  -7  -2   16.30    5.90
   6  -7   2    7.80    5.10
  -6   7  -2    5.90    5.30
  -6   7  -2    5.00    4.30
   6   7   2   18.20    7.00
   6   7   2   -1.90    3.20
   7  -7   2  242.98   20.00
  -7  -7  -2  267.17   21.10
   7  -7   2  256.57   20.00
  -7   7  -2  226.78   18.70
  -7   7  -2  251.77   20.20
   7   7   2  301.57   20.20
   7   7   2  244.78   20.50
   7   7   2  245.18   19.30
   7  -8  -2  261.97   19.40
  -7  -8   2  242.28   19.20
  -7  -8   2  259.27   19.90
   7  -8  -2  279.87   20.00
  -7   8   2  233.58   18.00
   7   8  -2  246.78   19.30
  -7   8   2  270.77   20.60
   7   8  -2  283.37   19.80
   6  -8  -2  224.18   16.70
  -6  -8   2  199.68   15.80
   6  -8  -2  240.58   16.70
  -6   8   2  216.68   16.80
   6   8  -2  216.78   18.80
   6   8  -2  214.48   16.30
  -6   8   2  209.88   15.60
   5  -8  -2   67.19    6.40
  -5  -8   2   62.69    8.80
  -5  -8   2   56.59    7.90
   5  -8  -2   64.39    8.00
   5  -8  -2   66.09    6.80
   5  -8  -2   60.29    8.20
   5  -8  -2   61.29    6.60
   5   8  -2   57.69    5.90
  -5   8   2   62.69    8.30
  -5   8   2   52.39    7.50
   5   8  -2   70.29    8.60
  -5   8   2   69.49    7.20
   5   8  -2   73.29    7.00
   5   8  -2   71.59    8.70
   4  -8  -2 2320.97   77.49
   4  -8  -2 2461.35   76.69
   4  -8  -2 2393.56   75.09
  -4  -8   2 2288.87   79.99
   4  -8  -2 2347.47   79.49
  -4  -8   2 2410.36   76.29
   4  -8  -2 2380.86   76.09
  -4  -8   2 2353.96   76.59
  -4  -8   2 2361.46   78.89
  -4   8   2 2411.86   80.19
  -4   8   2 2387.46   75.99
   4   8  -2 2317.37   74.69
   4   8  -2 2343.47   74.79
   4   8  -2 2422.56   79.29
  -4   8   2 2385.36   78.39
   4   8  -2 2387.86   78.99
   3  -8  -2  335.07   14.90
   3  -8  -2  324.67   14.90
  -3  -8   2  312.97   14.80
   3  -8  -2  309.87   15.00
  -3  -8   2  304.57   14.70
  -3  -8   2  303.87   13.60
   3  -8  -2  312.97   13.00
  -3  -8   2  320.67   15.30
   3  -8  -2  305.47   15.10
   3   8  -2  345.97   16.50
  -3   8   2  316.17   15.50
   3   8  -2  331.27   13.30
   3   8  -2  312.67   13.70
  -3   8   2  312.37   16.20
  -3   8   2  331.77   14.50
   3   8  -2  290.97   14.40
  -3   8   2  310.77   14.40
   3   8  -2  322.07   15.90
   3   8  -2  306.17   13.20
   3   8  -2  313.97   14.80
  -3   8   2  323.27   14.40
  -2  -8   2    3.20    2.30
   2  -8  -2    9.30    3.00
   2  -8  -2    5.90    2.90
   2  -8  -2    5.40    2.80
  -2  -8   2    2.50    2.30
  -2  -8   2    3.30    1.60
   2  -8  -2    2.10    3.20
  -2  -8   2    3.30    2.30
  -2  -8   2    8.90    2.90
   2  -8  -2    2.40    1.40
  -2  -8   2    5.40    2.40
   2  -8  -2    5.80    2.60
  -2  -8   2    8.30    2.90
   2  -8  -2    2.80    1.70
  -2   8   2    5.90    2.60
  -2   8   2    5.00    2.40
  -2   8   2    8.30    3.00
   2   8  -2    5.60    1.90
  -2   8   2    4.10    2.00
   2   8  -2    3.90    2.30
  -2   8   2    3.40    2.00
  -2   8   2    6.20    1.80
   2   8  -2    3.50    2.20
  -2   8   2    9.10    3.10
   2   8  -2    7.80    2.00
   2   8  -2    7.90    3.10
   2   8  -2    3.10    2.30
  -2   8   2    3.60    1.60
   1  -8  -2   51.59    5.00
   1  -8  -2   63.89    5.20
  -1  -8   2   40.70    4.70
   1  -8  -2   48.90    3.00
  -1  -8   2   47.60    3.70
   1  -8  -2   44.20    4.90
   1  -8  -2   49.20    4.80
  -1  -8   2   48.10    4.80
   1  -8  -2   52.79    3.70
  -1  -8   2   58.49    5.60
   1  -8  -2   50.09    4.80
   1  -8  -2   47.20    5.00
  -1  -8   2   54.09    5.10
  -1  -8   2   47.00    4.70
  -1  -8   2   46.40    2.90
  -1  -8   2   59.09    4.90
   1   8  -2   48.20    4.60
  -1   8   2   53.79    5.00
  -1   8   2   40.50    4.40
  -1   8   2   50.79    4.70
   1   8  -2   48.30    2.90
   1   8  -2   45.10    4.60
  -1   8   2   42.20    4.60
  -1   8   2   48.10    3.70
   1   8  -2   54.09    5.30
   1   8  -2   51.49    5.00
  -1   8   2   52.59    5.10
   1   8  -2   47.30    3.80
   0  -8   2    6.70    2.60
   0  -8  -2    4.90    1.90
   0  -8  -2    3.50    2.50
   0  -8  -2    3.70    2.20
   0  -8   2    6.10    1.90
   0  -8  -2    4.90    2.30
   0  -8   2    4.60    2.10
   0  -8  -2    7.80    2.10
   0  -8   2    3.50    2.50
   0  -8   2    4.30    2.10
   0  -8   2    8.20    2.20
   0  -8  -2    8.50    2.90
   0  -8   2    3.10    1.90
   0   8   2    7.30    2.20
   0   8  -2    8.70    2.60
   0   8   2    5.20    2.30
   0   8   2    9.20    2.70
   0   8   2    5.80    1.90
   0   8   2    4.10    2.00
   0   8  -2    6.00    2.30
   0   8  -2    7.90    2.30
   0   8   2    5.50    2.40
   0   8  -2    8.70    2.00
   0   8   2    3.10    2.10
   0   8  -2    2.80    2.10
   1  -8   2  159.48    6.40
  -1  -8  -2  154.28    8.90
   1  -8   2  155.38    8.80
  -1  -8  -2  149.88    8.60
  -1  -8  -2  152.28    9.20
   1  -8   2  154.38    8.80
   1  -8   2  154.28    8.60
   1  -8   2  156.28    6.40
   1  -8   2  149.99    8.90
  -1  -8  -2  153.28    9.60
   1  -8   2  162.78    9.50
   1   8   2  149.79    5.80
  -1   8  -2  151.38    6.40
  -1   8  -2  172.98    8.90
  -1   8  -2  158.98    9.10
   1   8   2  163.18    9.30
  -1   8  -2  158.08    6.70
   1   8   2  146.89    6.40
  -1   8  -2  163.98    8.90
   1   8   2  132.09    8.30
   1   8   2  163.58    8.90
  -1   8  -2  169.98    9.80
   1   8   2  156.18    9.20
   2  -8   2   20.10    4.60
  -2  -8  -2   10.10    3.40
   2  -8   2   13.50    3.10
   2  -8   2   18.30    4.10
  -2  -8  -2   10.10    2.90
  -2  -8  -2   15.20    3.80
  -2  -8  -2    7.50    3.20
  -2  -8  -2    9.00    2.20
   2  -8   2   14.20    3.70
   2  -8   2    9.50    3.10
   2  -8   2   14.10    2.80
  -2  -8  -2   20.10    3.80
   2  -8   2   10.30    3.10
   2   8   2   12.70    3.60
   2   8   2   19.70    2.70
  -2   8  -2   11.70    3.40
   2   8   2   17.20    4.00
   2   8   2   14.00    3.50
   2   8   2   10.10    3.50
  -2   8  -2   13.20    3.60
   2   8   2   13.20    3.60
  -2   8  -2   18.20    3.40
  -2   8  -2   13.90    2.80
  -2   8  -2   15.30    4.00
   3  -8   2  161.08   10.90
   3  -8   2  163.18    8.70
  -3  -8  -2  159.58   11.20
   3  -8   2  154.28   10.70
   3  -8   2  164.88    8.50
  -3  -8  -2  157.18   11.20
  -3  -8  -2  145.19    8.80
   3  -8   2  156.68    9.40
  -3  -8  -2  156.98    8.90
  -3  -8  -2  134.49    8.40
   3   8   2  142.89    8.80
  -3   8  -2  154.18   11.00
  -3   8  -2  150.68    8.10
   3   8   2  143.69    8.60
  -3   8  -2  147.09    9.40
   3   8   2  146.79   10.80
   3   8   2  155.68   10.70
  -3   8  -2  146.89   10.70
  -4  -8  -2  102.79    9.90
   4  -8   2   86.19    8.70
   4  -8   2   82.09    6.30
   4  -8   2   89.69    8.80
  -4  -8  -2  100.49    9.60
   4  -8   2  101.69    5.90
  -4  -8  -2   88.19    6.40
   4   8   2   98.19    9.40
  -4   8  -2  101.29    9.70
   4   8   2  100.99    9.80
  -4   8  -2   82.69    8.10
   4   8   2   92.09    9.20
  -4   8  -2   91.19    9.30
   5  -8   2  143.59   12.10
   5  -8   2  150.38   12.50
  -5  -8  -2  142.09   12.40
  -5  -8  -2  140.19   12.80
   5   8   2  128.99   11.00
  -5   8  -2  128.79   12.40
  -5   8  -2  161.58   12.50
   5   8   2  146.89   12.50
   5   8   2  149.88   13.30
  -6  -8  -2  197.98   23.00
   6  -8   2  199.68   15.40
   6  -8   2  192.18   15.90
   6  -8   2  209.98   16.70
  -6  -8  -2  188.58   16.40
   6   8   2  204.88   17.00
   6   8   2  223.28   16.60
   6   8   2  180.08   14.40
  -6   8  -2  171.58   15.60
  -7  -8  -2  370.16   25.90
   7  -8   2  372.46   25.40
   7  -8   2  407.96   26.00
  -7   8  -2  445.26   27.20
  -7   8  -2  389.56   24.90
   7   8   2  428.66   25.00
   7   8   2  398.86   26.60
   7   8   2  425.16   25.70
   7  -9  -2   14.10    6.60
  -7  -9   2   19.30    7.40
   7  -9  -2   18.20    7.40
  -7  -9   2   21.70    7.60
  -7   9   2    3.70    4.50
   7   9  -2   24.90    7.40
   7   9  -2   26.80    8.00
  -7   9   2   14.70    6.50
   6  -9  -2    4.70    4.60
   6  -9  -2    4.30    4.40
  -6  -9   2    4.10    4.60
  -6  -9   2    0.00    4.70
   6   9  -2    1.80    4.40
  -6   9   2    1.40    4.00
   6   9  -2    2.40    4.80
  -6   9   2    0.90    3.50
  -5  -9   2    6.30    4.50
   5  -9  -2   10.10    4.90
  -5  -9   2   18.00    5.60
   5  -9  -2   12.90    4.70
   5  -9  -2    7.80    3.50
   5  -9  -2    8.90    3.60
  -5   9   2   14.30    4.90
   5   9  -2    8.00    4.80
  -5   9   2   10.40    5.00
   5   9  -2   14.80    5.20
   4  -9  -2   24.70    5.10
  -4  -9   2   28.70    5.60
   4  -9  -2   14.60    5.00
  -4  -9   2   31.80    7.00
   4  -9  -2   22.10    5.10
  -4  -9   2   28.70    5.70
  -4  -9   2   28.90    5.30
   4  -9  -2   28.20    5.50
   4   9  -2   25.20    4.40
   4   9  -2   22.80    5.60
  -4   9   2   27.30    6.20
   4   9  -2   31.30    6.20
  -4   9   2   30.70    6.20
  -4   9   2   25.70    4.80
   4   9  -2   30.60    4.20
   3  -9  -2  158.78   10.20
   3  -9  -2  170.88   10.80
   3  -9  -2  167.98   11.60
  -3  -9   2  198.18   10.80
  -3  -9   2  175.08    9.40
  -3  -9   2  196.18   11.40
  -3  -9   2  169.18   12.00
   3  -9  -2  172.58   10.10
   3  -9  -2  187.68    9.30
  -3  -9   2  206.58   11.30
  -3   9   2  173.98    9.80
   3   9  -2  192.48    9.50
  -3   9   2  181.88   12.10
   3   9  -2  166.88   10.40
  -3   9   2  185.48   10.20
  -3   9   2  203.28    9.50
  -3   9   2  176.28    9.80
   3   9  -2  181.38    9.60
   3   9  -2  178.78    9.20
   3   9  -2  172.38   11.30
  -3   9   2  175.58   10.20
  -3   9   2  183.68   11.40
   2  -9  -2  152.28    9.80
   2  -9  -2  138.99    9.50
  -2  -9   2  139.79    8.90
   2  -9  -2  154.58    7.80
  -2  -9   2  140.99    9.40
   2  -9  -2  150.78    7.50
  -2  -9   2  143.09    8.30
   2  -9  -2  145.59    9.30
   2  -9  -2  154.78    9.40
   2  -9  -2  154.08    9.60
  -2  -9   2  146.19    9.60
  -2  -9   2  159.68   10.20
  -2  -9   2  142.09    7.70
  -2  -9   2  154.48    9.50
  -2   9   2  146.89    8.60
   2   9  -2  146.69    7.60
   2   9  -2  145.99    9.20
  -2   9   2  142.79    7.40
  -2   9   2  161.28    9.30
  -2   9   2  163.08    9.80
  -2   9   2  152.98    9.50
   2   9  -2  132.89    9.50
   2   9  -2  129.49    8.80
  -2   9   2  149.49    9.70
   2   9  -2  149.69    9.50
  -2   9   2  147.79    7.40
   2   9  -2  152.98    7.70
   1  -9  -2 1055.69   36.00
   1  -9  -2  994.20   35.10
  -1  -9   2  957.30   35.50
  -1  -9   2 1018.10   36.20
  -1  -9   2 1051.69   34.80
  -1  -9   2 1045.40   35.20
   1  -9  -2 1009.50   33.00
  -1  -9   2 1016.50   33.20
   1  -9  -2  991.20   37.20
  -1  -9   2 1040.00   34.70
   1  -9  -2 1045.20   36.50
  -1  -9   2  878.11   34.60
   1  -9  -2 1007.70   31.30
  -1  -9   2  953.30   35.40
  -1  -9   2 1032.80   31.40
   1  -9  -2 1013.90   35.10
  -1   9   2 1034.60   35.70
   1   9  -2 1055.69   31.40
  -1   9   2 1003.80   35.60
  -1   9   2  951.70   34.50
  -1   9   2 1060.69   35.70
   1   9  -2 1064.09   33.50
   1   9  -2  961.60   35.30
   1   9  -2  880.11   34.40
   1   9  -2 1041.10   36.20
  -1   9   2 1037.30   33.20
  -1   9   2 1050.89   35.10
   0  -9   2 1376.06   51.29
   0  -9  -2 1191.88   40.90
   0  -9  -2 1252.17   40.90
   0  -9   2 1187.08   41.10
   0  -9   2 1311.27   42.80
   0  -9   2 1233.08   43.10
   0  -9   2 1336.67   41.20
   0  -9  -2 1262.07   43.10
   0  -9  -2 1283.27   43.20
   0  -9   2 1314.47   43.10
   0  -9  -2 1299.07   43.80
   0  -9   2 1289.87   42.30
   0   9  -2 1250.77   44.80
   0   9   2 1315.57   43.20
   0   9   2 1278.17   40.70
   0   9  -2 1315.77   41.60
   0   9   2 1263.97   42.90
   0   9  -2 1231.98   43.20
   0   9  -2 1096.29   41.70
   0   9   2 1224.18   42.60
   0   9   2 1249.97   41.20
   0   9  -2 1269.17   40.70
   0   9   2 1264.47   42.70
   1  -9   2   39.60    4.60
  -1  -9  -2   50.79    5.70
  -1  -9  -2   39.70    4.80
   1  -9   2   37.90    4.80
  -1  -9  -2   37.70    3.10
  -1  -9  -2   40.70    5.00
  -1  -9  -2   37.70    4.30
   1  -9   2   46.40    5.30
   1  -9   2   47.30    4.70
   1  -9   2   44.70    2.90
   1  -9   2   41.00    3.00
   1  -9   2   40.50    4.90
  -1  -9  -2   36.90    4.70
   1   9   2   46.60    5.40
  -1   9  -2   42.80    3.20
   1   9   2   42.70    2.30
  -1   9  -2   41.40    4.60
   1   9   2   44.30    4.90
  -1   9  -2   41.60    2.90
  -1   9  -2   38.10    4.90
   1   9   2   47.20    5.20
  -1   9  -2   46.10    4.90
   1   9   2   47.00    3.60
  -1   9  -2   31.90    4.30
   1   9   2   36.60    4.50
  -1   9  -2   34.60    4.30
  -2  -9  -2  199.78   10.50
  -2  -9  -2  184.88   11.60
  -2  -9  -2  175.48   10.40
  -2  -9  -2  171.28    8.20
   2  -9   2  182.48   10.30
   2  -9   2  193.68   11.50
  -2  -9  -2  179.88   10.70
   2  -9   2  174.58   10.80
   2  -9   2  170.08    8.70
   2  -9   2  173.58   10.80
  -2  -9  -2  187.98   11.40
   2  -9   2  171.08   10.50
   2  -9   2  168.88    9.80
   2   9   2  210.58   11.70
  -2   9  -2  193.18   11.20
   2   9   2  195.08   11.40
   2   9   2  179.58   11.20
  -2   9  -2  162.98    8.60
   2   9   2  183.28    8.40
  -2   9  -2  193.88   11.70
  -2   9  -2  185.88    9.80
   3  -9   2   17.30    3.60
   3  -9   2   13.90    3.50
  -3  -9  -2   13.80    3.40
   3  -9   2   22.40    3.80
  -3  -9  -2    8.30    3.70
   3  -9   2   22.80    5.70
  -3  -9  -2   16.50    5.00
   3  -9   2   10.50    3.60
  -3  -9  -2   14.60    3.40
  -3  -9  -2   18.70    4.20
   3   9   2   14.80    4.20
  -3   9  -2   14.70    3.50
  -3   9  -2   14.90    4.50
   3   9   2    8.50    3.60
   3   9   2   14.80    3.40
  -3   9  -2   11.20    4.10
   4  -9   2  385.56   15.60
  -4  -9  -2  394.96   16.60
  -4  -9  -2  373.56   17.80
   4  -9   2  412.36   20.60
   4  -9   2  379.56   20.30
   4  -9   2  372.56   15.90
  -4  -9  -2  401.56   21.20
  -4  -9  -2  390.96   21.10
  -4   9  -2  402.66   21.10
  -4   9  -2  372.76   18.90
   4   9   2  384.26   20.30
  -4   9  -2  414.06   21.40
   4   9   2  445.36   22.20
   4   9   2  405.16   20.50
  -5  -9  -2  101.99   11.10
   5  -9   2   90.39   10.30
  -5  -9  -2  116.09   11.40
   5  -9   2   99.39   10.40
   5   9   2   83.69    9.00
  -5   9  -2   99.49    9.80
   5   9   2   85.09   10.60
  -5   9  -2  103.89   11.30
   5   9   2   98.09   10.40
   6  -9   2   36.60    8.70
  -6  -9  -2   34.30    8.30
   6  -9   2   35.80    8.40
   6  -9   2   42.10    8.70
  -6  -9  -2   23.60    7.40
   6   9   2   35.90    8.70
   6   9   2   40.60    8.60
   6   9   2   31.20    8.20
  -6   9  -2   27.10    7.70
   7  -9   2  135.69   13.90
   7  -9   2  115.29   14.00
  -7  -9  -2  124.09   14.80
  -7  -9  -2  141.89   15.50
   7  -9   2  114.69   14.00
   7   9   2  128.39   14.40
  -7   9  -2  103.89   12.90
   7   9   2  120.09   13.00
  -7   9  -2  139.09   15.60
   7   9   2  143.09   15.90
  -7 -10   2  181.58   16.60
   7 -10  -2  189.78   17.00
   7 -10  -2  204.28   17.10
  -7 -10   2  161.78   16.60
   7  10  -2  194.08   17.00
  -7  10   2  193.88   16.70
   7  10  -2  151.38   15.40
  -7  10   2  211.58   18.30
  -6 -10   2    9.40    5.50
   6 -10  -2    8.60    5.30
  -6 -10   2    4.10    5.40
  -6  10   2    9.30    5.30
   6  10  -2   17.70    6.60
  -6  10   2    2.90    4.30
   6  10  -2    2.80    4.30
  -5 -10   2    4.20    4.10
   5 -10  -2    9.70    4.10
   5 -10  -2   10.30    4.80
  -5 -10   2    2.50    3.80
  -5 -10   2   12.50    7.00
   5 -10  -2   10.20    4.40
  -5  10   2    9.20    4.60
   5  10  -2   12.50    4.80
   5  10  -2    3.50    3.40
  -5  10   2    6.60    4.40
   4 -10  -2  391.46   20.90
  -4 -10   2  382.06   19.30
  -4 -10   2  405.86   21.60
   4 -10  -2  376.86   18.90
   4 -10  -2  393.66   18.40
  -4 -10   2  430.26   19.60
   4 -10  -2  389.56   18.70
   4  10  -2  389.16   20.00
  -4  10   2  407.06   21.10
   4  10  -2  399.86   16.80
  -4  10   2  402.66   17.70
  -4  10   2  412.26   20.40
   4  10  -2  437.36   17.80
   4  10  -2  401.26   20.90
   3 -10  -2  329.57   16.20
  -3 -10   2  325.47   17.80
  -3 -10   2  352.96   16.60
   3 -10  -2  333.97   17.60
  -3 -10   2  333.37   15.60
   3 -10  -2  322.27   16.30
   3 -10  -2  361.76   15.70
  -3 -10   2  348.07   17.00
  -3 -10   2  313.57   14.90
  -3  10   2  335.17   17.00
   3  10  -2  305.47   14.50
   3  10  -2  329.57   17.30
  -3  10   2  337.77   15.80
  -3  10   2  342.97   15.20
  -3  10   2  315.57   17.10
  -3  10   2  335.17   15.30
  -3  10   2  337.87   14.40
  -3  10   2  324.17   14.80
   3  10  -2  345.17   18.90
   3  10  -2  356.46   14.70
   2 -10  -2   -0.60    1.80
   2 -10  -2   -0.80    1.80
  -2 -10   2    0.80    2.00
  -2 -10   2   -1.20    2.10
   2 -10  -2    0.50    1.30
   2 -10  -2    0.10    2.00
   2 -10  -2   -0.10    1.70
  -2 -10   2    0.80    1.40
  -2 -10   2    2.70    1.60
  -2 -10   2    0.10    1.50
  -2 -10   2    3.20    2.50
   2 -10  -2    2.40    2.10
  -2 -10   2    1.70    2.20
   2 -10  -2   -0.40    1.20
  -2  10   2   -0.40    1.80
  -2  10   2    3.80    2.60
  -2  10   2    0.70    1.60
   2  10  -2   -1.50    1.70
   2  10  -2    0.30    1.90
   2  10  -2    2.40    1.60
   2  10  -2    1.40    2.00
   2  10  -2    0.70    2.00
  -2  10   2    1.30    1.40
   2  10  -2    2.60    1.70
  -2  10   2    3.00    2.10
   1 -10  -2 2386.46   70.99
  -1 -10   2 2355.66   76.09
  -1 -10   2 2106.69   74.79
   1 -10  -2 2361.56   76.09
  -1 -10   2 2559.54   77.19
   1 -10  -2 2340.17   75.49
   1 -10  -2 2439.56   73.19
   1 -10  -2 2452.05   73.09
   1 -10  -2 2439.26   75.39
   1 -10  -2 2320.47   75.39
   1 -10  -2 2505.85   77.09
  -1 -10   2 2458.65   74.79
  -1 -10   2 2397.06   74.59
  -1 -10   2 2383.66   76.19
   1 -10  -2 2039.80   74.49
  -1 -10   2 2379.96   73.39
  -1  10   2 2372.06   75.19
   1  10  -2 2450.45   75.19
   1  10  -2 2183.28   73.69
   1  10  -2 2298.27   75.49
   1  10  -2 2431.46   76.69
  -1  10   2 2326.97   75.49
   1  10  -2 2319.17   73.29
   1  10  -2 2389.36   74.89
  -1  10   2 2420.36   76.09
  -1  10   2 2555.84   76.39
  -1  10   2 2476.75   73.49
  -1  10   2 2142.69   74.79
   0 -10  -2 1615.34   53.59
   0 -10  -2 1614.34   50.69
   0 -10   2 1544.75   50.99
   0 -10   2 1564.64   50.49
   0 -10  -2 1579.04   52.89
   0 -10  -2 1558.04   52.99
   0 -10   2 1667.03   52.79
   0 -10  -2 1586.04   50.89
   0 -10   2 1717.23   53.39
   0 -10   2 1536.45   52.89
   0 -10   2 1640.54   53.59
   0 -10  -2 1501.65   52.19
   0 -10   2 1503.95   51.59
   0  10  -2 1584.14   51.29
   0  10   2 1649.23   51.29
   0  10  -2 1515.45   52.19
   0  10   2 1540.75   52.49
   0  10   2 1698.13   53.29
   0  10  -2 1523.15   51.69
   0  10  -2 1593.64   53.29
   0  10   2 1639.74   52.79
   0  10   2 1549.94   50.29
   0  10   2 1475.45   58.69
   0  10   2 1476.95   54.29
   0  10  -2 1600.34   50.39
  -1 -10  -2   33.70    4.80
  -1 -10  -2   32.80    1.90
   1 -10   2   43.20    5.30
   1 -10   2   38.60    2.70
   1 -10   2   37.20    4.50
  -1 -10  -2   29.80    4.50
  -1 -10  -2   36.00    5.20
  -1 -10  -2   30.40    4.20
   1 -10   2   32.10    5.60
  -1 -10  -2   33.20    3.00
   1 -10   2   35.40    4.90
  -1 -10  -2   30.70    4.50
   1 -10   2   34.50    4.40
   1 -10   2   39.10    5.20
   1  10   2   36.50    4.70
  -1  10  -2   36.90    4.70
  -1  10  -2   36.70    4.70
   1  10   2   32.50    4.60
  -1  10  -2   34.80    3.00
  -1  10  -2   31.40    4.40
   1  10   2   30.70    4.40
  -1  10  -2   35.00    5.00
   1  10   2   31.40    4.70
   1  10   2   28.70    2.80
   1  10   2   36.70    5.00
  -1  10  -2   41.80    4.70
   1  10   2   32.70    2.00
  -2 -10  -2  805.82   31.00
   2 -10   2  830.62   30.40
   2 -10   2  813.32   29.40
  -2 -10  -2  775.22   29.40
   2 -10   2  784.12   27.10
   2 -10   2  740.63   29.20
  -2 -10  -2  787.72   29.80
  -2 -10  -2  779.92   26.20
  -2  10  -2  836.02   27.30
   2  10   2  779.42   26.20
  -2  10  -2  799.12   31.10
  -2  10  -2  725.73   30.30
   2  10   2  796.22   30.70
   2  10   2  743.03   28.90
  -2  10  -2  732.13   30.00
   2  10   2  810.12   35.40
  -3 -10  -2    3.80    2.70
  -3 -10  -2    2.60    2.40
  -3 -10  -2    8.70    3.80
   3 -10   2    5.00    2.50
   3 -10   2    4.70    2.80
   3 -10   2    6.20    3.40
   3 -10   2    3.40    2.50
  -3 -10  -2   14.20    4.70
   3 -10   2    5.20    3.10
  -3  10  -2    2.60    2.50
   3  10   2    5.70    3.40
   3  10   2    2.90    2.90
  -3  10  -2    5.70    3.10
  -3  10  -2    2.40    2.10
   3  10   2    5.00    2.30
   3  10   2    0.30    2.50
  -4 -10  -2  434.46   18.30
   4 -10   2  428.26   17.30
   4 -10   2  425.16   17.70
  -4 -10  -2  427.66   22.50
   4 -10   2  445.56   22.10
  -4 -10  -2  417.46   18.60
   4 -10   2  419.46   21.70
  -4 -10  -2  422.86   22.50
  -4  10  -2  404.26   22.00
  -4  10  -2  419.86   22.20
   4  10   2  440.76   22.10
   4  10   2  424.36   22.50
  -4  10  -2  441.16   20.50
   4  10   2  423.96   21.60
  -5 -10  -2   39.70    8.50
   5 -10   2   43.40    8.90
   5 -10   2   50.19    8.20
  -5 -10  -2   45.00    9.20
   5  10   2   50.19    8.90
  -5  10  -2   51.69    7.60
   5  10   2   40.50    7.40
   5  10   2   44.10    8.60
  -5  10  -2   30.10    7.10
   6 -10   2   -0.30    4.30
   6 -10   2    9.80    5.70
  -6 -10  -2   11.90    6.10
  -6 -10  -2    3.80    4.50
  -6  10  -2   10.50    5.80
  -6  10  -2    0.30    4.10
   6  10   2    9.80    5.40
   6  10   2   14.70    6.10
   6  10   2   15.20    5.60
   7 -10   2    0.20    7.00
   7 -10   2   -1.60    4.50
  -7 -10  -2    9.40    5.60
   7 -10   2    0.20    4.70
  -7 -10  -2    6.70    7.20
   7  10   2    0.50    4.70
  -7  10  -2   -2.90    5.50
  -7  10  -2   10.90    6.30
   7 -11  -2  218.58   17.90
  -7 -11   2  223.38   18.40
  -7 -11   2  217.88   19.40
   7 -11  -2  218.08   18.60
  -7  11   2  219.78   19.00
   7  11  -2  237.78   18.70
   7  11  -2  266.27   20.10
  -7  11   2  198.98   17.50
  -6 -11   2   -3.80    3.80
   6 -11  -2   -3.70    3.70
   6 -11  -2    1.70    4.20
   6  11  -2    3.60    3.90
  -6  11   2    4.20    4.20
   6  11  -2    4.70    4.30
  -6  11   2    0.50    4.10
   5 -11  -2    5.30    4.40
   5 -11  -2    4.00    4.40
   5 -11  -2   10.10    4.70
  -5 -11   2    1.10    3.60
  -5 -11   2    0.40    3.30
  -5 -11   2    0.60    3.70
   5  11  -2    6.40    4.60
  -5  11   2    6.30    4.00
  -5  11   2    0.10    3.10
   5  11  -2    9.40    4.70
   4 -11  -2   19.80    5.80
   4 -11  -2   15.70    5.20
  -4 -11   2   18.00    5.10
   4 -11  -2    4.40    3.20
  -4 -11   2   11.90    4.80
  -4 -11   2    7.00    3.90
   4 -11  -2    9.90    4.00
  -4 -11   2    9.80    3.90
  -4  11   2   13.50    3.70
  -4  11   2   12.30    4.50
  -4  11   2    9.70    4.20
   4  11  -2    9.30    3.20
   4  11  -2   10.70    4.20
   4  11  -2   17.60    5.60
   3 -11  -2 1117.89   42.30
  -3 -11   2 1241.58   44.80
   3 -11  -2 1154.38   42.10
   3 -11  -2 1180.28   40.60
  -3 -11   2 1163.48   40.80
  -3 -11   2 1126.29   43.40
  -3 -11   2 1151.28   42.80
   3 -11  -2 1163.78   43.80
  -3  11   2 1163.48   40.50
   3  11  -2 1240.68   44.40
  -3  11   2 1169.38   43.20
  -3  11   2 1160.78   43.60
   3  11  -2 1190.38   42.60
   3  11  -2 1188.68   39.90
  -3  11   2 1185.88   39.70
   2 -11  -2  261.77   14.10
   2 -11  -2  241.08   13.50
  -2 -11   2  252.67   11.30
   2 -11  -2  257.87   11.10
  -2 -11   2  248.78   14.10
  -2 -11   2  262.07   14.30
  -2 -11   2  245.88   12.00
  -2 -11   2  291.67   14.50
  -2 -11   2  233.68   11.30
   2 -11  -2  240.48   11.30
  -2 -11   2  258.47   12.10
   2 -11  -2  233.28   13.60
  -2 -11   2  246.78   13.10
  -2  11   2  238.68   11.30
  -2  11   2  250.07   12.40
   2  11  -2  263.17   11.80
   2  11  -2  233.98   12.90
  -2  11   2  251.57   13.80
   2  11  -2  251.27   11.00
  -2  11   2  231.78   13.50
  -1 -11   2 1723.93   54.09
  -1 -11   2 1594.44   52.99
  -1 -11   2 1598.24   51.79
   1 -11  -2 1406.06   52.79
   1 -11  -2 1547.25   51.49
   1 -11  -2 1440.66   54.89
   1 -11  -2 1565.44   50.99
  -1 -11   2 1517.95   54.59
  -1 -11   2 1619.44   53.29
   1 -11  -2 1637.54   54.79
   1 -11  -2 1630.34   48.80
  -1 -11   2 1552.84   52.59
   1 -11  -2 1657.13   55.49
  -1 -11   2 1668.93   54.89
   1 -11  -2 1664.23   53.79
  -1  11   2 1666.43   54.39
   1  11  -2 1621.04   49.10
   1  11  -2 1601.54   53.29
   1  11  -2 1613.44   51.99
  -1  11   2 1670.03   54.69
  -1  11   2 1636.34   54.59
  -1  11   2 1630.24   51.89
  -1  11   2 1585.34   52.99
   1  11  -2 1637.14   55.09
  -1  11   2 1832.42   59.39
   0 -11  -2   59.19    5.40
   0 -11  -2   65.29    6.60
   0 -11   2   64.29    5.30
   0 -11  -2   52.99    5.90
   0 -11  -2   74.79    6.70
   0 -11   2   66.79    5.60
   0 -11  -2   68.99    5.50
   0 -11   2   74.99    7.20
   0 -11  -2   69.09    6.40
   0 -11   2   64.99    6.30
   0 -11   2   69.89    6.60
   0 -11   2   56.59    6.30
   0 -11   2   58.89    5.70
   0  11   2   57.59    5.90
   0  11   2   72.19    6.60
   0  11  -2   67.09    5.80
   0  11  -2   76.69    6.20
   0  11  -2   66.99    5.20
   0  11   2   68.59    6.20
   0  11  -2   56.19    6.00
   0  11   2   74.29    5.90
   0  11  -2   75.29    7.00
   0  11   2   58.69    5.00
   0  11   2   68.19    6.60
   0  11   2   78.69    6.60
   1 -11   2  792.02   29.70
   1 -11   2  842.02   30.70
   1 -11   2  756.22   30.50
  -1 -11  -2  837.82   31.30
   1 -11   2  791.22   29.80
  -1 -11  -2  799.12   31.30
  -1 -11  -2  815.82   26.60
   1 -11   2  811.62   25.80
   1 -11   2  804.42   31.10
  -1 -11  -2  772.42   29.50
   1 -11   2  826.12   26.50
  -1 -11  -2  796.42   30.50
   1  11   2  750.22   29.90
  -1  11  -2  841.12   31.60
   1  11   2  820.92   30.20
  -1  11  -2  778.62   29.90
   1  11   2  809.12   30.90
  -1  11  -2  851.41   30.40
  -1  11  -2  796.82   26.20
   1  11   2  780.72   30.30
  -1  11  -2  791.42   29.90
   1  11   2  827.42   26.60
  -2 -11  -2  164.68   10.70
   2 -11   2  164.28   10.20
  -2 -11  -2  168.08    7.80
   2 -11   2  163.28   12.00
   2 -11   2  172.18    8.50
  -2 -11  -2  160.88   10.30
  -2 -11  -2  164.68   11.70
   2 -11   2  164.18   11.40
   2 -11   2  167.48   10.50
   2  11   2  170.78   10.70
  -2  11  -2  148.99    9.60
  -2  11  -2  168.68    8.50
   2  11   2  165.98    7.80
  -2  11  -2  144.69   12.00
   2  11   2  165.78   11.20
  -2  11  -2  158.08   11.20
   2  11   2  169.68   11.30
  -3 -11  -2    4.30    3.50
  -3 -11  -2    4.60    3.20
   3 -11   2    7.60    3.30
   3 -11   2    6.80    3.20
   3 -11   2    5.30    3.50
  -3 -11  -2    1.20    2.30
  -3 -11  -2    1.90    2.90
   3 -11   2    5.10    2.90
   3 -11   2    8.50    4.10
  -3  11  -2    7.20    3.50
   3  11   2    6.80    2.80
  -3  11  -2    4.30    2.50
   3  11   2    4.20    3.20
   3  11   2    2.40    2.70
  -3  11  -2   -1.10    2.20
   4 -11   2  212.18   14.40
   4 -11   2  204.08   11.30
  -4 -11  -2  195.28   14.90
   4 -11   2  210.98   14.70
   4 -11   2  199.08   10.90
  -4 -11  -2  204.28   14.90
  -4 -11  -2  203.68   11.90
  -4 -11  -2  215.68   11.90
  -4  11  -2  211.08   13.10
   4  11   2  220.48   14.70
  -4  11  -2  204.18   14.70
   4  11   2  230.98   15.70
   4  11   2  194.08   13.40
  -4  11  -2  209.38   15.10
  -5 -11  -2    1.50    3.70
  -5 -11  -2    2.60    3.70
   5 -11   2    3.90    4.00
   5 -11   2    4.60    4.10
  -5  11  -2    1.70    3.40
   5  11   2    6.70    4.20
   5  11   2   -0.40    2.80
  -6 -11  -2  170.58   15.80
  -6 -11  -2  143.69   14.40
   6 -11   2  138.49   13.70
   6 -11   2  182.38   15.40
  -6  11  -2  126.29   14.20
   6  11   2  132.49   13.60
   6  11   2  159.38   15.60
  -6  11  -2  170.88   14.40
   6  11   2  164.28   15.50
  -7 -11  -2   70.99   14.40
  -7 -11  -2   83.69   12.50
   7 -11   2   65.59   13.50
   7 -11   2   43.90   10.30
   7 -11   2   71.39   13.40
  -7  11  -2   74.59   12.00
   7  11   2   74.19   11.80
   7  11   2   36.30   10.10
  -7 -12   2  322.97   22.50
  -7 -12   2  298.37   23.10
   7 -12  -2  308.07   22.60
   7 -12  -2  312.07   21.60
   7  12  -2  322.47   22.70
  -7  12   2  280.27   21.30
  -7  12   2  326.37   23.30
   7  12  -2  294.57   21.40
   6 -12  -2    4.60    4.40
   6 -12  -2   -1.20    3.90
  -6 -12   2   10.00    6.00
  -6 -12   2   18.80    6.50
  -6  12   2    3.30    4.40
   6  12  -2    1.30    3.70
  -6  12   2   -0.80    3.50
   6  12  -2    6.60    4.70
  -5 -12   2  316.77   18.70
   5 -12  -2  328.67   20.50
  -5 -12   2  328.87   21.00
   5 -12  -2  320.37   18.30
  -5 -12   2  325.07   21.60
  -5  12   2  322.27   19.60
   5  12  -2  308.57   19.70
   5  12  -2  313.17   19.10
  -5  12   2  317.37   19.80
   4 -12  -2   13.20    4.50
  -4 -12   2   16.10    5.10
  -4 -12   2    8.10    3.70
  -4 -12   2   16.00    5.40
  -4 -12   2   15.50    5.10
   4 -12  -2   13.10    5.20
   4 -12  -2   25.70    5.30
   4 -12  -2   18.00    4.90
   4  12  -2   20.60    6.00
  -4  12   2   24.80    6.20
  -4  12   2   18.00    5.30
   4  12  -2   18.30    5.10
   4  12  -2   17.80    4.30
   3 -12  -2 2370.06   72.79
  -3 -12   2 2271.57   72.99
   3 -12  -2 2279.37   74.89
   3 -12  -2 2249.18   76.59
  -3 -12   2 2256.17   75.09
   3 -12  -2 2239.98   75.39
  -3 -12   2 2214.78   71.49
  -3 -12   2 2185.18   76.69
  -3 -12   2 2220.88   75.59
   3  12  -2 2277.17   72.19
  -3  12   2 2354.16   76.39
  -3  12   2 2246.78   71.99
   3  12  -2 2272.27   74.79
  -3  12   2 2176.08   72.49
  -3  12   2 2267.17   76.29
   3  12  -2 2360.26   77.19
   2 -12  -2   17.70    3.40
   2 -12  -2   14.10    3.10
   2 -12  -2   13.30    2.90
  -2 -12   2   19.80    5.00
  -2 -12   2   14.00    3.30
  -2 -12   2   21.90    4.20
   2 -12  -2   16.30    4.60
  -2 -12   2   14.70    4.50
  -2 -12   2   23.10    3.30
   2 -12  -2   14.20    4.20
  -2 -12   2   13.10    3.30
  -2  12   2   17.10    5.10
   2  12  -2   16.70    4.20
   2  12  -2   12.10    4.20
  -2  12   2    9.80    3.90
   2  12  -2   15.60    3.60
   2  12  -2   14.40    3.40
  -2  12   2   11.70    3.10
   1 -12  -2 1039.80   34.60
  -1 -12   2  999.50   34.70
   1 -12  -2 1042.30   36.30
  -1 -12   2  982.00   36.10
  -1 -12   2  958.00   35.10
  -1 -12   2  974.00   37.60
   1 -12  -2 1004.50   38.00
   1 -12  -2 1030.30   37.80
  -1 -12   2 1011.70   35.60
  -1 -12   2  958.20   35.50
   1 -12  -2 1009.90   31.10
   1 -12  -2 1003.50   36.20
  -1  12   2  999.60   35.90
   1  12  -2 1042.50   34.90
   1  12  -2 1021.80   35.90
  -1  12   2  979.80   34.60
   1  12  -2 1010.60   31.60
  -1  12   2  981.30   35.40
  -1  12   2 1034.00   36.90
  -1  12   2  973.70   39.30
   0 -12   2  207.08   10.70
   0 -12   2  217.88   13.10
   0 -12  -2  227.28   13.20
   0 -12  -2  226.98   10.90
   0 -12   2  194.58   11.00
   0 -12   2  199.28   11.20
   0 -12  -2  229.88   12.90
   0 -12  -2  225.18   12.60
   0 -12  -2  216.78   11.20
   0 -12   2  218.98   12.10
   0 -12   2  191.78   12.20
   0  12   2  212.68   10.50
   0  12  -2  204.78   11.40
   0  12   2  196.28   11.70
   0  12  -2  216.38   11.40
   0  12   2  213.78   11.30
   0  12  -2  216.38   10.50
   0  12  -2  210.08   12.60
   0  12   2  197.78   11.60
   0  12   2  206.68   12.00
   0  12   2  222.08   12.70
  -1 -12  -2  192.28   13.70
   1 -12   2  189.68   10.80
  -1 -12  -2  189.38    8.50
  -1 -12  -2  175.58   10.70
   1 -12   2  193.48   11.80
   1 -12   2  190.08   12.50
  -1 -12  -2  199.18   12.30
   1 -12   2  188.18    8.40
   1 -12   2  174.78   12.90
  -1 -12  -2  169.78   11.10
   1 -12   2  179.68   11.60
  -1  12  -2  160.68    7.90
  -1  12  -2  174.38   10.90
   1  12   2  177.28    8.20
   1  12   2  201.28   11.50
   1  12   2  177.58   11.70
  -2 -12  -2  545.15   23.60
   2 -12   2  519.55   22.50
  -2 -12  -2  547.85   25.00
  -2 -12  -2  550.94   23.40
   2 -12   2  546.25   23.30
   2 -12   2  520.95   19.80
   2 -12   2  597.54   23.80
   2 -12   2  520.15   24.00
   2  12   2  531.75   23.80
  -2  12  -2  507.95   19.80
  -2  12  -2  586.94   24.90
   2  12   2  529.15   23.80
   2  12   2  524.65   18.90
  -2  12  -2  541.25   23.80
  -3 -12  -2   62.69    7.70
   3 -12   2   66.69    7.60
  -3 -12  -2   72.89    8.70
   3 -12   2   69.89    6.80
   3 -12   2   66.39    8.20
   3 -12   2   59.69    6.60
  -3 -12  -2   65.39    7.20
  -3  12  -2   63.49    7.90
  -3  12  -2   57.19    7.60
  -3  12  -2   75.79    6.40
   3  12   2   60.89    5.50
   3  12   2   65.69    7.90
   3  12   2   59.69    7.70
   4 -12   2  303.57   14.90
  -4 -12  -2  312.27   16.10
  -4 -12  -2  306.37   18.90
   4 -12   2  321.07   19.10
  -4 -12  -2  299.37   19.20
   4 -12   2  307.57   15.30
   4 -12   2  322.37   18.60
   4  12   2  308.07   17.40
   4  12   2  306.07   18.50
   4  12   2  302.57   19.10
  -4  12  -2  297.67   18.90
  -4  12  -2  354.06   19.80
  -4  12  -2  321.07   16.80
   5  12   2   26.40    7.00
   5  12   2   28.80    6.50
   5  12   2   15.80    6.10
  -5  12  -2   28.40    7.10
  -5  12  -2   26.60    6.70
  -6 -12  -2  409.96   26.00
   6 -12   2  412.76   24.90
   6 -12   2  406.86   24.70
  -6 -12  -2  433.76   26.30
   6  12   2  412.66   24.80
   6  12   2  439.66   27.00
  -6  12  -2  432.56   26.70
   7 -12   2  106.09   14.00
   7 -12   2  124.29   16.30
  -7 -12  -2  111.79   23.70
  -7 -12  -2  144.99   16.30
   7 -12   2  111.49   14.40
  -7  12  -2  123.19   15.50
   7  12   2  107.39   17.20
   7  12   2  102.99   14.50
  -7 -13   2   37.10    9.10
   7 -13  -2   58.09   11.00
  -7  13   2   39.50    9.60
   7  13  -2   32.60    9.00
   7  13  -2   68.69   11.30
  -7  13   2   51.29   10.80
   6 -13  -2   -4.70    3.20
   6 -13  -2   -0.70    3.40
  -6 -13   2    1.50    4.00
  -6 -13   2    2.20    4.90
  -6  13   2    1.30    4.20
   6  13  -2    0.30    3.40
  -6  13   2    1.50    3.70
   6  13  -2    7.10    5.40
  -5 -13   2    7.80    5.20
   5 -13  -2    7.10    6.20
  -5 -13   2    4.70    3.70
   5 -13  -2    5.10    3.90
  -5 -13   2    8.70    6.00
   5  13  -2    1.80    3.90
  -5  13   2    9.90    5.10
   5  13  -2   -0.80    3.80
  -5  13   2    3.30    3.70
   4 -13  -2   29.20    7.10
   4 -13  -2   24.30    5.80
  -4 -13   2   23.50    6.10
   4 -13  -2   26.40    5.80
  -4 -13   2   35.70    7.00
  -4 -13   2   20.20    5.30
   4 -13  -2   23.80    5.20
  -4 -13   2   30.10    7.20
  -4  13   2   26.20    6.50
  -4  13   2   24.40    6.00
  -4  13   2   24.30    4.90
   4  13  -2   38.30    6.90
   4  13  -2   21.60    6.00
  -3 -13   2   40.30    6.90
   3 -13  -2   29.10    6.40
   3 -13  -2   26.10    5.90
  -3 -13   2   27.00    4.70
  -3 -13   2   35.80    5.10
  -3 -13   2   32.90    6.60
   3 -13  -2   31.70    4.80
  -3 -13   2   38.90    6.40
   3 -13  -2   37.00    7.10
  -3  13   2   42.00    6.50
   3  13  -2   32.10    6.50
   3  13  -2   39.60    5.20
  -3  13   2   36.90    5.10
  -3  13   2   38.70    6.20
  -3  13   2   35.10    4.80
   3  13  -2   39.20    6.80
   2 -13  -2  211.48   13.10
  -2 -13   2  212.98   11.30
   2 -13  -2  208.98   13.50
  -2 -13   2  221.28   10.30
  -2 -13   2  211.58   13.30
  -2 -13   2  212.08   14.00
   2 -13  -2  204.08   13.10
  -2 -13   2  200.98   11.00
  -2 -13   2  210.28   13.40
   2 -13  -2  200.98    9.70
   2  13  -2  227.98   14.30
  -2  13   2  206.78   11.00
   2  13  -2  225.48   11.50
   2  13  -2  202.78   12.20
  -2  13   2  211.98   11.70
  -2  13   2  215.78   13.30
  -2  13   2  213.68   13.10
  -1 -13   2   50.09    5.50
   1 -13  -2   52.49    5.90
  -1 -13   2   53.19    5.60
  -1 -13   2   56.09    6.70
  -1 -13   2   49.30    5.90
   1 -13  -2   54.19    7.00
  -1 -13   2   57.69    7.50
   1 -13  -2   57.39    6.60
   1 -13  -2   49.40    5.20
   1 -13  -2   60.99    6.30
  -1 -13   2   40.50    5.40
  -1 -13   2   42.00    5.00
  -1  13   2   54.79    6.70
   1  13  -2   40.40    5.40
   1  13  -2   40.10    6.10
   1  13  -2   47.30    3.40
   1  13  -2   56.39    5.60
  -1  13   2   51.79    5.30
  -1  13   2   50.49    6.10
   1  13  -2   63.09    6.00
  -1  13   2   44.10    5.50
  -1  13   2   45.30    5.50
   0 -13  -2  237.38   11.70
   0 -13   2  251.57   14.60
   0 -13   2  225.88   11.60
   0 -13  -2  238.08   13.80
   0 -13   2  210.98   11.90
   0 -13  -2  243.18   13.50
   0 -13   2  198.28   12.90
   0 -13  -2  211.58   13.60
   0 -13   2  220.18   12.00
   0 -13   2  227.48   12.80
   0 -13  -2  225.88   12.00
   0  13  -2  239.88   13.90
   0  13  -2  240.78   11.50
   0  13  -2  218.38    7.90
   0  13   2  231.18   11.40
   0  13   2  222.78   12.90
   0  13   2  246.98   13.80
   0  13  -2  220.58   12.20
   0  13  -2  236.28   12.40
   0  13  -2  222.78    8.00
   0  13   2  263.97   12.90
  -1 -13  -2   65.49    4.80
  -1 -13  -2   60.09    7.20
   1 -13   2   66.89    7.00
  -1 -13  -2   63.79    7.40
   1 -13   2   58.69    7.30
   1 -13   2   60.99    4.70
   1 -13   2   61.79    7.10
  -1 -13  -2   47.50    6.30
   1  13   2   57.89    7.70
  -1  13  -2   66.69    7.30
   1  13   2   64.99    4.60
   1  13   2   60.79    6.70
  -1  13  -2   61.69    4.70
  -1  13  -2   71.69    7.00
   1  13   2   55.29    6.70
  -2 -13  -2   -1.50    2.40
  -2 -13  -2    0.90    2.80
   2 -13   2   -2.10    2.70
   2 -13   2    9.40    4.00
   2 -13   2    1.50    2.80
  -2 -13  -2    5.40    3.20
   2  13   2   -3.10    1.90
  -2  13  -2   -0.70    2.20
   2  13   2    5.50    3.90
   2  13   2    6.20    1.80
  -2  13  -2    5.10    3.00
  -2  13  -2    0.60    1.60
   3 -13   2   11.20    4.50
  -3 -13  -2    3.90    2.90
   3 -13   2    5.80    3.80
  -3 -13  -2    4.60    3.60
  -3 -13  -2    2.10    3.10
   3 -13   2   -0.40    2.20
   3 -13   2   -0.90    2.50
  -3 -13  -2    0.20    3.50
   3  13   2    3.70    3.20
   3  13   2    7.50    4.20
   3  13   2    1.80    2.10
  -3  13  -2    3.40    3.30
  -3  13  -2    4.40    2.70
  -3  13  -2    4.90    3.60
   4 -13   2   62.69    6.80
  -4 -13  -2   57.79    6.90
   4 -13   2   54.29    8.30
  -4 -13  -2   60.69    9.10
   4 -13   2   68.09    8.40
   4 -13   2   55.69    7.50
  -4 -13  -2   46.50    6.50
  -4 -13  -2   67.19    9.00
   4  13   2   51.79    8.00
  -4  13  -2   48.20    8.00
   4  13   2   62.99    9.00
   4  13   2   48.50    6.90
  -4  13  -2   66.89    8.80
  -4  13  -2   67.99    7.40
  -5 -13  -2  171.38   14.90
   5 -13   2  157.78   14.30
   5 -13   2  167.38   14.30
  -5 -13  -2  165.68   15.00
  -5  13  -2  160.78   14.70
   5  13   2  161.88   15.00
   5  13   2  160.78   14.20
  -6 -13  -2  298.67   22.10
   6 -13   2  351.96   22.40
   6 -13   2  321.37   21.90
  -6 -13  -2  322.27   22.70
  -6  13  -2  296.47   22.20
   6  13   2  340.07   23.80
   6  13   2  330.27   21.90
  -7 -14   2   -1.80    4.50
   7 -14  -2    2.40    5.60
   7  14  -2   -2.40    5.30
  -7  14   2    4.50    8.40
   7  14  -2    2.80    5.00
  -7  14   2   -4.70    4.20
   6 -14  -2   46.50   10.20
   6 -14  -2   29.30    7.40
  -6 -14   2   26.10    7.30
  -6 -14   2   25.40    8.80
   6  14  -2   43.20    9.20
   6  14  -2   27.10    8.00
  -6  14   2   34.10    8.20
  -6  14   2   14.70    6.30
   5 -14  -2  113.09   12.30
  -5 -14   2  100.39   10.30
  -5 -14   2   84.49   11.60
   5 -14  -2  100.89   10.00
  -5 -14   2  112.59   14.90
   5  14  -2   86.19   11.10
  -5  14   2   95.89   12.20
   5  14  -2   77.59    9.90
  -4 -14   2   60.29    8.00
  -4 -14   2   45.80    7.50
   4 -14  -2   53.79    7.10
   4 -14  -2   56.59   10.10
  -4 -14   2   44.20    9.30
  -4 -14   2   44.10    6.60
   4 -14  -2   54.59    7.40
   4 -14  -2   52.29    6.70
  -4  14   2   63.69    6.70
  -4  14   2   48.80    7.60
   4  14  -2   53.49    7.30
   4  14  -2   54.19    8.50
  -4  14   2   50.69    7.70
  -3 -14   2   45.00    7.10
  -3 -14   2   45.80    5.60
  -3 -14   2   52.89    7.80
  -3 -14   2   42.80    5.00
   3 -14  -2   53.19    6.90
   3 -14  -2   46.80    7.00
   3 -14  -2   54.79    7.70
  -3 -14   2   44.50    8.20
   3 -14  -2   38.40    5.10
   3  14  -2   35.70    7.20
   3  14  -2   60.19    6.20
   3  14  -2   37.80    5.80
  -3  14   2   40.70    5.30
  -3  14   2   46.00    6.80
  -3  14   2   41.30    5.30
  -3  14   2   47.10    7.10
  -2 -14   2   79.19    6.90
  -2 -14   2   79.49    8.50
   2 -14  -2   72.79    5.30
   2 -14  -2   65.49    7.70
  -2 -14   2   75.49    6.60
  -2 -14   2   83.19    8.70
  -2 -14   2   72.79    8.70
   2 -14  -2   75.19    8.00
   2 -14  -2   94.49    9.10
  -2  14   2   82.79    8.10
  -2  14   2   68.39    7.90
   2  14  -2   95.29    9.50
   2  14  -2   79.49    6.90
  -2  14   2   73.29    6.50
   2  14  -2   72.09    7.40
  -1 -14   2   32.90    5.30
  -1 -14   2   26.10    5.70
  -1 -14   2   37.40    5.20
  -1 -14   2   37.20    7.10
   1 -14  -2   36.20    5.70
   1 -14  -2   34.30    4.80
   1 -14  -2   24.50    5.80
  -1 -14   2   33.20    4.80
   1 -14  -2   32.50    5.80
   1 -14  -2   32.60    5.30
  -1 -14   2   37.40    5.00
  -1  14   2   32.80    4.70
  -1  14   2   31.40    5.30
   1  14  -2   35.40    6.70
  -1  14   2   37.20    5.90
   1  14  -2   34.10    4.90
   1  14  -2   35.20    3.00
   1  14  -2   36.90    4.90
   0 -14  -2 1489.85   52.59
   0 -14   2 1532.25   52.39
   0 -14  -2 1387.76   49.10
   0 -14   2 1430.66   52.39
   0 -14  -2 1452.65   51.79
   0 -14  -2 1489.45   48.60
   0 -14   2 1421.76   48.60
   0  14   2 1316.07   49.20
   0  14  -2 1463.65   43.80
   0  14  -2 1257.87   47.40
   0  14   2 1565.54   54.19
   0  14  -2 1564.74   50.29
   0  14  -2 1490.15   49.80
   0  14  -2 1521.15   52.29
   0  14   2 1426.66   48.30
   1 -14   2  502.45   22.30
   1 -14   2  476.15   17.60
  -1 -14  -2  416.76   21.80
  -1 -14  -2  463.95   17.70
  -1 -14  -2  489.35   22.70
  -1 -14  -2  437.16   21.60
   1 -14   2  499.85   22.70
   1 -14   2  475.65   21.90
  -1  14  -2  472.95   22.40
   1  14   2  467.75   21.50
   1  14   2  447.26   18.20
  -1  14  -2  460.15   21.10
   1  14   2  445.56   21.70
  -1  14  -2  467.35   16.20
  -2 -14  -2  106.99    9.40
   2 -14   2  107.99    9.40
   2 -14   2   86.19    8.90
   2 -14   2   94.39    8.50
   2 -14   2   85.99    8.30
  -2 -14  -2   96.49    9.70
  -2 -14  -2   92.69    9.20
   2  14   2   96.19    5.40
  -2  14  -2   94.49    9.40
   2  14   2   91.89    9.20
  -2  14  -2  101.29    9.20
   2  14   2  113.89    9.90
  -2  14  -2   96.29    6.40
  -3 -14  -2 1120.69   41.50
   3 -14   2 1075.39   40.20
   3 -14   2  987.00   41.10
  -3 -14  -2 1070.49   44.20
   3 -14   2 1101.99   41.00
  -3 -14  -2 1075.39   42.90
   3 -14   2 1080.29   43.40
  -3 -14  -2 1069.99   41.50
  -3  14  -2 1099.89   43.50
   3  14   2 1073.49   37.20
   3  14   2 1076.09   43.50
  -3  14  -2 1103.89   43.30
   3  14   2 1093.09   42.90
  -3  14  -2 1341.97   47.20
   4 -14   2    6.30    4.20
  -4 -14  -2    5.20    4.50
  -4 -14  -2    3.90    3.60
  -4 -14  -2    0.80    2.70
  -4 -14  -2    1.60    3.40
   4 -14   2   -1.30    3.20
   4 -14   2   -1.70    2.30
   4  14   2   -0.80    2.90
   4  14   2   -1.10    3.00
  -4  14  -2    1.20    3.50
  -4  14  -2    1.30    3.50
   5 -14   2   25.90    7.40
   5 -14   2   21.70    7.50
  -5 -14  -2   16.00    7.10
  -5 -14  -2   19.00    6.50
  -5  14  -2   15.40    6.10
  -5  14  -2   28.10    7.30
   5  14   2   23.70    8.10
   5  14   2   24.50    6.90
  -6 -14  -2   20.10    7.60
   6 -14   2   21.30    7.30
   6 -14   2   28.00    8.40
  -6 -14  -2   37.10    9.30
   6  14   2   25.00    8.10
  -6  14  -2   28.50    8.60
   6  14   2   22.00    8.20
  -6 -15   2   14.90    7.70
   6 -15  -2   14.50    6.40
   6  15  -2   15.80    6.90
  -6  15   2   35.40    9.30
  -6  15   2   24.00    7.50
   6  15  -2   16.00    6.10
   5 -15  -2    1.60    3.90
  -5 -15   2   21.30    8.40
  -5 -15   2    4.30    3.80
  -5 -15   2   14.00    8.00
   5  15  -2    9.10    4.80
  -5  15   2    5.60    5.00
   5  15  -2    9.60    5.40
  -5  15   2    7.10    4.60
   4 -15  -2   13.80    5.60
  -4 -15   2   25.00    5.40
  -4 -15   2   16.30    6.10
  -4 -15   2   16.60    5.90
  -4 -15   2   19.00    6.10
   4 -15  -2   22.10    5.60
   4 -15  -2   30.00    6.80
   4 -15  -2   20.80    5.50
   4  15  -2   24.10    6.20
   4  15  -2   17.50    6.00
  -4  15   2    7.70    4.60
  -4  15   2   21.70    5.80
  -3 -15   2   13.70    5.70
  -3 -15   2    0.30    3.40
  -3 -15   2    3.90    3.80
   3 -15  -2    8.00    3.80
   3 -15  -2    7.20    4.50
  -3 -15   2    9.80    3.20
   3 -15  -2   11.70    5.00
   3 -15  -2   15.70    4.80
  -3  15   2    8.40    4.10
  -3  15   2   12.90    4.90
  -3  15   2   11.80    3.60
   3  15  -2    3.10    3.10
  -3  15   2    7.30    3.10
   3  15  -2    8.90    4.30
   3  15  -2   14.80    5.40
   2 -15  -2  571.64   27.10
  -2 -15   2  516.35   26.10
  -2 -15   2  631.74   28.20
  -2 -15   2  580.24   26.60
   2 -15  -2  595.34   26.50
  -2 -15   2  608.94   23.80
   2 -15  -2  562.34   26.30
   2  15  -2  602.84   24.20
  -2  15   2  592.84   23.90
  -2  15   2  606.34   26.30
  -2  15   2  594.64   26.80
   2  15  -2  596.14   24.90
   2  15  -2  612.04   27.80
  -1 -15   2   13.20    5.40
   1 -15  -2   12.10    3.90
   1 -15  -2   15.40    4.10
  -1 -15   2   25.00    5.80
   1 -15  -2   13.30    5.10
   1 -15  -2   14.80    4.90
  -1 -15   2    8.10    4.30
  -1 -15   2    7.00    3.30
   1  15  -2   16.20    4.80
   1  15  -2   19.70    4.60
  -1  15   2    5.90    3.50
  -1  15   2   12.10    4.20
  -1  15   2   11.70    3.60
   1  15  -2   13.70    4.80
   0 -15   2   12.70    5.00
   0 -15  -2   12.20    4.90
   0 -15   2   16.80    4.40
   0 -15  -2   13.50    4.60
   0 -15  -2   11.80    4.20
   0 -15  -2   14.40    4.10
   0 -15   2   11.10    3.70
   0 -15   2   10.30    4.80
   0  15   2   13.90    3.90
   0  15  -2   16.00    4.60
   0  15  -2   10.90    3.70
   0  15   2    6.40    3.60
   0  15   2   14.70    4.30
   0  15  -2   10.10    3.60
   0  15   2   11.80    4.30
  -1 -15  -2  375.86   19.40
  -1 -15  -2  337.17   14.40
   1 -15   2  358.86   18.60
   1 -15   2  347.17   18.50
  -1 -15  -2  345.87   19.20
   1 -15   2  369.06   14.60
   1 -15   2  367.06   19.40
  -1 -15  -2  358.46   18.80
   1  15   2  314.87   17.40
  -1  15  -2  333.47   18.60
   1  15   2  360.86   18.10
  -1  15  -2  319.87   17.40
   1  15   2  338.57   18.50
   2 -15   2   48.80    6.90
   2 -15   2   57.09    7.30
  -2 -15  -2   52.39    7.00
   2 -15   2   52.19    6.60
   2 -15   2   35.40    7.10
  -2 -15  -2   45.50    7.30
  -2 -15  -2   40.20    6.70
  -2  15  -2   70.79    8.00
  -2  15  -2   56.59    7.70
   2  15   2   51.39    7.20
   2  15   2   47.70    7.10
   3 -15   2   34.10    6.40
  -3 -15  -2   39.60    8.70
   3 -15   2   26.60    6.00
  -3 -15  -2   39.00    6.70
   3 -15   2   27.80    5.80
  -3 -15  -2   31.50    6.70
   3 -15   2   22.70    6.40
   3  15   2   32.10    6.80
  -3  15  -2   24.50    6.00
  -3  15  -2   18.60    5.50
   3  15   2   35.60    7.50
   4 -15   2    0.10    3.20
  -4 -15  -2    3.60    3.70
   4 -15   2    1.80    3.50
   4 -15   2    5.40    8.40
  -4 -15  -2   -0.60    3.00
   4  15   2    2.60    3.40
   4  15   2    3.70    4.00
  -4  15  -2   -3.00    2.70
  -4  15  -2    2.20    3.50
  -5 -15  -2    8.60    5.10
   5 -15   2    5.70    5.00
   5 -15   2    6.10    5.10
  -5 -15  -2    2.80    4.70
  -5  15  -2    1.10    3.70
   5  15   2   -1.20    4.10
   5  15   2   17.80    6.90
  -5  15  -2    6.30    4.90
  -6 -15  -2   37.90   10.00
  -6 -15  -2   49.70   10.70
   6 -15   2   43.30   10.80
   6 -15   2   51.19   10.90
   6  15   2   50.49   11.60
   6  15   2   50.39   10.90
  -6  15  -2   45.90   10.40
   6 -16  -2   21.90    7.70
  -6 -16   2   16.20    7.20
   6  16  -2   11.20    5.70
  -6  16   2   16.40    7.10
  -6  16   2   23.10    7.60
   6  16  -2   20.40    7.60
   5 -16  -2    0.20    3.90
  -5 -16   2    1.60    5.30
  -5  16   2    2.10    3.90
   5  16  -2   -2.40    3.10
  -5  16   2   -0.50    3.00
   4 -16  -2  261.17   16.00
  -4 -16   2  206.08   16.90
  -4 -16   2  231.18   17.40
  -4 -16   2  226.58   15.60
  -4 -16   2  226.48   16.00
   4 -16  -2  234.98   15.80
   4 -16  -2  230.28   18.80
  -4  16   2  237.58   16.40
   4  16  -2  221.98   18.00
   4  16  -2  192.18   14.20
  -4  16   2  223.78   16.40
  -3 -16   2    3.00    2.40
  -3 -16   2   -0.80    3.10
   3 -16  -2    0.70    3.40
   3 -16  -2    1.20    3.60
  -3 -16   2    3.00    3.60
  -3 -16   2    5.00    4.90
   3  16  -2    0.70    2.60
  -3  16   2    0.30    3.00
  -3  16   2    4.50    3.50
   3  16  -2   -2.80    2.10
   3  16  -2   -2.90    2.10
  -3  16   2    4.40    2.70
  -2 -16   2  830.72   34.90
   2 -16  -2  777.82   34.70
   2 -16  -2  831.12   34.10
   2 -16  -2  876.01   35.00
  -2 -16   2  782.92   34.10
  -2 -16   2  808.52   30.80
  -2 -16   2  875.31   45.70
  -2  16   2  800.82   31.20
  -2  16   2  804.42   34.30
   2  16  -2  827.62   32.20
  -2  16   2  780.82   33.20
   2  16  -2  831.72   35.30
   2  16  -2  865.21   32.10
  -1 -16   2   69.19    7.60
  -1 -16   2   64.39    7.10
   1 -16  -2   73.19    7.70
   1 -16  -2   86.49    9.00
  -1 -16   2   66.49    8.50
  -1 -16   2   75.19    8.90
   1 -16  -2   64.09    8.60
   1 -16  -2   64.09    7.20
   1  16  -2   73.99    7.30
  -1  16   2   76.39    7.90
  -1  16   2   70.19    7.00
  -1  16   2   90.59    9.00
   1  16  -2   75.79    8.70
   1  16  -2   59.09    6.80
   0 -16  -2 2119.39   67.09
   0 -16  -2 2064.39   69.99
   0 -16   2 2048.59   70.89
   0 -16  -2 1954.80   70.39
   0 -16   2 2039.50   67.09
   0 -16  -2 2085.69   71.79
   0 -16   2 2020.40   71.49
   0 -16   2 2030.40   69.09
   0  16   2 2002.80   68.69
   0  16  -2 2112.59   68.89
   0  16   2 2130.39   69.49
   0  16  -2 2003.80   70.79
   0  16  -2 2012.60   67.89
   0  16   2 2045.30   70.59
  -1 -16  -2   -0.30    3.70
   1 -16   2    4.00    4.30
   1 -16   2   -0.90    3.00
  -1 -16  -2    2.80    3.20
   1 -16   2    4.50    2.20
  -1 -16  -2   -1.10    2.60
   1 -16   2    3.20    3.60
  -1  16  -2    1.40    2.90
   1  16   2    1.60    3.20
  -1  16  -2   -1.80    2.20
   1  16   2    3.90    2.90
   1  16   2    5.80    3.40
  -2 -16  -2   13.50    4.80
   2 -16   2    3.90    3.90
   2 -16   2   14.70    5.20
  -2 -16  -2    5.80    4.30
   2 -16   2    7.90    4.20
   2 -16   2    7.10    3.50
  -2 -16  -2    6.10    3.60
  -2  16  -2    3.10    3.30
   2  16   2    7.80    4.40
  -2  16  -2    9.40    4.50
   2  16   2    6.00    3.90
  -3 -16  -2  161.18   14.30
  -3 -16  -2  152.58   12.20
   3 -16   2  184.18   14.40
   3 -16   2  180.48   12.50
   3 -16   2  189.08   13.20
   3 -16   2  165.98   12.70
   3  16   2  163.28   13.70
  -3  16  -2  192.48   14.40
  -3  16  -2  188.98   14.40
   3  16   2  185.28   14.20
   4 -16   2  182.08   14.20
   4 -16   2  188.48   15.50
  -4 -16  -2  175.38   14.60
  -4 -16  -2  178.08   15.90
  -4 -16  -2  171.58   13.40
  -4  16  -2  183.68   15.10
   4  16   2  210.08   16.60
  -4  16  -2  163.68   14.60
  -5 -16  -2  156.08   15.00
  -5 -16  -2  158.18   16.00
   5 -16   2  167.08   15.60
   5 -16   2  179.98   15.50
   5  16   2  181.98   16.90
  -5  16  -2  164.08   15.40
  -5  16  -2  174.68   16.10
   5  16   2  152.88   14.40
   6 -16   2   14.30    6.50
  -6 -16  -2    4.40    5.80
  -6 -16  -2    7.60    6.90
   6 -16   2    4.90    6.00
   6  16   2   14.60    6.80
   6 -17  -2    5.50    6.80
  -6 -17   2    2.90    6.30
  -6  17   2   10.60    6.30
  -6  17   2    9.50    6.10
   6  17  -2    3.40    5.20
   6  17  -2    5.60    4.40
  -5 -17   2   -1.20    3.70
   5 -17  -2   -4.30    3.30
   5  17  -2   -2.10    3.10
   5  17  -2    1.80    3.50
  -5  17   2   -1.10    3.10
  -5  17   2    4.80    4.60
   4 -17  -2    6.80    4.50
  -4 -17   2   -6.50    2.70
   4 -17  -2    1.60    3.70
  -4 -17   2    5.30    4.30
  -4 -17   2    3.30    4.40
   4 -17  -2    4.30    4.60
   4  17  -2    6.10    3.90
   4  17  -2    3.80    4.70
  -4  17   2    2.60    4.10
  -4  17   2    1.10    3.50
  -3 -17   2  151.78   13.30
   3 -17  -2  158.98   13.20
   3 -17  -2  134.59   12.60
  -3 -17   2  135.19   12.80
  -3 -17   2  143.69   12.50
   3 -17  -2  142.89   12.10
  -3  17   2  139.59   10.30
  -3  17   2  163.88   12.80
   3  17  -2  147.29   11.30
  -3  17   2  153.18   13.00
   3  17  -2  139.99   10.60
   3  17  -2  151.38   13.50
   2 -17  -2  127.89   12.00
  -2 -17   2  130.79   10.90
   2 -17  -2  143.19   12.10
   2 -17  -2  137.09   11.60
  -2 -17   2  132.89   12.40
  -2 -17   2  140.29   11.90
  -2 -17   2  150.88   12.70
   2  17  -2  123.79   11.80
  -2  17   2  131.89   11.90
   2  17  -2  135.39   10.30
  -2  17   2  156.98   11.80
   2  17  -2  142.49   10.40
  -1 -17   2  311.47   18.80
  -1 -17   2  345.17   18.00
   1 -17  -2  305.87   20.50
   1 -17  -2  349.37   17.80
   1 -17  -2  334.77   19.20
   1 -17  -2  328.27   17.40
  -1 -17   2  337.67   19.90
  -1 -17   2  336.87   17.20
   1  17  -2  352.26   17.30
  -1  17   2  294.87   17.10
  -1  17   2  304.77   18.20
  -1  17   2  316.67   16.50
   1  17  -2  323.57   19.20
   1  17  -2  314.27   16.50
   0 -17  -2   97.09    9.30
   0 -17   2   93.79    9.20
   0 -17  -2   85.89   11.20
   0 -17   2   91.29    9.80
   0 -17   2   82.39    7.70
   0 -17  -2   76.29    7.30
   0 -17  -2   85.19    9.50
   0  17  -2   84.99    8.40
   0  17   2   91.59    9.60
   0  17  -2   74.59    9.00
   0  17   2   83.99    8.50
   0  17   2  106.89    9.30
   0  17  -2   89.39    8.10
  -1 -17  -2    5.10    4.00
   1 -17   2   10.30    4.90
   1 -17   2   14.30    4.90
  -1 -17  -2    8.50    4.10
  -1 -17  -2   11.00    5.00
   1 -17   2   16.60    8.40
  -1  17  -2   14.80    5.00
   1  17   2   13.60    4.40
   1  17   2   12.10    4.70
   1  17   2   19.30    5.40
  -1  17  -2   11.80    4.80
   2 -17   2    5.10    4.50
  -2 -17  -2    2.70    3.90
  -2 -17  -2    1.80    3.50
   2 -17   2   -2.40    2.70
  -2 -17  -2    6.00    4.00
   2 -17   2   -3.40    2.90
   2 -17   2    1.00    3.00
   2  17   2    0.90    2.90
   2  17   2   -0.50    2.40
  -2  17  -2   -4.40    2.20
  -2  17  -2    2.00    3.30
   3 -17   2  183.88   13.90
  -3 -17  -2  202.48   14.60
   3 -17   2  263.67   23.20
   3 -17   2  203.08   15.70
   3 -17   2  208.48   14.10
  -3 -17  -2  240.18   16.00
  -3 -17  -2  199.28   16.10
   3  17   2  219.28   16.10
  -3  17  -2  227.68   16.20
   3  17   2  194.08   14.90
  -3  17  -2  221.28   16.10
  -4 -17  -2   -0.20    3.80
   4 -17   2    7.30    7.50
  -4 -17  -2    1.20    3.40
   4 -17   2    1.10    3.50
  -4  17  -2   -4.30    3.10
   4  17   2    2.20    3.70
  -4  17  -2    7.70    4.80
   4  17   2    5.00    4.60
  -5 -17  -2  398.56   26.90
  -5 -17  -2  442.86   26.40
   5 -17   2  436.76   25.30
   5 -17   2  421.16   26.30
   5  17   2  453.85   26.10
   5  17   2  437.96   27.30
  -5  17  -2  441.66   26.20
  -5  17  -2  422.06   26.60
   6 -17   2   27.00    8.80
  -6 -17  -2   27.20    8.70
  -6  17  -2   38.60   10.70
   6  17   2   25.50    8.50
   6  17   2   28.00    9.20
   6 -18  -2    1.00    4.70
  -6 -18   2   -1.80    4.90
   6  18  -2    1.40    4.50
  -6  18   2    3.00    4.90
  -5 -18   2    3.40    6.00
   5 -18  -2    5.00    5.40
   5  18  -2   20.30    7.50
  -5  18   2    5.50    4.40
  -5  18   2    9.00    5.70
   5  18  -2   13.70    5.20
   4 -18  -2   33.00    8.20
   4 -18  -2   26.30    7.40
  -4 -18   2   42.40    8.90
  -4 -18   2   47.90    9.20
  -4 -18   2   35.00    8.80
   4 -18  -2   47.10    8.70
  -4  18   2   40.70    8.30
   4  18  -2   55.99   10.60
   4  18  -2   42.00    7.90
  -4  18   2   55.89    9.20
   3 -18  -2    1.50    3.80
   3 -18  -2    0.80    3.80
  -3 -18   2   -2.30    2.90
  -3 -18   2    3.60    4.60
  -3 -18   2    3.40    4.40
   3 -18  -2    5.00    4.30
   3  18  -2   -3.70    1.80
  -3  18   2    2.90    3.60
  -3  18   2    2.80    3.20
   3  18  -2   -2.20    2.90
  -2 -18   2    8.40    4.30
  -2 -18   2    2.30    4.10
   2 -18  -2    9.20    4.80
  -2 -18   2    3.40    4.00
   2 -18  -2    9.30    4.40
   2 -18  -2    6.30    4.80
   2  18  -2    6.00    4.30
   2  18  -2    5.00    3.50
  -2  18   2    4.10    3.50
  -2  18   2    7.00    4.60
  -2  18   2    6.90    3.50
   2  18  -2    7.20    3.40
  -1 -18   2  108.29   11.60
   1 -18  -2  108.09    9.80
   1 -18  -2  110.39   10.80
   1 -18  -2  105.59    9.60
  -1 -18   2  106.59   10.80
  -1 -18   2  109.99    9.40
   1 -18  -2   90.49   10.90
  -1 -18   2  118.89   10.30
   1  18  -2   97.69    8.70
  -1  18   2  108.79    9.80
  -1  18   2  114.39    9.50
   1  18  -2  118.29    9.90
  -1  18   2  114.39   11.00
   1  18  -2  105.59   11.00
   0 -18  -2    7.80    4.50
   0 -18   2   22.80    6.50
   0 -18   2   28.00    6.60
   0 -18   2   14.00    4.10
   0 -18  -2   11.10    4.60
   0 -18   2   22.00    6.60
   0 -18  -2   17.10    5.40
   0 -18  -2   18.80    5.70
   0  18  -2   15.10    5.20
   0  18  -2   26.10    5.70
   0  18   2   15.70    5.00
   0  18   2   25.40    5.80
   0  18  -2    9.90    4.60
   0  18   2   26.10    5.80
   1 -18   2   39.80    8.20
  -1 -18  -2   33.80    7.20
  -1 -18  -2   46.40    9.10
   1 -18   2   50.99    8.00
   1 -18   2   45.70    7.20
  -1 -18  -2   36.90    7.60
   1  18   2   41.60    6.80
   1  18   2   63.89    8.50
  -1  18  -2   42.60    6.80
   1  18   2   36.40    7.10
  -1  18  -2   57.19    8.20
   2 -18   2  171.58   12.40
  -2 -18  -2  169.38   14.00
  -2 -18  -2  150.28   13.50
   2 -18   2  165.68   13.70
   2 -18   2  166.08   13.80
  -2 -18  -2  159.88   13.10
   2 -18   2  172.38   13.40
   2  18   2  160.58   13.00
   2  18   2  185.28   14.20
   2  18   2  170.58   13.60
  -2  18  -2  181.98   14.20
  -2  18  -2  182.58   13.90
  -3 -18  -2   39.70    8.20
   3 -18   2   42.90    7.10
  -3 -18  -2   46.00    9.00
  -3 -18  -2   24.60    7.80
   3 -18   2   30.20    7.80
   3 -18   2   49.20    7.60
   3 -18   2   46.90    7.60
  -3  18  -2   49.20   12.20
   3  18   2   29.00    7.20
   3  18   2   23.90    6.80
  -3  18  -2   44.10    8.90
  -4 -18  -2  448.16   26.50
   4 -18   2  388.26   22.60
   4 -18   2  395.76   24.40
  -4 -18  -2  472.95   24.10
   4  18   2  394.36   24.60
  -4  18  -2  380.66   24.30
  -4  18  -2  369.26   23.40
   4  18   2  399.76   23.80
   5 -18   2   89.99   12.40
   5 -18   2   81.29   10.80
  -5 -18  -2   79.69   12.30
  -5 -18  -2  104.99   12.60
   5  18   2   86.29   11.80
  -5  18  -2   74.19   11.30
  -5  18  -2   77.39   12.10
   5  18   2   79.29   12.40
  -5 -19   2    0.70    5.10
   5 -19  -2   -0.10    4.20
  -5  19   2    3.40    5.10
   5  19  -2   11.00    5.80
  -5  19   2    0.80    3.60
   4 -19  -2    5.20    4.70
   4 -19  -2    5.20    5.20
  -4 -19   2    7.60    5.70
  -4 -19   2    6.80    5.60
   4 -19  -2   15.80    6.10
  -4 -19   2    3.60    4.50
   4  19  -2    6.00    4.00
  -4  19   2    7.40    5.00
  -4  19   2   -3.70    3.00
   4  19  -2   12.80    6.40
   3 -19  -2    8.80    6.20
   3 -19  -2    2.70    3.70
   3 -19  -2    0.30    3.80
  -3 -19   2   -1.50    3.80
  -3 -19   2    0.20    3.80
  -3 -19   2    3.80    4.30
   3  19  -2    2.20    3.60
  -3  19   2    1.40    3.70
  -3  19   2    3.10    4.10
   3  19  -2    5.20    4.50
   2 -19  -2   -1.70    3.70
  -2 -19   2    6.60    4.90
   2 -19  -2    3.70    3.90
  -2 -19   2    4.50    4.20
   2 -19  -2    8.90    4.80
  -2 -19   2    1.60    4.40
  -2  19   2    4.60    3.40
  -2  19   2    1.50    3.60
  -2  19   2    0.10    3.60
   2  19  -2   -3.60    2.60
   2  19  -2    2.40    3.00
   2  19  -2    3.10    3.30
  -1 -19   2  976.50   38.00
  -1 -19   2  918.51   41.60
   1 -19  -2 1050.39   42.10
   1 -19  -2  943.31   38.40
   1 -19  -2  965.60   38.60
  -1 -19   2  976.60   39.00
  -1 -19   2  916.81   40.60
   1 -19  -2 1036.10   43.00
   1  19  -2 1023.80   38.70
   1  19  -2  967.80   41.70
   1  19  -2  975.10   37.50
  -1  19   2 1017.40   39.40
  -1  19   2  971.70   38.00
  -1  19   2 1023.00   41.30
   0 -19  -2   63.39    7.10
   0 -19   2   69.69    7.50
   0 -19  -2   83.99   10.50
   0 -19   2   81.09    9.80
   0 -19   2   70.99    8.50
   0 -19  -2   59.09    8.40
   0 -19   2   74.49   10.00
   0 -19  -2   82.49    9.20
   0  19   2   47.40    7.00
   0  19   2   90.49   10.00
   0  19  -2   75.39    7.70
   0  19  -2   76.69    9.50
   0  19  -2   71.49    8.50
   0  19   2   64.89    8.00
  -1 -19  -2  235.78   16.40
   1 -19   2  215.18   16.10
   1 -19   2  218.58   15.90
  -1 -19  -2  211.68   16.40
  -1 -19  -2  252.67   16.70
   1 -19   2  226.38   15.70
  -1  19  -2  203.38   14.80
   1  19   2  226.08   15.50
   1  19   2  211.38   14.50
  -1  19  -2  228.38   16.30
   1  19   2  273.67   17.40
   2 -19   2    5.70    4.30
   2 -19   2    1.20    3.60
   2 -19   2    5.20    3.60
  -2 -19  -2    2.00    4.30
  -2 -19  -2    4.60    4.20
  -2 -19  -2    0.30    4.00
   2 -19   2   -0.60    3.50
  -2  19  -2   -2.80    2.60
   2  19   2    2.20    3.80
   2  19   2   -3.00    2.70
  -2  19  -2    9.90    5.30
   2  19   2   -0.60    3.00
  -3 -19  -2   34.30    7.70
  -3 -19  -2   58.19   10.70
   3 -19   2   39.60    7.60
   3 -19   2   56.59   11.00
   3 -19   2   39.70    8.10
   3 -19   2   40.00    7.80
  -3 -19  -2   48.50    9.90
  -3  19  -2   40.90    9.80
   3  19   2   35.80    8.20
   3  19   2   57.09   10.20
  -3  19  -2   47.80    9.20
  -4 -19  -2   28.80    8.00
  -4 -19  -2   21.10    7.10
   4 -19   2   17.60    6.10
   4 -19   2   22.10    7.70
   4  19   2   48.00   10.50
  -4  19  -2   11.00    5.80
  -4  19  -2   28.00    7.90
   4  19   2   15.70    6.30
   5 -19   2   17.70    7.00
  -5 -19  -2   26.50    9.20
   5 -19   2   17.00    6.40
  -5  19  -2   25.30    7.80
   5  19   2   21.30    7.30
  -5  19  -2   19.10    7.20
   5  19   2   27.90    8.90
   5 -20  -2    2.10    5.30
  -5 -20   2   12.70    6.90
  -5  20   2    5.70    5.20
   5  20  -2    3.90    4.80
   4 -20  -2   15.70    6.30
  -4 -20   2    8.40    6.20
   4 -20  -2   19.60    7.50
  -4 -20   2   25.00    8.60
  -4 -20   2   26.30    7.40
   4 -20  -2   16.10    6.10
  -4  20   2   18.30    6.80
  -4  20   2   22.50    6.80
   4  20  -2   18.70    7.10
   3 -20  -2  151.68   14.20
   3 -20  -2  157.48   15.40
  -3 -20   2  124.79   13.60
  -3 -20   2  148.79   14.00
   3 -20  -2  161.78   14.50
  -3 -20   2  146.39   14.20
  -3  20   2  173.18   14.90
  -3  20   2  161.58   13.40
   3  20  -2  171.98   15.30
   3  20  -2  148.39   11.90
   2 -20  -2   26.10    6.90
   2 -20  -2   38.40    8.90
   2 -20  -2   35.10    8.40
  -2 -20   2   39.20    8.40
  -2 -20   2   22.00    6.90
  -2  20   2   15.60    6.10
  -2  20   2   18.90    5.50
   2  20  -2   41.20    6.50
  -2  20   2   28.30    6.90
   2  20  -2   31.40    7.70
   2  20  -2   27.70    6.40
   1 -20  -2   17.20    7.00
  -1 -20   2   18.90    5.50
   1 -20  -2   10.40    5.70
  -1 -20   2   13.00    5.60
   1 -20  -2   16.10    5.30
   1 -20  -2   19.70    5.70
  -1 -20   2   11.10    4.80
  -1 -20   2    8.80    5.90
   1  20  -2   24.30    6.00
  -1  20   2   19.50    5.40
   1  20  -2   26.40    6.00
  -1  20   2   14.30    5.10
  -1  20   2   24.10    7.30
   1  20  -2   17.30    6.20
   0 -20  -2    9.90    4.80
   0 -20   2   10.20    5.60
   0 -20  -2    8.00    5.10
   0 -20   2   12.70    5.50
   0 -20  -2    2.50    3.70
   0 -20   2    5.20    4.30
   0  20  -2   12.90    4.90
   0  20  -2   10.10    4.30
   0  20   2    5.00    3.80
   0  20   2   13.40    4.90
   0  20   2    6.60    4.10
   0  20  -2    0.70    3.30
   1 -20   2  398.36   22.80
  -1 -20  -2  424.06   23.30
  -1 -20  -2  342.97   22.20
   1 -20   2  378.86   22.90
   1 -20   2  380.16   21.80
  -1 -20  -2  381.96   22.30
   1  20   2  403.36   21.00
   1  20   2  392.76   21.70
  -1  20  -2  397.26   21.80
   1  20   2  354.26   21.80
  -1  20  -2  396.36   22.90
   2 -20   2  294.67   18.90
   2 -20   2  245.28   15.80
  -2 -20  -2  238.38   18.00
   2 -20   2  242.78   17.20
   2 -20   2  224.18   24.60
  -2 -20  -2  239.58   19.50
   2  20   2  269.27   18.70
  -2  20  -2  247.58   19.00
   2  20   2  287.67   18.70
   2  20   2  260.37   17.00
  -3 -20  -2   45.80   10.30
  -3 -20  -2   54.69    9.30
   3 -20   2   41.70    9.10
   3 -20   2   55.29    8.60
  -3 -20  -2   45.20    9.00
   3 -20   2   41.80    8.00
   3 -20   2   53.89   10.00
  -3  20  -2   53.79   10.60
   3  20   2   60.29    9.70
   3  20   2   61.19    9.50
  -3  20  -2   59.09    9.70
  -4 -20  -2   -4.50    3.40
   4 -20   2    3.00    4.50
  -4 -20  -2   -3.90    4.80
   4 -20   2    1.40    3.60
  -4  20  -2   -2.70    3.10
   4  20   2   -1.30    3.40
   4  20   2   -0.70    3.90
  -4  20  -2    7.10    5.00
   5 -20   2   14.80    7.20
  -5 -20  -2   10.80    6.70
   5  20   2   16.50    8.70
   5  20   2   -0.30    4.70
  -5  20  -2   16.90    7.50
  -5  20  -2   14.00    7.00
   5 -21  -2    4.10    4.80
  -5 -21   2    3.40    6.20
  -5  21   2    4.40    5.50
   5  21  -2   -4.30    2.90
   4 -21  -2   17.20    7.30
  -4 -21   2   19.30    7.10
  -4 -21   2   16.00    6.10
  -4 -21   2    6.40    5.70
   4 -21  -2   12.40    6.10
   4 -21  -2   15.60    6.60
   4  21  -2   16.60    8.40
  -4  21   2   25.20    7.70
  -3 -21   2   -2.00    3.50
  -3 -21   2    4.30    5.00
   3 -21  -2    1.30    3.90
   3 -21  -2    7.80    4.90
  -3 -21   2    2.00    4.50
   3 -21  -2   11.00    5.80
  -3  21   2    2.00    3.80
   3  21  -2    1.60    4.30
  -3  21   2    2.50    4.70
  -2 -21   2  182.28   15.90
   2 -21  -2  193.18   15.70
   2 -21  -2  197.58   15.20
   2 -21  -2  176.28   15.80
  -2 -21   2  195.78   15.40
  -2 -21   2  206.88   16.60
   2  21  -2  169.28   15.50
  -2  21   2  205.88   16.30
  -2  21   2  175.08   13.90
   2  21  -2  198.58   15.40
  -1 -21   2  322.17   21.60
  -1 -21   2  377.26   20.70
  -1 -21   2  395.76   23.90
   1 -21  -2  349.27   22.00
   1 -21  -2  369.06   20.00
   1 -21  -2  353.96   19.90
   1 -21  -2  342.57   22.80
  -1  21   2  410.76   22.90
   1  21  -2  337.97   18.50
   1  21  -2  352.76   19.80
  -1  21   2  355.86   20.00
   1  21  -2  381.66   23.00
  -1  21   2  320.77   19.10
   0 -21  -2   82.09    9.50
   0 -21   2   81.19    9.20
   0 -21  -2   71.49   10.50
   0 -21   2   90.19   11.30
   0 -21   2   79.99   10.60
   0 -21  -2   56.19    9.40
   0  21   2   79.69    9.50
   0  21  -2   84.89    9.80
   0  21   2   87.29   10.50
   0  21   2   67.29    8.70
   1 -21   2  184.08   15.50
   1 -21   2  182.58   15.70
  -1 -21  -2  221.38   16.50
   1 -21   2  211.18   15.40
  -1 -21  -2  187.98   15.80
  -1 -21  -2  183.08   16.00
   1  21   2  232.78   15.30
   1  21   2  217.58   16.50
   1  21   2  186.68   14.80
  -1  21  -2  194.48   16.70
  -1  21  -2  181.98   14.50
   2 -21   2  139.19   13.20
  -2 -21  -2  110.59   12.80
   2 -21   2  114.89   12.70
   2 -21   2  135.39   12.80
  -2 -21  -2  143.79   13.50
  -2 -21  -2  125.79   13.30
   2  21   2  144.09   13.40
   2  21   2  109.39   12.70
  -2  21  -2  103.39   12.20
   2  21   2  120.89   11.70
  -2  21  -2  145.29   13.60
  -3 -21  -2    9.90    5.30
  -3 -21  -2    3.70    4.70
   3 -21   2    2.00    3.90
  -3 -21  -2    4.70    5.50
   3 -21   2    5.50    5.40
   3 -21   2    5.70    4.00
  -3  21  -2   -0.20    3.90
   3  21   2    8.30    5.40
   3  21   2    1.40    4.20
   3  21   2    1.80    4.30
  -3  21  -2    3.50    4.30
   4 -21   2  199.08   18.10
  -4 -21  -2  211.38   18.90
  -4  21  -2  207.08   17.50
  -4  21  -2  203.28   17.90
   4  21   2  170.88   16.20
   4  21   2  206.08   18.20
  -4 -22   2    6.60    5.60
   4 -22  -2   19.50    7.70
  -4 -22   2   21.20    7.70
  -4 -22   2    3.70    6.00
   4 -22  -2   10.80    6.30
   4 -22  -2    8.80    5.90
  -4  22   2   15.10    6.90
   4  22  -2   11.60    6.10
  -3 -22   2    6.60    5.40
  -3 -22   2   -0.80    3.90
   3 -22  -2    1.10    4.20
  -3 -22   2    0.50    4.00
   3 -22  -2   -2.40    3.20
   3 -22  -2   -0.50    3.90
  -3  22   2    3.70    4.40
   3  22  -2   -2.30    3.30
   2 -22  -2   13.30    5.90
   2 -22  -2   13.60    5.70
  -2 -22   2    7.60    5.20
   2 -22  -2   17.00    7.00
  -2 -22   2   28.20    8.70
  -2  22   2    3.80    4.20
   2  22  -2    7.50    5.20
  -1 -22   2    4.20    5.00
   1 -22  -2   17.40    7.00
   1 -22  -2   10.40    5.90
  -1 -22   2    9.90    6.30
  -1 -22   2    6.20    4.20
   1 -22  -2   15.70    5.30
  -1  22   2   20.40    6.90
  -1  22   2   11.20    4.80
   1  22  -2    7.30    5.30
   1  22  -2   11.20    4.70
   0 -22   2   21.60    7.90
   0 -22   2   11.00    5.80
   0 -22  -2   19.10    7.30
   0 -22   2   20.80    6.30
   0 -22  -2   12.20    5.80
   0 -22  -2   11.70    5.30
   0  22  -2   10.80    6.00
   0  22  -2   10.50    5.00
   0  22   2   21.10    6.50
   0  22   2   17.30    5.90
   0  22   2    9.80    5.00
   1 -22   2   12.90    5.90
  -1 -22  -2   -2.40    4.10
  -1 -22  -2    5.40    4.90
   1 -22   2    6.80    5.00
   1 -22   2    1.80    4.30
  -1 -22  -2    7.20    5.90
  -1  22  -2    5.40    4.90
   1  22   2    2.70    3.90
  -1  22  -2    5.90    4.30
   1  22   2    6.50    4.20
   1  22   2    7.60    5.00
   2 -22   2    8.60    5.60
   2 -22   2   22.20    6.70
  -2 -22  -2   25.90    7.80
  -2 -22  -2   10.50    6.30
   2 -22   2   25.00    7.30
  -2 -22  -2    8.00    5.50
  -2  22  -2    8.10    5.10
   2  22   2   12.40    7.00
   2  22   2   20.20    6.50
  -2  22  -2   14.10    5.80
   2  22   2   20.90    7.00
   3 -22   2   35.50    8.50
  -3 -22  -2   25.50    7.90
   3 -22   2   29.20    7.60
  -3 -22  -2   24.90    7.60
   3 -22   2   22.50    7.60
  -3 -22  -2   29.60    7.60
   3  22   2   25.40    7.70
  -3  22  -2   35.70    9.00
   3  22   2   32.10    8.30
  -3  22  -2   35.00    8.80
   4 -22   2  150.18   19.40
  -4 -22  -2  120.59   25.90
   4  22   2  122.79   14.50
  -4  22  -2  111.49   13.50
  -4  22  -2  101.39   13.40
   4  22   2  104.49   13.40
  -4 -23   2   23.20    8.50
  -4 -23   2   19.30    7.60
   4 -23  -2   15.70    8.50
  -4 -23   2   49.90   10.70
   4 -23  -2   25.80    9.50
   4  23  -2   15.80    7.70
  -4  23   2   26.40   12.00
   3 -23  -2    3.40    5.00
  -3 -23   2   -1.30    4.10
   3 -23  -2   -4.10    3.50
  -3 -23   2    0.60    5.20
  -3 -23   2   -1.80    3.40
   3 -23  -2    1.90    5.00
   3  23  -2    3.90    5.00
  -3  23   2   -0.50    4.00
  -2 -23   2  220.38   18.80
  -2 -23   2  210.48   17.70
   2 -23  -2  218.28   17.70
   2 -23  -2  219.58   16.70
  -2 -23   2  207.78   16.70
   2 -23  -2  211.88   18.30
   2  23  -2  197.48   17.70
  -2  23   2  198.48   17.20
   1 -23  -2    4.20    4.70
  -1 -23   2    2.90    4.30
   1 -23  -2    0.20    4.50
  -1 -23   2    9.30    6.30
   1  23  -2   -1.60    3.40
  -1  23   2    2.20    4.10
   0 -23   2    8.10    5.90
   0 -23  -2    4.30    4.60
   0 -23  -2   11.20    5.70
   0 -23   2    7.10    5.10
   0 -23  -2    2.50    5.80
   0 -23   2    6.50    5.90
   0  23  -2    7.20    5.30
   0  23   2    6.70    4.20
   0  23  -2    1.40    3.80
   0  23   2   16.70    6.10
  -1 -23  -2    3.40    4.80
   1 -23   2   17.40    7.20
   1 -23   2   19.00    6.20
  -1 -23  -2    5.40    5.10
   1 -23   2    7.80    5.50
  -1 -23  -2   10.70    6.00
  -1  23  -2   13.20    5.90
  -1  23  -2   11.50    5.80
   1  23   2    1.80    3.80
   1  23   2   13.00    5.70
   2 -23   2   51.69   10.50
  -2 -23  -2   46.90    9.50
  -2 -23  -2   38.40    9.50
   2 -23   2   37.30    8.50
  -2 -23  -2   43.70   10.00
   2 -23   2   60.39   10.10
  -2  23  -2   44.50    9.60
   2  23   2   35.00    8.70
   2  23   2   42.50    9.70
  -2  23  -2   38.50    9.10
  -3 -23  -2   26.00    8.70
  -3 -23  -2   10.70    5.40
   3 -23   2   32.00    8.70
   3 -23   2   24.20    7.30
  -3 -23  -2   17.50    7.20
   3 -23   2   15.20    6.60
  -3  23  -2   32.20    8.70
  -3  23  -2   19.90    7.10
   3  23   2   23.60    8.30
   3  23   2   23.20    8.20
  -4 -23  -2    5.50    6.30
   4 -23   2    9.30    6.90
   4  23   2    4.10    5.60
  -4  23  -2   15.10    7.30
  -4  23  -2    6.30    6.00
   3 -24  -2   12.10    6.20
  -3 -24   2    6.50    5.40
   3 -24  -2    0.90    5.70
  -3 -24   2   11.50    7.20
   3 -24  -2    3.30    4.90
  -3 -24   2   15.40   10.70
  -3  24   2    6.70    5.20
   3  24  -2    9.40    6.00
   2 -24  -2  155.28   16.00
   2 -24  -2  143.99   15.70
   2 -24  -2  145.19   15.10
  -2 -24   2  125.09   13.60
  -2 -24   2  165.08   15.90
   2  24  -2  146.29   15.60
  -2  24   2  173.28   16.30
   1 -24  -2   14.90    6.60
  -1 -24   2    1.90    4.70
  -1 -24   2   30.20    8.50
   1 -24  -2   16.50    7.30
  -1  24   2   12.00    6.50
   1  24  -2   17.90    6.80
   0 -24  -2   44.70    9.00
   0 -24  -2   44.70   10.70
   0 -24   2   56.39   11.00
   0 -24   2   59.19   11.80
   0 -24  -2   46.70   10.30
   0  24  -2   63.29   11.70
   0  24   2   60.79    9.20
   0  24   2   62.19   10.00
   0  24  -2   67.09    9.30
  -1 -24  -2  134.19   14.10
   1 -24   2  124.09   13.80
  -1 -24  -2  131.99   14.40
   1 -24   2  121.69   13.00
   1 -24   2  152.38   15.70
  -1 -24  -2  147.29   16.10
   1  24   2  162.68   15.40
   1  24   2  160.48   14.40
  -1  24  -2  124.49   14.20
  -1  24  -2  116.49   12.80
   2 -24   2  182.68   16.40
   2 -24   2  171.58   16.40
  -2 -24  -2  165.08   16.00
   2 -24   2  163.38   15.70
  -2 -24  -2  163.68   16.30
  -2  24  -2  178.28   16.60
   2  24   2  178.38   16.10
   2  24   2  172.98   16.20
  -2  24  -2  139.39   14.60
  -3 -24  -2   18.30    7.60
   3 -24   2   23.70    8.60
  -3 -24  -2    4.70    5.20
   3 -24   2   29.00    7.90
  -3 -24  -2   19.80    8.50
   3  24   2   21.20    7.70
  -3  24  -2   18.60    7.20
  -3  24  -2   33.30    8.90
   3  24   2   30.90    8.20
  -3 -25   2   74.69   12.00
   3 -25  -2   47.60   11.10
  -3 -25   2   32.90    9.30
   3 -25  -2   63.49   15.40
  -3 -25   2   68.99   15.70
   3 -25  -2   69.09   11.30
  -3  25   2   55.79   11.30
   3  25  -2   57.89   12.30
  -2 -25   2  173.08   17.30
   2 -25  -2  175.28   17.50
  -2 -25   2  178.18   16.80
   2 -25  -2  126.99   14.90
   2  25  -2  184.98   17.60
  -1 -25   2   14.70    7.80
   1 -25  -2   38.50    9.60
  -1 -25   2   31.80    8.40
   1 -25  -2   40.70   10.70
  -1  25   2   20.80    7.20
   1  25  -2   21.00    7.30
   0 -25   2   48.90   10.70
   0 -25  -2   44.70   11.60
   0 -25   2   52.19   11.40
   0 -25  -2   46.50   10.30
   0  25   2   33.80    8.60
   0  25  -2   52.79   10.00
   0  25  -2   38.60    9.20
   1 -25   2   85.19   12.90
  -1 -25  -2   78.19   12.70
  -1 -25  -2  102.19   12.90
   1 -25   2   90.19   12.20
   1 -25   2   79.19   11.00
  -1 -25  -2   76.39   11.40
   1  25   2   95.49   12.80
   1  25   2   75.99   10.90
  -1  25  -2   87.79   12.60
  -1  25  -2   84.69   11.50
  -2 -25  -2   20.80    8.50
   2 -25   2   25.50    8.30
  -2 -25  -2   27.50    8.80
  -2 -25  -2   22.40    7.20
   2 -25   2   33.40    8.70
   2 -25   2   52.09   10.50
   2  25   2   38.10    9.50
  -2  25  -2   15.40    7.20
  -2  25  -2   32.40    8.90
   2  25   2   37.30    9.30
   3 -25   2   86.39   12.70
   3 -25   2   47.40   10.60
  -3 -25  -2   62.59   13.20
  -3 -25  -2   51.39   11.60
   3  25   2   63.59   12.10
  -3  25  -2   91.39   13.00
  -3  25  -2   49.50   13.20
   3  25   2   57.69   12.20
  -2 -26   2   10.20    6.10
   2 -26  -2   11.10    6.60
   2 -26  -2    1.30    5.30
  -2 -26   2   15.20    7.30
   2  26  -2    3.90    5.30
  -2  26   2    0.60    4.20
  -1 -26   2    3.00    5.50
   1 -26  -2    3.10    4.70
   1  26  -2    1.20    4.30
   0 -26   2   -0.90    4.30
   0 -26   2    7.90    6.00
   0 -26  -2    4.80    6.00
   0 -26  -2   11.30   11.70
   0  26  -2    6.60    7.10
   0  26  -2    6.10    5.70
   0  26   2    2.00    4.90
  -1 -26  -2    1.40    4.90
   1 -26   2    1.00    4.70
   1 -26   2   -3.80    4.80
  -1 -26  -2   -2.20    5.00
   1  26   2   -1.40    6.40
  -1  26  -2    3.10    4.50
   1  26   2    2.00    4.30
  -1  26  -2   -2.70    3.80
   2 -26   2   64.49   18.60
  -2 -26  -2   38.40   10.30
   2 -26   2   39.20   10.80
  -2 -26  -2   39.50    9.90
  -2  26  -2   34.30   12.10
   2  26   2   64.49   12.40
  -2  26  -2   57.99   18.00
   2  26   2   52.79   10.50
   1 -27  -2    0.80    5.00
   1 -27  -2    6.60    6.00
  -1 -27   2    8.10    6.00
  -1 -27   2    4.20    6.00
   1  27  -2    7.10    5.90
  -1  27   2    4.90    5.80
   0 -27  -2    6.80    7.10
   0 -27  -2   12.10    6.70
   0 -27   2   17.80    7.50
   0 -27   2   14.60    6.80
   0  27  -2    4.30    5.20
   0  27   2   12.10    7.00
   8   0  -3    7.80    6.60
  -8   0   3    8.70    6.80
  -7   0   3   -2.20    2.80
   7   0  -3    2.00    4.60
   7   0  -3    6.90    4.60
  -7   0   3    5.20    4.60
  -6   0   3    1.40    2.60
  -6   0   3    1.00    3.30
  -6   0   3    0.20    3.50
   6   0  -3    1.00    3.60
   6   0  -3   -7.00    2.80
   5   0  -3   -3.80    1.60
  -5   0   3   -1.90    1.70
  -5   0   3   -0.10    2.80
  -5   0   3    2.50    3.10
   5   0  -3   -2.10    2.80
   5   0  -3   -1.10    2.90
  -5   0   3   -1.80    1.50
  -5   0   3    1.10    2.30
  -4   0   3    0.90    2.40
  -4   0   3    0.70    1.90
   4   0  -3   -2.70    1.90
  -4   0   3    2.80    2.60
  -4   0   3   -2.50    1.30
   4   0  -3   -1.00    1.60
  -4   0   3   -0.80    1.50
  -3   0   3    1.80    2.20
   3   0  -3    3.90    2.50
  -3   0   3    5.30    2.80
   3   0  -3    1.50    2.20
  -3   0   3    2.80    1.40
  -3   0   3    5.40    2.50
   3   0  -3    1.40    2.10
  -3   0   3    2.30    1.50
  -3   0   3    4.30    2.40
   3   0  -3    2.00    1.30
  -3   0   3    1.10    2.00
   3   0  -3    2.60    2.40
   3   0  -3    1.90    1.60
   3   0  -3    3.30    2.60
  -2   0   3    8.90    2.60
   2   0  -3   10.00    3.00
  -2   0   3   12.20    3.20
   2   0  -3   10.60    2.90
  -2   0   3   10.90    1.60
   2   0  -3   11.40    3.10
  -2   0   3   16.70    3.60
  -2   0   3   11.70    2.00
   2   0  -3   14.10    3.50
   2   0  -3   13.10    1.70
  -2   0   3   15.60    3.30
  -2   0   3   16.60    3.60
   2   0  -3   18.30    3.60
   1   0  -3    2.50    1.10
   1   0  -3    1.70    1.50
  -1   0   3    3.10    1.80
  -1   0   3    2.40    1.00
   1   0  -3   -0.20    1.60
  -1   0   3    2.80    0.90
   1   0  -3    1.60    1.50
   1   0  -3    0.80    1.70
   1   0  -3    1.10    1.80
  -1   0   3    8.70    2.30
  -1   0   3    1.20    1.80
  -1   0   3    2.10    1.60
  -1   0   3    3.40    1.70
   0   0   3   -0.30    1.00
   0   0   3    1.70    1.50
   0   0   3    1.70    1.60
   0   0   3   -1.80    0.80
   0   0   3   -1.30    1.10
   0   0  -3    0.80    1.60
   0   0  -3    0.40    1.30
   0   0  -3    3.50    1.50
   0   0   3    0.00    0.90
   0   0   3    3.30    1.60
   0   0   3    3.20    1.80
   0   0   3   -0.60    0.90
   0   0   3   -1.00    1.40
   0   0  -3    0.90    1.50
   0   0  -3   -0.40    0.90
  -1   0  -3   -1.20    1.30
  -1   0  -3    2.00    1.90
  -1   0  -3    6.50    2.10
   1   0   3    4.70    1.90
   1   0   3    6.00    2.10
  -1   0  -3    1.50    1.60
   1   0   3    3.60    1.70
   1   0   3    0.00    1.70
   1   0   3   -1.80    1.20
   1   0   3    2.20    1.70
   1   0   3    3.20    1.80
  -1   0  -3    1.10    2.00
   1   0   3    4.40    1.90
   2   0   3    1.90    1.60
   2   0   3   -0.40    1.10
   2   0   3   -1.20    1.30
  -2   0  -3    2.80    2.10
  -2   0  -3    0.10    1.50
   2   0   3    1.30    1.40
   2   0   3    5.60    2.20
   2   0   3    0.80    2.10
   2   0   3   -0.60    1.70
   2   0   3   -0.80    1.00
   2   0   3    0.00    1.70
  -2   0  -3    0.00    1.40
  -2   0  -3   -0.70    1.10
   2   0   3    0.00    1.10
   3   0   3    0.10    1.70
   3   0   3    0.20    1.10
  -3   0  -3   -0.70    1.60
   3   0   3   -1.00    1.50
   3   0   3    3.90    2.60
   3   0   3    0.60    1.20
   3   0   3    1.40    3.40
  -3   0  -3   -0.70    1.90
  -3   0  -3    2.50    4.00
   3   0   3   -0.20    1.10
   4   0   3    0.70    2.00
   4   0   3    0.70    2.40
  -4   0  -3    2.00    2.40
  -4   0  -3    3.00    3.00
   4   0   3    0.30    2.40
  -4   0  -3   -1.00    2.00
  -5   0  -3   -0.70    2.60
  -5   0  -3    1.60    3.40
   5   0   3    0.40    2.00
   5   0   3   -2.70    2.30
   5   0   3    4.50    3.30
  -6   0  -3   -5.80    2.60
   6   0   3   -0.30    3.50
  -6   0  -3   -3.80    2.70
   6   0   3   -5.50    2.50
   7   0   3   -2.40    3.60
  -7   0  -3   -2.40    3.90
   7   0   3   -0.70    4.00
  -7   0  -3    1.50    4.20
   8  -1  -3   14.80    6.90
  -8  -1   3   15.90    7.70
   8   1  -3   10.40    6.10
  -8   1   3   20.30    8.20
  -7  -1   3   14.90    6.50
   7  -1  -3    2.90    4.60
  -7  -1   3   13.20    6.40
   7   1  -3    9.90    5.70
  -7   1   3   13.60    6.40
  -6  -1   3    2.50    3.90
   6  -1  -3    1.10    3.60
  -6  -1   3   -2.20    3.10
   6  -1  -3   -5.30    2.80
   6   1  -3   -0.70    3.40
  -6   1   3   -2.10    2.80
  -6   1   3    4.30    3.50
  -6   1   3    3.40    3.60
   6   1  -3    2.30    3.70
   6   1  -3    0.60    3.20
   5  -1  -3   41.40    7.90
  -5  -1   3   52.99    7.40
   5  -1  -3   45.30    5.60
  -5  -1   3   34.10    4.70
  -5  -1   3   39.10    5.00
  -5  -1   3   42.30    5.30
   5  -1  -3   41.40    6.60
  -5  -1   3   33.00    6.90
   5   1  -3   41.20    6.60
  -5   1   3   47.70    5.30
  -5   1   3   49.90    7.00
   5   1  -3   36.40    7.10
  -5   1   3   49.70    5.70
  -5   1   3   44.80    7.10
   5   1  -3   40.30    5.90
  -4  -1   3   25.30    5.50
   4  -1  -3   21.80    3.60
  -4  -1   3   28.30    5.50
   4  -1  -3   25.40    5.00
  -4  -1   3   29.10    4.80
   4  -1  -3   26.40    5.20
  -4  -1   3   19.70    3.50
   4  -1  -3   38.00    6.60
  -4  -1   3   24.50    5.30
   4   1  -3   27.50    5.90
  -4   1   3   16.80    3.80
   4   1  -3   23.40    3.90
  -4   1   3   24.00    3.80
   4   1  -3   23.90    5.30
  -4   1   3   21.80    5.00
  -4   1   3   19.40    5.50
  -3  -1   3 1280.27   42.90
   3  -1  -3 1215.98   42.60
  -3  -1   3 1212.28   42.20
   3  -1  -3 1243.18   42.20
  -3  -1   3 1233.08   38.70
  -3  -1   3 1168.48   42.10
   3  -1  -3 1165.48   42.40
   3  -1  -3 1234.18   42.40
  -3  -1   3 1224.28   41.60
  -3  -1   3 1225.78   41.70
   3  -1  -3 1251.87   43.00
   3  -1  -3 1245.78   39.20
  -3  -1   3 1189.08   39.80
  -3  -1   3 1242.18   43.50
   3  -1  -3 1249.97   39.30
   3   1  -3 1240.28   40.10
   3   1  -3 1245.78   42.90
  -3   1   3 1191.68   42.00
  -3   1   3 1226.58   41.40
  -3   1   3 1304.27   43.50
   3   1  -3 1209.58   42.30
   3   1  -3 1187.68   42.90
  -3   1   3 1170.18   42.20
   3   1  -3 1224.58   38.40
   3   1  -3 1215.18   42.50
  -3   1   3 1268.17   39.60
  -3   1   3 1243.38   43.20
  -2  -1   3 4274.27  124.89
  -2  -1   3 4145.19  119.19
   2  -1  -3 4045.30  120.29
   2  -1  -3 4168.78  123.99
  -2  -1   3 4127.99  123.69
  -2  -1   3 4112.59  123.89
  -2  -1   3 4015.60  123.39
   2  -1  -3 3857.51  123.99
   2  -1  -3 4082.19  123.69
  -2  -1   3 4006.50  120.89
  -2  -1   3 4019.50  123.19
   2  -1  -3 4118.89  124.59
   2   1  -3 3911.81  122.89
  -2   1   3 4103.69  123.59
   2   1  -3 4000.10  124.19
  -2   1   3 3982.20  122.89
  -2   1   3 4037.80  119.69
   2   1  -3 4099.59  124.19
  -2   1   3 3962.40  124.29
  -2   1   3 4059.69  123.89
   1  -1  -3 1677.73   53.79
   1  -1  -3 1682.73   53.09
   1  -1  -3 1728.83   50.29
  -1  -1   3 1686.13   49.80
   1  -1  -3 1681.13   54.09
  -1  -1   3 1648.24   49.70
  -1  -1   3 1690.93   53.79
  -1  -1   3 1568.54   53.79
   1  -1  -3 1663.63   52.59
  -1  -1   3 1743.13   52.69
   1  -1  -3 1690.53   50.79
  -1  -1   3 1678.43   53.89
  -1  -1   3 1694.63   53.09
   1  -1  -3 1654.83   54.29
  -1   1   3 1712.73   53.39
   1   1  -3 1692.63   53.99
  -1   1   3 1659.23   50.19
   1   1  -3 1678.43   53.89
  -1   1   3 1710.23   53.99
  -1   1   3 1594.94   53.89
   1   1  -3 1614.54   52.29
  -1   1   3 1687.93   50.89
   1   1  -3 1644.24   52.39
   1   1  -3 1690.93   53.29
   1   1  -3 1668.63   54.39
  -1   1   3 1746.83   52.79
   0  -1   3  239.28   10.80
   0  -1  -3  242.28   11.30
   0  -1   3  242.28   10.20
   0  -1   3  248.28   10.20
   0  -1  -3  257.07   10.40
   0  -1   3  260.67   10.90
   0  -1   3  253.07    9.80
   0  -1  -3  247.58   11.00
   0  -1  -3  227.88   11.30
   0  -1   3  250.57   11.30
   0  -1   3  241.48   11.00
   0  -1  -3  247.88    9.90
   0  -1   3  241.78   11.00
   0  -1   3  243.08   10.10
   0   1   3  250.67   10.90
   0   1  -3  269.17   11.10
   0   1  -3  262.77   11.70
   0   1   3  251.67   10.30
   0   1   3  233.38   11.10
   0   1   3  247.08   10.80
   0   1   3  232.98   11.00
   0   1  -3  242.68   11.10
   0   1  -3  251.37   10.40
   0   1   3  244.58   10.10
   0   1   3  246.98    9.80
   0   1   3  247.58   10.00
   0   1   3  234.08   11.30
   0   1   3  265.77   11.00
   1  -1   3 5237.48  156.08
   1  -1   3 5152.58  156.18
   1  -1   3 5228.88  156.58
   1   1   3 5221.68  156.38
   2  -1   3   11.00    2.40
  -2  -1  -3    8.70    2.50
   2  -1   3    9.40    2.80
   2  -1   3    7.70    2.30
   2  -1   3   10.40    2.20
   2  -1   3    4.70    3.30
  -2  -1  -3    9.80    2.80
   2  -1   3   10.50    2.90
   2  -1   3   10.30    2.60
  -2  -1  -3    3.90    1.90
  -2  -1  -3    8.10    2.40
   2  -1   3    5.50    2.20
  -2  -1  -3    6.60    2.50
   2  -1   3   12.70    3.00
   2  -1   3   10.20    3.00
   2  -1   3    7.50    3.00
   2   1   3    6.90    2.10
   2   1   3   11.10    2.50
   2   1   3    6.50    2.60
  -2   1  -3    7.60    2.20
   2   1   3    8.70    2.60
  -2   1  -3    8.00    3.00
   2   1   3    7.60    2.60
   2   1   3   11.90    3.00
   2   1   3   11.70    2.60
   2   1   3    4.40    2.10
  -2   1  -3   13.60    3.20
   2   1   3   14.80    2.80
   3  -1   3  948.61   35.30
   3  -1   3  940.51   32.70
   3  -1   3  879.21   30.70
   3  -1   3  998.30   35.70
  -3  -1  -3  942.91   34.00
  -3  -1  -3  942.21   35.90
   3  -1   3 1006.20   31.00
   3  -1   3  987.80   31.10
   3  -1   3  988.00   30.90
   3  -1   3  965.50   33.90
  -3   1  -3 1104.39   46.50
   3   1   3  882.51   41.10
   3   1   3  953.00   30.90
   3   1   3  971.20   31.10
   3   1   3  928.21   33.70
   3   1   3  952.80   32.70
  -3   1  -3  974.20   33.10
   3   1   3 1026.30   35.40
  -3   1  -3  927.41   35.30
   3   1   3  969.60   32.90
   4  -1   3   40.80    6.70
  -4  -1  -3   42.80    6.50
  -4  -1  -3   35.30    5.10
  -4  -1  -3   37.80    6.30
   4  -1   3   42.10    5.30
   4  -1   3   37.70    6.10
   4   1   3   41.10    6.70
   4   1   3   33.00    4.30
  -4   1  -3   26.50    6.00
  -4   1  -3   33.50    4.60
   4   1   3   39.50    5.90
   4   1   3   37.80    5.20
  -4   1  -3   31.10    6.40
   5  -1   3  101.39   10.90
  -5  -1  -3  111.99   11.10
  -5  -1  -3   97.39    8.60
   5  -1   3  108.29    8.60
  -5  -1  -3   90.79   10.10
   5  -1   3  102.09   10.20
   5   1   3   95.59    9.80
   5   1   3  113.39   11.30
  -5   1  -3   73.69    9.20
   5   1   3   92.39    8.10
  -5   1  -3  101.79   10.80
   6  -1   3   17.90    6.90
  -6  -1  -3   45.10   10.20
  -6  -1  -3   35.10    8.50
   6  -1   3   37.20    8.30
   6   1   3   55.79    8.50
   6   1   3   35.60    8.70
  -6   1  -3   47.60    9.80
  -6   1  -3   51.89   10.00
   7  -1   3   -1.00    3.70
  -7  -1  -3   -2.00    3.90
   7  -1   3   -1.60    3.80
   7   1   3    0.00    4.10
   7   1   3   10.90    6.30
  -7   1  -3    6.00    5.40
  -7   1  -3    7.10    5.90
  -8  -2   3   14.80    7.60
   8  -2  -3    6.30    6.30
  -8   2   3   13.60    6.60
   8   2  -3    7.30    6.40
  -7  -2   3  106.59   12.70
  -7  -2   3   67.99   10.30
   7  -2  -3   68.19   10.40
   7  -2  -3   74.99   10.00
   7   2  -3   68.39   12.10
  -7   2   3   75.59   11.20
  -6  -2   3   25.90    7.10
   6  -2  -3   36.90    7.80
   6  -2  -3   29.90    7.40
  -6  -2   3   11.60    5.50
   6   2  -3   18.30    5.60
  -6   2   3   26.50    6.60
  -6   2   3   39.40    6.10
  -6   2   3   18.10    6.00
   6   2  -3   23.40    6.70
   6   2  -3   25.30    6.10
   5  -2  -3  324.57   15.50
  -5  -2   3  326.67   15.10
  -5  -2   3  313.27   14.90
  -5  -2   3  348.87   19.20
  -5  -2   3  323.37   15.30
   5  -2  -3  330.97   18.20
   5  -2  -3  333.77   18.50
  -5  -2   3  305.87   18.40
  -5   2   3  337.47   16.30
  -5   2   3  340.07   17.90
  -5   2   3  316.77   14.90
   5   2  -3  317.37   18.60
  -5   2   3  318.77   18.90
   5   2  -3  325.27   17.30
   5   2  -3  304.57   18.20
  -4  -2   3    6.00    2.60
  -4  -2   3    3.00    2.60
  -4  -2   3   10.80    3.70
  -4  -2   3    5.00    2.10
  -4  -2   3    9.20    3.60
   4  -2  -3    7.50    3.60
  -4  -2   3    9.20    3.00
   4  -2  -3    8.70    2.70
   4  -2  -3    5.10    2.40
   4  -2  -3    7.60    4.00
   4  -2  -3    6.50    3.00
  -4   2   3   11.80    3.80
   4   2  -3    7.80    3.80
  -4   2   3    3.00    2.80
   4   2  -3    7.70    3.30
  -4   2   3    2.70    2.20
   4   2  -3    4.50    2.50
  -3  -2   3  719.23   26.30
   3  -2  -3  689.53   26.70
   3  -2  -3  659.33   27.00
   3  -2  -3  708.63   27.10
  -3  -2   3  699.53   26.50
  -3  -2   3  739.43   28.10
  -3  -2   3  695.33   25.00
   3  -2  -3  738.13   27.70
   3  -2  -3  688.73   26.60
  -3  -2   3  742.53   26.20
  -3  -2   3  691.13   27.00
   3  -2  -3  721.13   24.40
  -3  -2   3  733.93   26.40
  -3  -2   3  681.23   26.70
   3  -2  -3  712.63   23.40
   3  -2  -3  704.53   26.30
   3  -2  -3  713.13   23.40
  -3   2   3  688.03   26.30
  -3   2   3  664.73   26.70
  -3   2   3  688.93   27.50
   3   2  -3  663.13   27.20
   3   2  -3  648.04   26.20
   3   2  -3  747.93   27.80
  -3   2   3  685.83   24.50
   3   2  -3  706.53   25.10
   3   2  -3  726.13   27.00
  -3   2   3  699.63   27.40
   3   2  -3  670.53   25.50
  -3   2   3  687.83   25.90
   2  -2  -3  807.72   28.80
  -2  -2   3  776.42   28.60
   2  -2  -3  807.82   29.30
  -2  -2   3  808.62   28.80
   2  -2  -3  820.02   29.30
  -2  -2   3  826.32   28.20
  -2  -2   3  794.22   28.80
   2  -2  -3  785.32   26.10
  -2  -2   3  819.22   28.70
   2  -2  -3  800.02   28.90
  -2  -2   3  808.42   29.50
   2  -2  -3  833.12   24.40
   2  -2  -3  816.22   28.20
  -2  -2   3  792.82   26.70
   2   2  -3  808.22   29.00
  -2   2   3  798.72   28.60
  -2   2   3  785.92   28.80
  -2   2   3  790.22   27.90
   2   2  -3  712.33   28.40
   2   2  -3  806.32   27.90
   2   2  -3  791.92   26.90
  -2   2   3  785.92   29.10
   2   2  -3  743.33   28.80
  -2   2   3  851.41   29.70
  -2   2   3  804.22   26.20
  -1  -2   3    3.00    2.00
   1  -2  -3    3.90    1.80
  -1  -2   3    2.60    2.00
   1  -2  -3    6.40    2.60
  -1  -2   3    7.10    2.70
   1  -2  -3    5.40    2.30
  -1  -2   3    6.20    2.30
   1  -2  -3    3.90    1.40
   1  -2  -3    6.40    1.80
  -1  -2   3    4.20    2.20
   1  -2  -3    4.30    2.10
  -1  -2   3    4.30    1.60
  -1  -2   3    5.10    1.80
   1   2  -3    4.70    1.60
   1   2  -3    3.40    1.90
  -1   2   3    6.70    1.90
  -1   2   3    4.00    1.30
  -1   2   3    3.60    2.20
   1   2  -3    5.50    2.30
  -1   2   3    5.70    2.30
  -1   2   3    4.10    2.20
   1   2  -3    6.80    2.30
   1   2  -3    4.50    1.60
  -1   2   3    6.00    0.90
  -1   2   3    9.80    2.90
   0  -2   3  958.10   30.70
   0  -2   3  963.50   32.50
   0  -2  -3  976.30   33.20
   0  -2   3  960.90   32.70
   0  -2   3  964.70   31.60
   0  -2   3  943.41   30.70
   0  -2   3  981.50   31.60
   0  -2   3  884.41   32.50
   0  -2  -3  947.91   32.70
   0  -2   3  969.40   32.20
   0  -2  -3  954.90   30.90
   0  -2   3  935.51   32.50
   0  -2   3  957.60   32.10
   0  -2  -3  956.50   32.00
   0   2   3  953.10   32.70
   0   2   3  967.10   30.90
   0   2  -3  958.00   32.20
   0   2   3  967.20   32.30
   0   2   3  984.00   31.30
   0   2   3  954.60   31.30
   0   2  -3  955.30   30.60
   0   2   3  943.71   32.70
   0   2   3  942.61   32.40
   0   2   3  986.00   32.40
   0   2  -3  955.30   32.50
   0   2   3  970.00   32.00
   0   2  -3  953.50   31.80
   1  -2   3 2722.63   84.79
   1  -2   3 2747.12   84.39
   1  -2   3 2676.23   84.49
   1  -2   3 2755.62   84.99
   1  -2   3 2782.62   84.39
   1  -2   3 2713.73   83.59
  -1  -2  -3 2759.52   83.59
  -1  -2  -3 2699.83   85.19
   1  -2   3 2824.92   83.79
  -1  -2  -3 2785.72   84.49
  -1  -2  -3 2846.72   84.99
   1  -2   3 2753.62   84.29
   1  -2   3 2650.83   84.49
  -1   2  -3 2742.73   85.19
   1   2   3 2830.22   84.29
   1   2   3 2694.53   83.49
   1   2   3 2649.33   84.29
  -1   2  -3 2787.62   84.59
   1   2   3 2835.82   85.29
   1   2   3 2694.13   84.39
   1   2   3 2796.52   84.79
   1   2   3 2699.63   84.49
   1   2   3 2670.63   83.59
   1   2   3 2723.93   84.89
   2  -2   3  941.41   32.50
  -2  -2  -3  958.70   32.90
   2  -2   3  879.21   33.40
   2  -2   3  914.61   30.90
   2  -2   3  930.61   33.10
   2  -2   3  869.31   32.20
   2  -2   3  932.11   30.90
   2  -2   3  956.50   31.20
   2  -2   3  937.51   30.90
  -2  -2  -3  940.61   31.40
   2  -2   3  987.20   33.40
   2  -2   3  968.80   35.60
   2  -2   3  933.91   31.20
  -2  -2  -3  964.50   31.30
  -2  -2  -3  934.21   33.60
   2   2   3  928.41   31.10
   2   2   3  950.80   30.90
  -2   2  -3  918.61   30.90
  -2   2  -3  963.90   33.60
   2   2   3  913.11   36.80
   2   2   3  928.21   33.50
   2   2   3  928.01   32.60
   2   2   3  938.91   35.70
   2   2   3  960.70   33.80
   2   2   3  976.20   31.00
   2   2   3  956.50   31.00
  -2   2  -3  949.60   32.60
   2   2   3  914.81   32.00
  -2   2  -3  885.31   33.70
   2   2   3  756.02   31.30
   3  -2   3  257.17   13.40
   3  -2   3  212.78    9.80
   3  -2   3  240.38   10.90
   3  -2   3  244.88    9.90
   3  -2   3  283.67   14.10
  -3  -2  -3  240.38   12.60
  -3  -2  -3  260.27   14.20
  -3  -2  -3  246.98   19.20
   3  -2   3  238.08   12.40
   3  -2   3  252.47   10.10
   3  -2   3  230.28    9.80
  -3   2  -3  256.47   13.40
  -3   2  -3  245.88   11.10
   3   2   3  253.37   11.10
   3   2   3  255.87   10.10
   3   2   3  233.98   12.30
   3   2   3  232.98   12.60
   3   2   3  245.68   10.90
   3   2   3  246.38   11.10
  -4  -2  -3   66.69    8.00
  -4  -2  -3   50.69    6.20
  -4  -2  -3   77.39    8.30
   4  -2   3   80.79    8.80
   4  -2   3   73.09    6.90
   4  -2   3   63.69    7.50
   4   2   3   69.19    8.30
   4   2   3   58.59    6.90
   4   2   3   59.39    5.30
  -4   2  -3   56.79    7.60
  -4   2  -3   70.19    7.70
  -4   2  -3   62.39    5.50
  -5  -2  -3    7.50    4.60
  -5  -2  -3   17.60    4.50
   5  -2   3   15.20    4.40
   5  -2   3    9.00    4.60
   5  -2   3   24.80    6.00
  -5  -2  -3   16.60    6.00
  -5   2  -3   19.30    5.90
   5   2   3   24.50    6.50
   5   2   3   16.70    5.00
  -5   2  -3   21.20    6.50
   6  -2   3   18.40    6.50
  -6  -2  -3   -0.30    4.00
   6  -2   3    2.50    4.10
  -6   2  -3    2.30    3.60
   6   2   3   13.20    5.40
   6   2   3    9.70    5.70
  -6   2  -3   12.90    5.80
   7  -2   3   23.30    7.60
   7  -2   3   27.70    8.20
  -7  -2  -3   30.70    9.20
   7   2   3   16.30    7.50
   7   2   3   15.00    7.00
  -7   2  -3   16.30    6.90
  -7   2  -3   24.80    8.30
  -8  -3   3   51.79   11.80
   8  -3  -3   66.29   12.70
  -8   3   3   32.20    9.70
   8   3  -3   56.29   11.60
  -7  -3   3    8.30    5.40
   7  -3  -3    3.80    4.50
   7  -3  -3    6.20    5.20
  -7  -3   3    2.60    4.70
   7   3  -3    5.80    5.00
  -7   3   3    2.10    4.10
  -6  -3   3   93.79   11.00
   6  -3  -3  101.89   11.10
  -6  -3   3   98.19   11.10
   6  -3  -3  117.99   11.50
   6   3  -3  107.29   10.20
   6   3  -3  110.69   12.70
   6   3  -3  117.79   10.40
  -6   3   3  102.39    9.60
  -6   3   3  106.99   12.00
  -6   3   3  106.99   10.50
  -5  -3   3   30.40    6.70
  -5  -3   3   47.00    5.60
   5  -3  -3   46.70    5.50
   5  -3  -3   39.70    7.30
   5  -3  -3   50.99    7.10
  -5  -3   3   40.70    5.10
  -5  -3   3   46.90    7.10
  -5   3   3   63.29    8.20
   5   3  -3   49.40    8.50
  -5   3   3   52.49    6.40
   5   3  -3   36.40    6.00
   5   3  -3   47.30    6.70
  -5   3   3   36.30    7.00
  -4  -3   3  515.15   21.30
  -4  -3   3  487.15   23.40
   4  -3  -3  498.95   21.50
   4  -3  -3  533.85   23.10
  -4  -3   3  516.85   21.10
  -4  -3   3  492.35   20.90
   4  -3  -3  525.25   23.50
  -4  -3   3  526.45   23.20
  -4  -3   3  538.15   21.60
   4  -3  -3  516.15   19.50
  -4   3   3  532.15   24.00
  -4   3   3  519.65   21.00
   4   3  -3  531.75   23.60
  -4   3   3  561.74   25.90
   4   3  -3  489.85   21.90
   4   3  -3  540.95   21.80
   3  -3  -3 1715.83   55.09
  -3  -3   3 1801.42   57.09
   3  -3  -3 1708.93   57.69
  -3  -3   3 1663.33   55.69
   3  -3  -3 1831.72   57.79
   3  -3  -3 1760.02   53.29
   3  -3  -3 1741.53   57.09
   3  -3  -3 1682.03   58.39
  -3  -3   3 1773.72   59.09
  -3  -3   3 1745.53   57.39
  -3  -3   3 1701.73   56.79
  -3  -3   3 1786.42   57.49
   3  -3  -3 1778.82   58.59
   3  -3  -3 1756.62   57.29
  -3  -3   3 1661.43   56.89
   3   3  -3 1693.33   52.69
   3   3  -3 1754.72   57.49
  -3   3   3 1592.44   56.29
  -3   3   3 1739.93   55.29
  -3   3   3 1625.24   57.39
   3   3  -3 1834.32   58.69
   3   3  -3 1765.22   56.09
  -3   3   3 1756.52   58.79
   3   3  -3 1841.32   59.99
  -3   3   3 1748.33   58.09
  -3   3   3 1762.62   56.69
   3   3  -3 1788.42   61.59
   2  -3  -3  161.68    9.70
  -2  -3   3  183.38   10.30
   2  -3  -3  180.18    8.10
  -2  -3   3  158.38    8.60
   2  -3  -3  171.58    9.60
  -2  -3   3  159.38    9.30
   2  -3  -3  151.58    9.30
  -2  -3   3  180.88    9.80
   2  -3  -3  170.68    8.90
  -2  -3   3  168.58    8.40
   2  -3  -3  155.38    9.60
  -2  -3   3  164.58    9.30
  -2  -3   3  165.48    9.60
   2   3  -3  186.58    8.80
  -2   3   3  165.48    9.30
   2   3  -3  166.98    9.60
  -2   3   3  170.68    9.90
   2   3  -3  172.08    8.70
  -2   3   3  167.98    8.70
  -2   3   3  172.08    9.90
   2   3  -3  188.58   10.60
  -2   3   3  189.28   11.40
  -2   3   3  166.28    7.90
  -1  -3   3    2.90    1.90
  -1  -3   3    3.50    1.50
   1  -3  -3    0.70    1.10
  -1  -3   3    3.60    1.90
  -1  -3   3    2.20    1.40
   1  -3  -3    0.80    1.90
   1  -3  -3    4.90    1.60
   1  -3  -3    4.30    3.80
  -1  -3   3    6.00    2.40
   1  -3  -3    3.70    2.10
   1  -3  -3    2.80    1.90
  -1  -3   3    4.60    2.00
  -1   3   3    3.00    1.50
  -1   3   3    3.60    2.20
   1   3  -3    1.60    1.40
   1   3  -3    4.20    1.90
  -1   3   3    5.60    2.20
   1   3  -3    3.40    2.00
  -1   3   3    1.00    1.50
  -1   3   3    2.70    1.40
   1   3  -3    1.70    1.20
  -1   3   3    4.80    2.10
  -1   3   3    5.00    2.20
   1   3  -3   -0.10    1.30
   0  -3   3 1272.27   40.90
   0  -3   3 1241.98   38.90
   0  -3   3 1241.48   39.60
   0  -3  -3 1308.57   41.70
   0  -3   3 1215.38   40.30
   0  -3  -3 1254.87   40.40
   0  -3  -3 1287.47   41.70
   0  -3  -3 1233.38   38.80
   0  -3   3 1209.18   43.10
   0  -3   3 1156.88   40.10
   0  -3  -3 1246.98   41.30
   0  -3   3 1260.27   41.20
   0  -3   3 1225.88   39.50
   0  -3   3 1213.18   40.90
   0   3  -3 1253.57   38.90
   0   3   3 1265.17   39.90
   0   3   3 1199.88   40.10
   0   3   3 1196.88   41.20
   0   3   3 1255.97   41.10
   0   3  -3 1268.97   41.20
   0   3   3 1267.37   41.20
   0   3   3 1251.77   40.00
   0   3  -3 1284.27   40.60
   0   3   3 1235.88   39.70
   0   3  -3 1242.18   40.90
   0   3   3 1240.68   38.80
   0   3   3 1204.08   40.80
   1  -3   3   23.40    3.40
  -1  -3  -3   26.00    3.80
   1  -3   3   26.10    3.70
  -1  -3  -3   24.50    3.40
   1  -3   3   28.90    3.40
   1  -3   3   19.80    3.50
   1  -3   3   21.90    3.30
   1  -3   3   24.70    3.00
   1  -3   3   20.30    3.70
   1  -3   3   24.20    2.90
   1  -3   3   27.20    3.70
   1  -3   3   21.60    3.40
  -1  -3  -3   23.80    3.50
   1  -3   3   23.80    2.90
  -1  -3  -3   22.00    3.60
  -1  -3  -3   27.50    3.00
   1  -3   3   27.70    3.50
   1   3   3   26.00    3.30
   1   3   3   26.90    2.90
   1   3   3   31.40    3.90
   1   3   3   24.30    2.80
   1   3   3   24.30    3.60
  -1   3  -3   29.10    3.50
   1   3   3   23.90    3.50
  -1   3  -3   34.40    4.10
  -1   3  -3   32.20    4.00
   1   3   3   20.80    3.20
   1   3   3   23.30    3.20
   1   3   3   25.70    3.00
   1   3   3   27.50    3.50
   1   3   3   27.20    3.80
  -1   3  -3   22.00    2.70
   2  -3   3  472.95   16.60
  -2  -3  -3  446.16   19.40
  -2  -3  -3  448.86   17.20
   2  -3   3  434.36   17.00
   2  -3   3  468.05   19.20
  -2  -3  -3  458.05   17.60
  -2  -3  -3  472.35   19.10
   2  -3   3  468.85   17.00
   2  -3   3  457.85   19.10
   2  -3   3  438.66   17.20
   2  -3   3  461.45   17.20
   2  -3   3  435.36   19.20
   2  -3   3  472.75   18.10
   2  -3   3  437.76   18.80
   2  -3   3  455.25   18.70
   2   3   3  451.95   16.50
   2   3   3  445.26   17.30
   2   3   3  435.86   19.10
   2   3   3  464.85   18.90
   2   3   3  456.15   19.40
   2   3   3  437.46   16.90
   2   3   3  469.05   17.90
   2   3   3  461.85   17.80
  -2   3  -3  457.25   19.80
   2   3   3  455.15   16.40
   2   3   3  420.76   19.00
  -2   3  -3  437.46   19.00
  -2   3  -3  463.35   18.10
   2   3   3  449.86   19.40
   3  -3   3  493.25   16.90
  -3  -3  -3  489.65   17.40
  -3  -3  -3  488.85   20.60
   3  -3   3  471.85   20.10
   3  -3   3  452.65   20.00
   3  -3   3  462.25   17.30
   3  -3   3  450.25   17.00
   3  -3   3  488.05   17.00
  -3  -3  -3  451.85   17.40
   3  -3   3  482.25   17.10
   3   3   3  455.75   19.90
   3   3   3  468.75   17.30
   3   3   3  483.65   17.40
  -3   3  -3  491.85   24.10
   3   3   3  447.56   16.90
  -3   3  -3  514.45   20.80
  -3   3  -3  460.35   17.30
   3   3   3  456.05   19.70
   3   3   3  467.25   17.30
   4  -3   3  318.17   17.50
   4  -3   3  308.87   17.10
  -4  -3  -3  307.57   17.90
   4   3   3  327.47   13.50
   4   3   3  358.36   19.10
  -4   3  -3  326.07   17.40
  -4   3  -3  325.17   18.30
  -4   3  -3  314.67   13.60
   4   3   3  344.87   17.10
   5  -3   3   34.50    7.90
   5  -3   3   30.70    6.90
  -5  -3  -3   11.10    4.10
  -5  -3  -3   27.10    6.60
   5  -3   3   30.90    6.10
  -5   3  -3   24.30    6.30
   5   3   3   24.80    6.10
  -5   3  -3   33.30    7.50
   5   3   3   26.00    6.40
   6  -3   3   26.10    7.70
   6  -3   3   34.60    8.20
  -6  -3  -3   20.60    6.80
  -6   3  -3   27.20    7.90
   6   3   3   29.80    8.20
  -6   3  -3   31.20    7.80
   6   3   3   35.30    8.10
   7  -3   3   74.89   11.60
   7  -3   3   72.49   11.20
  -7  -3  -3   53.79   11.00
  -7   3  -3   62.59   10.60
  -7   3  -3   75.29   12.00
   7   3   3   75.19   12.20
   7   3   3   66.79   10.50
  -8  -4   3    2.40    5.20
   8  -4  -3    1.80    5.00
   8   4  -3   -2.60    4.50
  -8   4   3    0.70    4.90
   7  -4  -3    9.90    5.60
  -7  -4   3    7.30    5.40
   7  -4  -3   20.50    7.50
  -7  -4   3   14.70    7.00
   7   4  -3   19.80    7.20
  -7   4   3   11.60    6.10
  -6  -4   3   47.70    9.20
   6  -4  -3   47.50    9.20
  -6  -4   3   51.89    9.60
   6  -4  -3   42.40    8.70
  -6   4   3   51.99    7.80
   6   4  -3   38.30    7.40
  -6   4   3   58.49    7.70
   6   4  -3   51.59    7.30
   5  -4  -3    2.10    2.50
   5  -4  -3    0.50    3.40
  -5  -4   3    4.80    3.50
  -5  -4   3    0.70    3.00
   5  -4  -3    7.80    4.30
  -5  -4   3    0.50    2.10
  -5  -4   3    3.20    2.90
   5   4  -3    6.30    3.70
   5   4  -3    1.00    2.70
  -5   4   3    2.50    3.20
   5   4  -3    4.80    3.50
  -5   4   3    7.50    3.30
  -5   4   3    2.90    3.00
   4  -4  -3   33.20    4.90
   4  -4  -3   36.50    6.00
   4  -4  -3   40.80    5.00
   4  -4  -3   38.80    5.10
   4  -4  -3   36.80    6.00
  -4  -4   3   38.30    5.10
  -4  -4   3   48.30    6.60
  -4  -4   3   43.60    6.50
   4  -4  -3   39.40    4.20
  -4  -4   3   44.40    5.40
  -4  -4   3   45.40    5.50
  -4  -4   3   51.39    5.90
  -4   4   3   51.19    6.60
   4   4  -3   33.80    5.30
   4   4  -3   45.40    5.80
  -4   4   3   38.30    5.00
   4   4  -3   40.40    6.20
  -4   4   3   43.50    5.40
  -4   4   3   45.70    5.90
   3  -4  -3 1655.83   54.69
   3  -4  -3 1693.43   53.89
  -3  -4   3 1336.37   52.19
  -3  -4   3 1560.14   52.79
   3  -4  -3 1694.33   53.29
   3  -4  -3 1652.43   51.69
   3  -4  -3 1607.84   48.90
   3  -4  -3 1345.07   52.09
  -3  -4   3 1572.14   52.09
  -3  -4   3 1604.94   54.89
  -3  -4   3 1602.34   53.29
  -3  -4   3 1576.64   52.99
  -3   4   3 1667.43   54.99
   3   4  -3 1599.44   53.29
  -3   4   3 1578.64   52.49
  -3   4   3 1622.54   52.89
  -3   4   3 1706.73   54.39
   3   4  -3 1617.44   48.60
   3   4  -3 1657.83   52.69
  -3   4   3 1604.94   51.79
   3   4  -3 1621.14   54.29
  -2  -4   3 1411.46   47.80
   2  -4  -3 1450.65   48.80
  -2  -4   3 1434.46   48.10
   2  -4  -3 1436.66   48.70
   2  -4  -3 1417.06   46.10
  -2  -4   3 1406.86   49.99
  -2  -4   3 1459.05   46.90
  -2  -4   3 1484.15   49.10
  -2  -4   3 1425.56   46.60
   2  -4  -3 1463.35   46.70
  -2  -4   3 1463.85   48.60
  -2   4   3 1484.15   48.00
  -2   4   3 1510.55   46.80
  -2   4   3 1440.06   48.80
  -2   4   3 1387.06   49.40
   2   4  -3 1479.85   48.60
  -2   4   3 1486.55   46.40
  -2   4   3 1480.15   48.80
   2   4  -3 1461.65   47.10
   2   4  -3 1397.46   46.30
  -1  -4   3  217.18   10.70
   1  -4  -3  213.68    9.40
   1  -4  -3  226.98   11.20
   1  -4  -3  205.08    8.90
  -1  -4   3  222.68    8.90
   1  -4  -3  196.68   10.30
   1  -4  -3  202.08   11.00
  -1  -4   3  206.58    9.80
  -1  -4   3  209.28   10.60
  -1  -4   3  226.28   11.10
   1  -4  -3  212.28   10.60
  -1  -4   3  205.48   10.50
  -1   4   3  225.38   10.60
   1   4  -3  213.08   10.50
  -1   4   3  213.88    9.60
   1   4  -3  218.28   10.10
  -1   4   3  217.58   10.70
   1   4  -3  199.98   10.50
  -1   4   3  209.38   10.80
   1   4  -3  224.98   10.90
  -1   4   3  217.28    8.90
  -1  -4  -3   19.30    3.90
  -1  -4  -3   21.40    3.20
   1  -4   3   19.00    3.50
   1  -4   3   23.70    4.00
   1  -4   3   19.10    3.10
  -1  -4  -3   22.90    3.40
   1  -4   3   18.30    3.50
   1  -4   3   17.50    2.30
   1  -4   3   14.60    2.30
  -1  -4  -3   18.60    2.60
   1  -4   3   23.90    2.60
   1  -4   3   21.20    3.50
   1  -4   3   19.60    3.60
   1  -4   3   21.00    3.20
   1  -4   3   15.40    2.90
   1   4   3   24.60    3.70
   1   4   3   18.60    3.80
   1   4   3   20.40    3.10
  -1   4  -3   19.60    2.40
   1   4   3   16.30    3.20
   1   4   3   18.20    2.50
  -1   4  -3   15.40    3.40
   1   4   3   18.60    3.60
  -1   4  -3   21.20    3.90
   1   4   3   15.40    2.30
  -1   4  -3   16.90    3.10
   1   4   3   13.40    2.80
   1   4   3   19.90    2.50
  -2  -4  -3 1029.30   34.80
   2  -4   3 1010.10   32.90
   2  -4   3 1074.19   34.80
   2  -4   3 1084.89   34.50
   2  -4   3 1017.60   36.70
   2  -4   3 1055.19   36.70
   2  -4   3 1075.59   36.60
   2  -4   3 1016.10   34.60
  -2  -4  -3 1052.69   37.30
  -2  -4  -3 1047.00   36.80
   2  -4   3 1025.40   34.40
   2  -4   3  966.10   36.00
   2  -4   3  980.70   36.80
  -2  -4  -3 1045.50   35.10
   2  -4   3  978.20   34.80
   2   4   3  993.50   38.40
   2   4   3 1022.30   36.80
  -2   4  -3 1078.19   37.00
  -2   4  -3 1056.59   35.20
   2   4   3 1060.69   33.10
   2   4   3  977.40   34.30
   2   4   3 1022.80   33.10
  -2   4  -3 1044.50   37.50
   2   4   3 1041.60   34.70
   2   4   3 1003.00   36.80
   2   4   3 1078.99   34.80
   2   4   3 1060.59   36.80
   3  -4   3   12.10    2.60
   3  -4   3   15.60    2.60
   3  -4   3   17.10    4.10
   3  -4   3   12.60    4.00
  -3  -4  -3   14.00    2.90
  -3  -4  -3   14.00    3.80
  -3  -4  -3   16.40    4.20
   3  -4   3   15.10    3.70
   3  -4   3   15.30    4.40
   3  -4   3   16.90    2.80
  -3  -4  -3   13.70    3.00
   3  -4   3   13.30    2.70
   3   4   3   13.60    4.10
   3   4   3   16.30    2.90
  -3   4  -3   14.60    2.30
  -3   4  -3    4.80    2.90
   3   4   3   22.10    4.60
   3   4   3    7.20    2.80
   3   4   3   17.30    2.50
   3   4   3   16.10    3.30
  -3   4  -3   12.40    3.50
   3   4   3   12.50    2.40
   4  -4   3  446.26   19.90
   4  -4   3  415.56   20.80
  -4  -4  -3  417.06   21.40
  -4  -4  -3  427.66   20.00
  -4   4  -3  405.26   19.90
   4   4   3  373.26   18.90
   4   4   3  409.96   21.50
   4   4   3  376.86   15.10
  -4   4  -3  429.06   21.50
  -5  -4  -3    3.00    3.80
  -5  -4  -3    2.40    3.40
   5  -4   3    2.90    3.60
   5  -4   3    6.20    3.80
   5  -4   3   13.00    4.80
   5   4   3    7.10    4.70
  -5   4  -3    6.00    3.70
  -5   4  -3    6.50    4.60
   5   4   3   -3.00    2.10
  -6  -4  -3    6.10    5.20
   6  -4   3    3.20    4.20
   6  -4   3    2.90    3.30
   6  -4   3   -3.00    3.10
   6   4   3    0.40    3.60
  -6   4  -3   -4.60    2.80
   6   4   3   -1.80    3.10
  -6   4  -3   -3.30    3.10
  -7  -4  -3   23.70    8.20
   7  -4   3   31.00    9.20
   7  -4   3   31.80    8.80
   7   4   3   46.20   10.70
  -7   4  -3   18.90    7.70
  -7   4  -3   32.40    9.20
   7   4   3   36.00    9.70
   8  -5  -3    4.90    5.50
  -8  -5   3   20.50   13.60
  -8  -5   3    0.80    5.50
   8   5  -3   -2.20    4.30
  -8   5   3   10.20    6.30
  -7  -5   3   43.60   10.10
   7  -5  -3   50.29   10.00
   7  -5  -3   71.49   12.50
  -7  -5   3   42.20    9.80
  -7   5   3   33.60    9.50
   7   5  -3   48.30   10.20
   6  -5  -3   15.20    5.90
   6  -5  -3   24.80    7.50
  -6  -5   3   14.10    5.60
  -6  -5   3    5.90    4.90
  -6   5   3   24.30    5.80
   6   5  -3   17.30    5.10
  -6   5   3    8.50    4.50
  -6   5   3   12.20    6.30
   6   5  -3   13.20    5.20
   6   5  -3   12.00    9.10
  -5  -5   3   47.70    7.60
  -5  -5   3   38.70    5.70
  -5  -5   3   42.30    5.40
   5  -5  -3   50.49    5.90
   5  -5  -3   49.60    7.20
  -5  -5   3   41.50    6.90
   5  -5  -3   57.59    7.80
   5   5  -3   54.69    7.10
   5   5  -3   38.50    6.00
  -5   5   3   51.69    7.60
  -5   5   3   36.30    5.90
  -5   5   3   44.50    6.40
   5   5  -3   40.20    7.40
  -4  -5   3  447.86   19.00
  -4  -5   3  449.86   19.40
  -4  -5   3  411.76   20.00
   4  -5  -3  417.66   16.30
  -4  -5   3  399.36   21.10
  -4  -5   3  411.66   18.90
   4  -5  -3  436.16   18.90
   4  -5  -3  406.26   18.40
   4  -5  -3  414.46   20.70
   4  -5  -3  429.96   19.30
   4  -5  -3  427.66   19.90
  -4  -5   3  419.46   22.40
   4   5  -3  420.86   19.20
  -4   5   3  424.36   19.90
   4   5  -3  433.36   16.20
   4   5  -3  419.66   19.40
   4   5  -3  449.46   21.10
  -4   5   3  447.36   19.20
  -4   5   3  435.56   21.50
  -3  -5   3  296.27   14.20
  -3  -5   3  290.67   15.40
  -3  -5   3  274.67   13.60
   3  -5  -3  313.37   15.00
  -3  -5   3  281.87   14.30
   3  -5  -3  292.17   10.50
   3  -5  -3  296.97   15.30
   3  -5  -3  285.27   13.20
  -3  -5   3  262.87   14.80
   3  -5  -3  273.97   13.80
  -3  -5   3  294.87   14.00
   3  -5  -3  276.27   13.60
  -3   5   3  271.97   13.20
   3   5  -3  282.17   13.70
   3   5  -3  288.97   14.00
   3   5  -3  266.97   13.60
   3   5  -3  316.87   15.40
  -3   5   3  297.17   15.50
  -3   5   3  296.47   13.50
  -3   5   3  302.57   14.00
   3   5  -3  280.57   10.40
  -3   5   3  295.17   14.60
   2  -5  -3  464.05   19.30
  -2  -5   3  455.35   18.70
   2  -5  -3  453.05   18.90
  -2  -5   3  458.85   19.10
   2  -5  -3  447.46   18.90
   2  -5  -3  460.95   19.20
  -2  -5   3  460.65   19.40
  -2  -5   3  445.36   18.70
  -2  -5   3  454.05   17.90
   2  -5  -3  421.36   17.00
  -2  -5   3  449.06   17.10
  -2  -5   3  439.16   18.20
   2  -5  -3  457.85   17.10
   2   5  -3  454.55   18.10
  -2   5   3  440.16   18.60
   2   5  -3  365.46   17.50
   2   5  -3  432.86   16.80
  -2   5   3  445.36   19.30
  -2   5   3  425.76   17.20
   2   5  -3  461.35   19.10
  -2   5   3  441.26   18.60
  -2   5   3  447.86   16.80
  -2   5   3  438.66   18.30
   2   5  -3  464.15   19.00
  -2   5   3  451.15   18.80
   1  -5  -3 2125.09   66.59
   1  -5  -3 1992.40   64.49
  -1  -5   3 2182.78   66.99
  -1  -5   3 2079.79   61.59
  -1  -5   3 2097.19   62.79
   1  -5  -3 2126.29   63.19
  -1  -5   3 2087.19   65.99
   1  -5  -3 2087.99   66.89
  -1  -5   3 2040.60   65.89
   1  -5  -3 2028.30   65.99
  -1  -5   3 2011.40   66.29
  -1  -5   3 2092.89   66.09
  -1  -5   3 2032.60   65.19
   1  -5  -3 2109.59   65.99
  -1   5   3 2088.39   63.09
   1   5  -3 2060.79   66.09
  -1   5   3 2086.99   66.59
  -1   5   3 2021.10   65.49
  -1   5   3 2046.60   66.19
   1   5  -3 2053.09   62.59
   1   5  -3 2090.39   65.99
  -1   5   3 2097.19   64.89
   1   5  -3 2110.89   65.89
   1   5  -3 2052.39   61.59
   1   5  -3 2076.89   65.59
   0  -5   3  148.19    8.30
   0  -5  -3  128.79    7.20
   0  -5  -3  128.39    8.30
   0  -5  -3  138.19    8.40
   0  -5   3  129.59    5.10
   0  -5   3  136.79    7.20
   0  -5   3  126.79    5.10
   0  -5   3  126.19    8.00
   0  -5   3  129.69    7.70
   0  -5   3  135.09    7.90
   0  -5  -3  126.79    7.30
   0  -5  -3  115.19    7.70
   0  -5   3  125.09    6.20
   0  -5  -3  129.69    5.50
   0  -5   3  125.89    7.80
   0   5  -3  119.89    6.80
   0   5   3  120.49    6.90
   0   5  -3  128.69    6.40
   0   5   3  129.39    6.20
   0   5   3  131.49    7.80
   0   5   3  127.49    8.10
   0   5   3  128.19    5.50
   0   5  -3  124.09    7.80
   0   5   3  132.59    8.10
   0   5  -3  133.89    8.00
   0   5   3  114.49    7.70
   0   5   3  123.29    7.30
  -1  -5  -3  975.10   35.60
   1  -5   3 1005.20   32.50
   1  -5   3  976.90   34.00
   1  -5   3 1054.79   35.50
   1  -5   3  973.80   35.30
  -1  -5  -3 1026.50   32.70
   1  -5   3  998.40   34.40
  -1  -5  -3 1036.90   34.80
   1  -5   3  986.20   32.20
  -1  -5  -3 1019.60   35.30
   1  -5   3 1007.60   36.50
   1  -5   3  996.70   35.30
   1  -5   3 1080.49   32.70
   1  -5   3 1013.20   35.10
   1   5   3  990.90   32.10
  -1   5  -3  965.70   35.10
   1   5   3 1006.60   35.10
  -1   5  -3 1004.70   32.20
   1   5   3  983.00   35.70
  -1   5  -3 1009.70   34.30
   1   5   3 1038.40   32.80
   1   5   3 1080.49   34.80
   1   5   3  945.51   35.10
   1   5   3 1024.40   32.20
  -1   5  -3 1001.30   35.60
   1   5   3 1047.00   34.50
  -2  -5  -3   86.69    6.20
   2  -5   3   72.69    6.50
  -2  -5  -3   84.19    7.10
   2  -5   3   87.49    7.10
   2  -5   3   88.29    7.40
   2  -5   3   83.69    6.00
   2  -5   3   88.39    5.80
  -2  -5  -3   82.89    7.30
   2  -5   3   89.59    6.00
   2  -5   3   85.59    4.80
   2  -5   3   71.69    4.30
   2  -5   3   83.19    6.10
   2  -5   3   82.09    6.80
  -2  -5  -3   88.59    7.30
   2   5   3   87.19    5.90
   2   5   3   83.39    5.60
  -2   5  -3   95.59    7.70
   2   5   3   86.59    7.10
   2   5   3   79.39    7.00
   2   5   3   81.49    7.00
   2   5   3   72.29    6.70
   2   5   3   80.29    4.50
  -2   5  -3   76.79    6.90
   2   5   3   82.79    4.70
  -2   5  -3   75.19    5.60
   2   5   3   93.69    7.40
   3  -5   3   63.89    6.00
  -3  -5  -3   67.89    5.30
  -3  -5  -3   66.59    7.30
  -3  -5  -3   58.29    6.60
   3  -5   3   62.99    4.20
   3  -5   3   59.89    4.70
   3  -5   3   63.19    4.80
   3  -5   3   65.29    6.90
  -3  -5  -3   57.59    4.90
   3  -5   3   55.99    4.50
   3  -5   3   64.59    6.80
  -3   5  -3   63.79    6.20
   3   5   3   68.69    6.00
   3   5   3   62.09    4.20
   3   5   3   59.19    6.90
   3   5   3   55.69    4.70
   3   5   3   64.49    4.20
  -3   5  -3   47.10    6.30
  -3   5  -3   72.49    7.70
  -4  -5  -3  821.42   32.90
   4  -5   3  808.72   33.40
  -4  -5  -3  767.62   33.80
   4  -5   3  782.92   32.00
  -4   5  -3  858.61   34.50
   4   5   3  828.02   31.90
   4   5   3  783.62   34.00
  -4   5  -3  817.32   32.50
  -5  -5  -3  141.39   13.00
   5  -5   3  125.79   12.00
  -5  -5  -3  133.09   11.40
   5  -5   3  134.49   11.00
   5  -5   3  123.39   12.10
  -5   5  -3  161.28   13.60
  -5   5  -3  158.58   12.50
   5   5   3  165.68   13.70
   5   5   3  123.89   11.00
   6  -5   3   20.40    5.70
   6  -5   3   21.30    7.60
  -6  -5  -3   44.10   10.10
   6  -5   3   16.70    6.50
  -6  -5  -3   27.00    9.50
  -6   5  -3   25.90    7.60
   6   5   3   19.60    9.80
   6   5   3   16.80    6.90
  -6   5  -3   19.60    6.90
  -7  -5  -3   17.30    7.50
   7  -5   3   21.70    8.00
   7  -5   3   30.00    8.80
  -7   5  -3   22.40    7.80
   7   5   3   20.40    8.30
   7   5   3   21.10    7.50
  -7   5  -3    8.70    6.10
   7  -6  -3   44.30    9.70
   7  -6  -3   26.10    8.00
  -7  -6   3   33.70    9.10
  -7  -6   3   42.80   10.00
  -7   6   3   42.10   10.30
   7   6  -3   44.60    9.60
  -6  -6   3  455.45   28.10
  -6  -6   3  520.15   26.70
   6  -6  -3  509.55   26.40
   6  -6  -3  495.45   25.80
   6   6  -3  481.25   26.30
   6   6  -3  476.35   24.60
  -6   6   3  501.65   24.40
  -6   6   3  477.55   27.10
   5  -6  -3  141.59    9.60
   5  -6  -3  145.29   12.20
   5  -6  -3  143.69    9.90
   5  -6  -3  123.09   10.80
  -5  -6   3  143.09   12.30
  -5  -6   3  148.29    9.80
  -5  -6   3  138.89    9.90
  -5  -6   3  138.29   11.70
   5   6  -3  148.39   11.30
  -5   6   3  131.79   11.90
   5   6  -3  143.49   12.10
  -5   6   3  122.99   10.20
  -5   6   3  139.39   10.70
   5   6  -3  132.69   10.00
  -4  -6   3    2.80    2.50
   4  -6  -3    3.00    3.00
  -4  -6   3   -1.00    2.40
  -4  -6   3    1.50    2.60
   4  -6  -3   -2.20    2.50
   4  -6  -3    1.00    1.70
  -4  -6   3    1.40    3.10
  -4  -6   3    5.00    5.00
   4  -6  -3    3.80    2.90
   4  -6  -3   -1.20    2.30
   4   6  -3    1.50    2.30
  -4   6   3    3.70    2.90
   4   6  -3    1.90    1.80
   4   6  -3   -1.20    2.60
  -4   6   3   -0.80    2.50
  -4   6   3    0.60    2.10
   3  -6  -3    6.70    3.10
  -3  -6   3    9.50    3.10
   3  -6  -3   10.10    1.70
   3  -6  -3    8.50    3.00
  -3  -6   3   15.40    3.90
  -3  -6   3    4.50    2.60
  -3  -6   3    9.80    3.00
   3  -6  -3   11.40    3.40
  -3  -6   3    6.90    3.00
  -3   6   3   10.90    3.00
   3   6  -3   12.10    3.20
   3   6  -3    8.40    3.10
   3   6  -3    6.90    2.10
  -3   6   3   10.00    3.10
   3   6  -3   11.60    3.50
   3   6  -3   10.40    1.90
  -3   6   3    9.20    3.30
  -3   6   3    3.60    2.10
  -2  -6   3   71.19    5.90
  -2  -6   3   64.69    6.00
  -2  -6   3   68.89    5.00
   2  -6  -3   74.09    6.70
  -2  -6   3   60.39    6.10
   2  -6  -3   71.59    5.00
   2  -6  -3   60.09    5.80
  -2  -6   3   67.69    6.30
   2  -6  -3   65.59    5.40
  -2  -6   3   66.29    6.00
   2  -6  -3   59.79    6.00
   2  -6  -3   60.49    6.10
  -2  -6   3   63.69    5.70
  -2   6   3   64.29    6.00
   2   6  -3   60.49    2.90
   2   6  -3   67.79    4.80
  -2   6   3   62.09    6.10
  -2   6   3   71.99    7.00
   2   6  -3   74.69    6.30
  -2   6   3   69.19    4.80
   2   6  -3   66.19    3.00
   2   6  -3   62.29    5.80
  -2   6   3   78.09    6.70
   2   6  -3   58.59    5.90
   2   6  -3   65.09    5.80
  -2   6   3   80.69    5.90
  -2   6   3   59.29    5.90
  -1  -6   3  959.30   30.30
  -1  -6   3  888.91   33.60
   1  -6  -3 1007.10   35.40
  -1  -6   3  995.70   34.30
   1  -6  -3  962.10   33.20
  -1  -6   3 1001.70   34.70
  -1  -6   3 1007.30   30.70
  -1  -6   3 1050.19   34.60
  -1  -6   3 1051.99   35.50
   1  -6  -3  945.81   31.90
   1  -6  -3  974.20   34.20
  -1  -6   3  967.50   34.70
   1  -6  -3  989.90   34.90
   1  -6  -3 1052.99   35.20
   1   6  -3  943.71   34.10
  -1   6   3  984.70   33.90
  -1   6   3  983.70   33.50
  -1   6   3 1003.60   34.70
   1   6  -3  900.81   33.60
   1   6  -3  934.81   34.40
   1   6  -3  905.61   33.90
  -1   6   3  985.80   34.40
   1   6  -3  997.60   30.50
  -1   6   3 1018.60   35.20
  -1   6   3  990.80   29.80
   1   6  -3 1018.90   34.60
   1   6  -3 1035.70   30.50
   0  -6   3  161.28    8.10
   0  -6  -3  146.99    8.30
   0  -6   3  159.08    9.00
   0  -6   3  174.38    9.40
   0  -6   3  143.99    7.10
   0  -6   3  161.58    9.10
   0  -6  -3  162.28    8.20
   0  -6  -3  143.09    7.00
   0  -6  -3  160.58    9.50
   0  -6   3  152.58    8.80
   0  -6  -3  158.08    9.10
   0  -6   3  132.59    8.80
   0  -6  -3  179.38    9.80
   0   6  -3  149.99    8.80
   0   6   3  147.89    8.80
   0   6  -3  141.69    8.80
   0   6  -3  149.29    7.80
   0   6  -3  154.88    7.40
   0   6   3  156.28    8.70
   0   6   3  155.68    7.90
   0   6  -3  151.28    8.90
   0   6   3  157.18    9.30
   0   6   3  158.88    7.20
   0   6   3  156.98    9.20
   0   6   3  153.08    5.80
   0   6   3  146.19    9.00
   1  -6   3 1331.17   42.30
   1  -6   3 1380.86   46.00
   1  -6   3 1283.37   46.20
   1  -6   3 1341.47   45.40
   1  -6   3 1336.07   42.30
  -1  -6  -3 1423.36   46.60
  -1  -6  -3 1318.97   45.00
   1  -6   3 1257.87   44.50
   1  -6   3 1362.16   44.40
  -1  -6  -3 1363.36   42.70
   1  -6   3 1358.96   45.20
  -1  -6  -3 1351.26   45.50
  -1   6  -3 1363.46   45.70
   1   6   3 1450.35   42.80
   1   6   3 1291.57   45.90
  -1   6  -3 1412.96   44.80
   1   6   3 1504.85   46.10
   1   6   3 1308.47   45.80
  -1   6  -3 1338.57   44.60
   1   6   3 1326.47   44.70
   1   6   3 1308.67   42.50
   1   6   3 1305.27   44.30
  -1   6  -3 1394.96   46.30
   2  -6   3 3651.93  111.69
   2  -6   3 3979.60  115.39
  -2  -6  -3 3906.01  118.39
   2  -6   3 3782.62  128.19
   2  -6   3 3523.05  116.59
  -2  -6  -3 3864.71  118.49
   2  -6   3 3625.94  111.69
   2  -6   3 3914.81  117.89
   2  -6   3 3959.60  117.69
  -2  -6  -3 3856.21  116.19
   2  -6   3 3598.14  114.29
  -2  -6  -3 3746.73  115.59
   2   6   3 3691.83  113.99
   2   6   3 3948.41  117.69
   2   6   3 3765.62  114.09
   2   6   3 3953.80  118.09
  -2   6  -3 3727.13  118.29
   2   6   3 3683.13  115.19
   2   6   3 3835.92  120.89
   2   6   3 3873.51  114.09
   2   6   3 3553.74  117.39
  -2   6  -3 3853.01  117.49
  -2   6  -3 3693.23  114.59
  -3  -6  -3   71.19    5.70
   3  -6   3   84.09    6.90
   3  -6   3   84.49    8.10
   3  -6   3   80.59    5.60
  -3  -6  -3   87.19    8.40
   3  -6   3   64.79    8.30
   3  -6   3   80.79    5.80
  -3  -6  -3   72.29    6.80
  -3  -6  -3   88.19    9.30
   3   6   3   86.69    8.10
   3   6   3   81.29    8.20
   3   6   3   81.79    3.90
  -3   6  -3   75.39    8.00
  -3   6  -3   82.99    8.10
   3   6   3   75.69    5.70
  -3   6  -3   77.09    6.80
   3   6   3   81.99    6.60
   3   6   3   77.09    3.70
  -4  -6  -3    9.40    4.10
   4  -6   3    9.90    4.30
   4  -6   3   15.60    4.90
  -4  -6  -3   21.60    5.90
  -4   6  -3    9.80    4.30
   4   6   3   10.30    5.10
  -4   6  -3    8.10    3.90
   4   6   3   13.70    4.30
  -5  -6  -3   85.39   10.30
   5  -6   3   55.89    8.60
  -5  -6  -3   81.99    9.20
   5  -6   3   91.99    9.30
  -5   6  -3   89.09    9.50
  -5   6  -3   80.59   10.30
   5   6   3   82.69    8.90
   5   6   3   70.29    9.60
  -6  -6  -3   -0.40    3.80
  -6  -6  -3    4.60    4.50
   6  -6   3    4.60    4.40
   6  -6   3    3.90    4.20
   6  -6   3    4.80    4.20
  -6   6  -3   -0.70    3.80
  -6   6  -3   -0.10    4.00
   6   6   3    3.50    4.40
   7  -6   3   41.00   10.10
  -7  -6  -3   76.79   12.20
   7  -6   3   72.49   11.50
   7   6   3   63.99   10.50
   7   6   3   54.69   11.40
  -7   6  -3   65.69   12.20
  -7   6  -3   54.89   10.80
   7  -7  -3  206.18   17.00
   7  -7  -3  208.38   17.30
  -7  -7   3  211.98   18.00
  -7  -7   3  183.58   16.90
   7   7  -3  184.28   16.80
  -7   7   3  198.58   18.00
  -6  -7   3   23.30    6.90
   6  -7  -3   10.50    5.60
  -6  -7   3   24.80    8.60
   6   7  -3   15.50    6.00
   6   7  -3   16.50    6.00
  -6   7   3   14.80    6.20
  -6   7   3   19.80    5.70
  -5  -7   3    9.30    4.80
  -5  -7   3    8.30    3.60
   5  -7  -3   11.00    4.00
  -5  -7   3    8.30    3.80
   5  -7  -3    5.20    4.00
  -5  -7   3   10.30    4.40
   5  -7  -3    1.20    3.00
   5  -7  -3    7.30    3.20
   5   7  -3    5.90    3.30
  -5   7   3    5.70    3.60
   5   7  -3    1.30    3.20
  -5   7   3    5.40    4.10
  -5   7   3    3.40    3.30
   5   7  -3   14.00    5.60
   4  -7  -3  672.83   27.30
  -4  -7   3  674.83   26.70
  -4  -7   3  679.13   27.40
   4  -7  -3  668.13   27.30
  -4  -7   3  671.03   29.70
   4  -7  -3  690.63   26.90
   4  -7  -3  630.34   23.90
   4  -7  -3  676.93   29.30
   4   7  -3  670.53   23.40
  -4   7   3  633.64   29.00
   4   7  -3  640.64   28.40
  -4   7   3  672.23   27.60
   4   7  -3  677.33   26.50
   4   7  -3  673.63   27.90
   3  -7  -3    2.30    2.50
  -3  -7   3   -0.50    1.80
   3  -7  -3    1.40    2.00
   3  -7  -3    3.60    1.30
  -3  -7   3    5.50    2.50
  -3  -7   3    6.20    3.20
   3  -7  -3    1.90    2.20
  -3  -7   3    5.10    3.00
  -3  -7   3    3.50    3.10
   3  -7  -3    2.40    2.40
  -3  -7   3    0.50    2.10
   3  -7  -3    2.80    2.90
   3   7  -3    1.30    1.90
  -3   7   3    2.80    2.60
   3   7  -3    0.90    1.20
  -3   7   3   -1.20    1.70
   3   7  -3    0.40    1.70
   3   7  -3    2.80    2.20
  -3   7   3    4.20    2.30
  -3   7   3   -0.50    1.80
   3   7  -3    2.60    2.60
  -3   7   3    3.30    2.60
  -3   7   3    1.80    2.40
   3   7  -3    2.40    1.30
  -2  -7   3    6.00    2.80
  -2  -7   3   12.60    3.50
  -2  -7   3   14.30    4.10
   2  -7  -3    7.00    2.70
  -2  -7   3   11.00    3.40
   2  -7  -3   10.40    3.60
   2  -7  -3   12.30    3.50
  -2  -7   3    7.40    2.80
   2  -7  -3   13.60    2.70
  -2  -7   3    7.90    2.20
  -2  -7   3   17.20    3.80
   2  -7  -3   16.10    3.50
   2  -7  -3    5.00    3.10
  -2   7   3    8.60    2.80
   2   7  -3   11.30    2.50
  -2   7   3   11.90    2.50
  -2   7   3    6.70    2.70
   2   7  -3   14.30    3.50
  -2   7   3   13.00    3.80
  -2   7   3    5.90    2.70
  -2   7   3    4.20    2.60
   2   7  -3   12.60    3.50
   2   7  -3    9.70    1.60
   2   7  -3   11.30    1.60
   2   7  -3   14.10    3.40
  -2   7   3    5.80    2.30
   2   7  -3    7.30    2.80
   2   7  -3    8.90    3.00
   1  -7  -3   34.50    4.20
  -1  -7   3   41.50    4.70
  -1  -7   3   48.80    5.20
   1  -7  -3   41.80    4.60
  -1  -7   3   47.10    5.30
  -1  -7   3   38.30    4.50
   1  -7  -3   35.90    2.50
   1  -7  -3   40.30    5.20
   1  -7  -3   45.70    5.00
   1  -7  -3   41.40    4.80
  -1  -7   3   41.50    4.80
  -1  -7   3   39.50    2.50
  -1  -7   3   27.90    3.90
  -1   7   3   33.90    4.60
  -1   7   3   45.70    4.90
   1   7  -3   42.20    4.70
   1   7  -3   34.60    4.50
  -1   7   3   39.20    4.30
  -1   7   3   38.10    2.70
  -1   7   3   38.10    2.60
  -1   7   3   44.60    4.60
   1   7  -3   35.10    4.60
  -1   7   3   31.80    4.60
   1   7  -3   35.50    4.20
   1   7  -3   40.50    2.70
   0  -7   3    5.20    1.90
   0  -7  -3    6.30    2.60
   0  -7   3    3.80    1.60
   0  -7  -3    5.20    2.70
   0  -7  -3    6.40    2.60
   0  -7   3    2.80    2.20
   0  -7   3    5.00    2.40
   0  -7  -3    3.60    1.90
   0  -7   3    3.00    2.10
   0  -7  -3    7.10    2.30
   0  -7  -3    5.10    1.60
   0  -7   3    6.10    2.70
   0   7   3    4.20    2.50
   0   7  -3    3.30    2.20
   0   7   3    6.40    2.70
   0   7  -3    8.50    2.60
   0   7  -3    3.20    2.20
   0   7  -3    6.40    2.10
   0   7  -3    7.40    2.00
   0   7   3   -0.60    1.50
   0   7   3    4.20    2.10
[truncated: 449,787 more chars]
