# Supplementary material for: Crystal structure, Hirshfeld surface analysis, inter­molecular inter­action energies, energy frameworks and DFT calculations of 4-amino-1-(prop-2-yn-1-yl)pyrimidin-2(1H)-one
Source: Acta Crystallogr E Crystallogr Commun. 2023 Nov 21;79(Pt 12):1183–9. doi: 10.1107/S2056989023009933 (PMC10833410; doi:10.1107/S2056989023009933)
Supplement: Supplementary file 2 [file e-79-01183-Isup2.hkl]

data_I                                                                          
_shelx_title ' JTM1451_0m_a.res in P2(1)/c'                                     
_shelx_refln_list_code          4                                               
_shelx_F_calc_maximum       48.80                                               
_exptl_crystal_F_000       312.00                                               
_reflns_d_resolution_high  0.6497                                               
                                                                                
loop_                                                                           
 _space_group_symop_operation_xyz                                               
 'x, y, z'                                                                      
 '-x, y+1/2, -z+1/2'                                                            
 '-x, -y, -z'                                                                   
 'x, -y-1/2, z-1/2'                                                             
                                                                                
_cell_length_a     5.3864                                                       
_cell_length_b    18.0133                                                       
_cell_length_c     7.0112                                                       
_cell_angle_alpha  90.000                                                       
_cell_angle_beta   96.288                                                       
_cell_angle_gamma  90.000                                                       
                                                                                
_shelx_F_squared_multiplier     1.000                                           
                                                                                
loop_                                                                           
 _refln_index_h                                                                 
 _refln_index_k                                                                 
 _refln_index_l                                                                 
 _refln_F_squared_calc                                                          
 _refln_F_squared_meas                                                          
 _refln_F_squared_sigma                                                         
 _refln_observed_status                                                         
   2   0   0       1200.51       1176.12        49.66 o                         
   3   0   0        415.00        441.10         4.30 o                         
   4   0   0         97.05        106.18         1.79 o                         
   5   0   0         19.58         21.07         0.87 o                         
   6   0   0          3.04          4.25         0.57 o                         
   7   0   0         52.11         55.27         2.23 o                         
   8   0   0          0.05         -0.54         0.54 o                         
   1   1   0          8.28          3.51         0.10 o                         
   2   1   0        103.26        121.55         0.79 o                         
   3   1   0         36.63         39.52         0.43 o                         
   4   1   0         38.02         41.18         0.66 o                         
   5   1   0         75.64         75.97         1.23 o                         
   6   1   0         10.70         11.74         0.58 o                         
   7   1   0          3.09          2.71         0.51 o                         
   8   1   0          0.01          0.03         0.49 o                         
   2   2   0       1026.58       1214.08        16.25 o                         
   3   2   0         14.60         14.63         0.25 o                         
   4   2   0          0.64          0.77         0.15 o                         
   5   2   0         15.84         15.67         0.54 o                         
   6   2   0        132.23        132.87         2.12 o                         
   7   2   0         47.10         47.41         1.56 o                         
   8   2   0          4.90          4.07         0.79 o                         
   2   3   0        175.82        163.67         1.01 o                         
   3   3   0        365.01        391.51         2.43 o                         
   4   3   0        166.17        159.35         1.37 o                         
   5   3   0         32.06         31.19         0.74 o                         
   6   3   0         22.13         21.50         0.80 o                         
   7   3   0          0.71          0.49         0.44 o                         
   8   3   0         20.25         20.57         1.34 o                         
   2   4   0        112.40         99.31         0.68 o                         
   3   4   0        458.00        473.41         2.84 o                         
   4   4   0         21.11         28.67         0.46 o                         
   5   4   0         28.73         28.59         0.74 o                         
   6   4   0         26.59         29.97         0.99 o                         
   7   4   0          2.46          2.30         0.49 o                         
   8   4   0         22.52         28.14         2.29 o                         
   2   5   0        201.29        223.61         1.37 o                         
   3   5   0         36.46         35.47         0.40 o                         
   4   5   0          0.41          0.60         0.13 o                         
   5   5   0          7.53          7.29         0.46 o                         
   6   5   0          1.09          1.01         0.35 o                         
   7   5   0         12.57         13.89         0.91 o                         
   8   5   0          0.42          0.16         0.54 o                         
   1   6   0        324.63        315.39         1.90 o                         
   2   6   0         40.48         45.48         0.41 o                         
   3   6   0        277.05        321.61         2.11 o                         
   4   6   0         30.90         30.05         0.48 o                         
   5   6   0        120.21        114.51         1.93 o                         
   6   6   0          0.08          0.81         0.33 o                         
   7   6   0         19.74         19.77         0.93 o                         
   8   6   0          2.82          1.77         0.68 o                         
   1   7   0          0.08          0.43         0.07 o                         
   2   7   0        175.87        175.02         1.13 o                         
   3   7   0          0.02          0.40         0.08 o                         
   4   7   0        222.59        220.80         2.30 o                         
   5   7   0          0.80          0.68         0.28 o                         
   6   7   0         36.59         35.29         1.14 o                         
   7   7   0         55.91         56.74         1.44 o                         
   0   8   0         18.19         17.56         0.31 o                         
   1   8   0         81.99         91.78         0.70 o                         
   2   8   0       1086.68       1194.06         9.06 o                         
   3   8   0          0.54          0.00         0.08 o                         
   4   8   0        268.60        250.03         2.27 o                         
   5   8   0          3.19          3.57         0.41 o                         
   6   8   0          3.70          3.73         0.54 o                         
   7   8   0         12.96         15.10         0.94 o                         
   1   9   0        790.06        855.41         4.94 o                         
   2   9   0       2381.13       2575.02        38.21 o                         
   3   9   0          0.07          0.32         0.12 o                         
   4   9   0         84.79         91.34         1.26 o                         
   5   9   0         57.03         59.10         1.34 o                         
   6   9   0         37.98         38.99         1.24 o                         
   7   9   0          6.25          7.26         0.75 o                         
   0  10   0         40.05         45.32         0.61 o                         
   1  10   0        330.92        364.22         2.31 o                         
   2  10   0        465.69        464.25         3.03 o                         
   3  10   0         27.49         23.00         0.42 o                         
   4  10   0         12.82         18.12         0.50 o                         
   5  10   0          0.29          1.06         0.32 o                         
   6  10   0         36.83         40.68         1.31 o                         
   7  10   0         11.40         11.65         0.96 o                         
   1  11   0         58.99         72.01         0.65 o                         
   2  11   0         72.76         77.12         0.76 o                         
   3  11   0         33.15         30.30         0.58 o                         
   4  11   0        112.15        104.62         1.36 o                         
   5  11   0         62.53         61.46         1.40 o                         
   6  11   0         14.87         16.43         0.86 o                         
   7  11   0          1.46          1.38         0.49 o                         
   0  12   0          1.01          0.36         0.12 o                         
   1  12   0         26.37         25.68         0.35 o                         
   2  12   0         66.46         61.75         0.69 o                         
   3  12   0         54.26         65.29         0.93 o                         
   4  12   0         18.80         16.97         0.55 o                         
   5  12   0          7.55          8.09         0.63 o                         
   6  12   0          8.27         10.05         0.72 o                         
   7  12   0          5.97          4.75         0.68 o                         
   1  13   0         97.40         95.69         0.92 o                         
   2  13   0        161.49        171.41         1.56 o                         
   3  13   0        718.08        738.09         6.40 o                         
   4  13   0         48.21         47.31         0.88 o                         
   5  13   0        240.35        243.30         3.93 o                         
   6  13   0         96.15         98.02         2.04 o                         
   7  13   0          1.33          1.00         0.63 o                         
   0  14   0          9.82         12.67         0.49 o                         
   1  14   0          1.12          0.51         0.13 o                         
   2  14   0         27.81         31.17         0.58 o                         
   3  14   0        327.33        331.94         3.25 o                         
   4  14   0          0.11         -0.03         0.20 o                         
   5  14   0          0.44          0.48         0.33 o                         
   6  14   0         14.98         17.38         0.95 o                         
   7  14   0          2.54          2.05         0.81 o                         
   1  15   0          0.13          0.29         0.15 o                         
   2  15   0        161.21        161.51         1.81 o                         
   3  15   0          3.45          3.84         0.33 o                         
   4  15   0         16.68         15.35         0.55 o                         
   5  15   0         50.54         48.33         1.31 o                         
   6  15   0          0.07          0.68         0.42 o                         
   0  16   0         78.92         73.97         1.52 o                         
   1  16   0         14.66         12.69         0.40 o                         
   2  16   0         50.18         48.80         0.94 o                         
   3  16   0         15.08         14.20         0.52 o                         
   4  16   0         34.46         34.14         0.83 o                         
   5  16   0          9.54         10.93         0.80 o                         
   6  16   0         13.94         11.93         1.03 o                         
   1  17   0          1.39          1.77         0.22 o                         
   2  17   0        145.36        136.57         1.82 o                         
   3  17   0         47.21         45.41         0.99 o                         
   4  17   0          4.14          4.33         0.40 o                         
   5  17   0        169.80        178.27         3.19 o                         
   6  17   0         11.98         12.18         1.23 o                         
   0  18   0          0.46          0.66         0.29 o                         
   1  18   0         43.18         42.93         0.77 o                         
   2  18   0          0.11          0.43         0.22 o                         
   3  18   0         26.31         25.72         0.82 o                         
   4  18   0        311.47        316.16         3.67 o                         
   5  18   0         30.45         35.94         1.77 o                         
   6  18   0         61.15         63.49         2.74 o                         
   1  19   0         17.04         15.84         0.64 o                         
   2  19   0          3.85          3.33         0.50 o                         
   3  19   0         65.10         65.07         1.52 o                         
   4  19   0          2.00          1.23         0.39 o                         
   5  19   0         10.54          9.26         1.23 o                         
   0  20   0          5.54          5.57         0.65 o                         
   1  20   0         55.21         54.22         1.26 o                         
   2  20   0          5.48          6.36         0.55 o                         
   3  20   0          1.48          1.21         0.39 o                         
   4  20   0          1.17          1.05         0.38 o                         
   5  20   0          0.15         -0.02         0.65 o                         
   1  21   0         40.27         41.21         1.19 o                         
   2  21   0         41.21         44.37         1.38 o                         
   3  21   0          9.58          9.91         0.70 o                         
   4  21   0         36.02         36.39         1.31 o                         
   5  21   0          9.22          6.51         1.17 o                         
   0  22   0         44.56         44.25         1.88 o                         
   1  22   0         23.78         23.83         0.96 o                         
   2  22   0         29.30         29.31         1.01 o                         
   3  22   0         79.03         85.35         1.79 o                         
   4  22   0        145.80        148.33         3.09 o                         
   5  22   0          9.02          7.52         1.41 o                         
   1  23   0         10.71         11.09         0.72 o                         
   2  23   0          6.84          7.75         0.66 o                         
   3  23   0         14.55         15.43         0.86 o                         
   4  23   0          5.01          9.47         1.44 o                         
   0  24   0         22.95         22.34         2.30 o                         
   1  24   0          3.45          3.60         0.52 o                         
   2  24   0          0.14          0.57         0.37 o                         
   3  24   0          0.08          0.05         0.40 o                         
   4  24   0         19.49         18.15         1.53 o                         
   1  25   0         38.78         42.26         1.56 o                         
   2  25   0          9.52          9.45         0.78 o                         
   3  25   0          4.06          3.45         0.67 o                         
   0  26   0        152.35        162.75         4.44 o                         
   1  26   0         62.91         67.21         1.88 o                         
   2  26   0         17.36         18.63         1.50 o                         
   1  27   0          7.10          6.90         1.36 o                         
  -8   1   1         86.68         85.76         4.81 o                         
  -7   1   1          0.00         -0.03         0.41 o                         
  -6   1   1         52.35         49.90         1.05 o                         
  -5   1   1          3.19          4.00         0.35 o                         
  -4   1   1          1.56          2.73         0.17 o                         
  -3   1   1          0.03          0.19         0.07 o                         
  -2   1   1        600.95        610.01         3.72 o                         
  -1   1   1         47.36         60.66         0.50 o                         
   1   1   1        772.97        737.75        12.81 o                         
   3   1   1        125.99        144.79         1.25 o                         
   4   1   1         83.08         78.22         1.09 o                         
   5   1   1         11.75          9.11         0.45 o                         
   6   1   1         12.21         13.92         0.68 o                         
   7   1   1          0.02         -0.15         0.36 o                         
   8   1   1         20.35         21.75         1.54 o                         
  -8   2   1         55.40         52.77         2.96 o                         
  -7   2   1         55.43         57.11         1.69 o                         
  -6   2   1        209.44        208.34         2.57 o                         
  -5   2   1        422.05        424.90         4.30 o                         
  -4   2   1        175.35        163.03         1.40 o                         
  -3   2   1         11.97          7.32         0.16 o                         
  -2   2   1          1.18          1.66         0.09 o                         
  -1   2   1        422.79        433.54         3.52 o                         
   1   2   1         97.98        104.76         0.70 o                         
   2   2   1       1087.24       1253.40        17.29 o                         
   3   2   1       1338.40       1438.49        12.07 o                         
   4   2   1          6.36          8.34         0.32 o                         
   5   2   1         31.75         23.15         0.68 o                         
   6   2   1        108.25         98.86         1.78 o                         
   7   2   1          1.22          1.16         0.47 o                         
   8   2   1         11.73         11.97         1.66 o                         
  -8   3   1          0.67          1.29         0.75 o                         
  -7   3   1        116.98        118.63         2.30 o                         
  -6   3   1         53.24         56.76         1.23 o                         
  -5   3   1        308.58        297.13         3.20 o                         
  -4   3   1         42.99         41.61         0.53 o                         
  -3   3   1          9.66          9.93         0.19 o                         
  -2   3   1         50.04         53.91         0.46 o                         
  -1   3   1        270.10        304.62         1.91 o                         
   0   3   1        301.43        305.90         2.28 o                         
   1   3   1        146.81        164.11         1.11 o                         
   2   3   1        108.72        123.56         0.82 o                         
   3   3   1         70.04         71.02         0.63 o                         
   4   3   1        108.69        112.80         1.29 o                         
   5   3   1         95.79         83.55         1.30 o                         
   6   3   1         20.26         22.06         0.87 o                         
   7   3   1         70.32         71.30         1.98 o                         
   8   3   1          0.65          0.48         0.54 o                         
  -8   4   1         12.69         15.85         1.35 o                         
  -7   4   1         56.17         57.86         1.61 o                         
  -6   4   1          1.93          1.87         0.39 o                         
  -5   4   1        169.43        157.33         2.07 o                         
  -4   4   1         34.14         31.17         0.45 o                         
  -3   4   1        102.37        108.90         0.86 o                         
  -2   4   1         19.56         18.54         0.25 o                         
  -1   4   1        368.04        414.39         2.42 o                         
   2   4   1          4.93          6.04         0.13 o                         
   3   4   1        375.24        394.76         2.73 o                         
   4   4   1        143.74        142.41         1.70 o                         
   5   4   1         16.54         18.27         0.65 o                         
   6   4   1          6.38          4.63         0.55 o                         
   7   4   1          0.44          0.46         0.40 o                         
   8   4   1          4.19          4.68         0.85 o                         
  -8   5   1         36.25         40.46         2.22 o                         
  -7   5   1          5.84          5.88         0.65 o                         
  -6   5   1         36.90         34.94         1.07 o                         
  -5   5   1          5.12          5.95         0.42 o                         
  -4   5   1         21.63         24.80         0.45 o                         
  -3   5   1        188.97        172.64         1.21 o                         
  -2   5   1         27.86         33.95         0.34 o                         
   0   5   1        448.15        439.97         2.96 o                         
   1   5   1        907.03        967.44        13.00 o                         
   2   5   1        150.34        155.05         1.17 o                         
   3   5   1         66.41         77.81         0.76 o                         
   4   5   1          1.40          0.99         0.17 o                         
   5   5   1         17.10         14.47         0.66 o                         
   6   5   1          0.75          0.14         0.33 o                         
   7   5   1         12.68         14.61         1.06 o                         
  -8   6   1          0.20          0.25         0.52 o                         
  -7   6   1         48.83         52.12         1.55 o                         
  -6   6   1         11.20         12.06         0.72 o                         
  -5   6   1        116.20        108.85         1.61 o                         
  -4   6   1        220.24        201.44         1.93 o                         
  -3   6   1         46.46         40.81         0.44 o                         
  -2   6   1        217.37        231.33         1.41 o                         
  -1   6   1        588.67        685.09         4.67 o                         
   0   6   1        314.75        306.70         1.82 o                         
   1   6   1        874.17        962.39         9.19 o                         
   2   6   1       1980.60       2143.20        36.84 o                         
   3   6   1        116.22        102.09         0.84 o                         
   4   6   1        215.82        181.08         1.77 o                         
   5   6   1         17.10         16.06         0.70 o                         
   6   6   1          0.13         -0.09         0.29 o                         
   7   6   1         29.99         29.47         1.20 o                         
  -8   7   1          0.04         -0.15         0.54 o                         
  -7   7   1         79.63         81.12         1.97 o                         
  -6   7   1         87.78         91.32         1.71 o                         
  -5   7   1          0.48          0.30         0.22 o                         
  -4   7   1        865.94        831.77         6.16 o                         
  -3   7   1         19.30         14.02         0.24 o                         
  -2   7   1         33.37         27.31         0.32 o                         
  -1   7   1          8.68          8.45         0.17 o                         
   0   7   1         45.27         40.35         0.37 o                         
   1   7   1        554.90        626.07         3.64 o                         
   2   7   1        430.71        470.67         2.92 o                         
   3   7   1         70.24         68.07         0.69 o                         
   4   7   1          0.04          1.21         0.25 o                         
   5   7   1          4.06          6.01         0.55 o                         
   6   7   1          0.00         -0.01         0.30 o                         
   7   7   1         42.11         38.62         1.44 o                         
  -7   8   1         10.45         11.08         0.88 o                         
  -6   8   1         81.17         82.08         1.69 o                         
  -5   8   1          0.45          0.64         0.27 o                         
  -4   8   1        838.00        805.87         6.02 o                         
  -3   8   1         89.65         87.12         0.76 o                         
  -2   8   1        314.93        342.49         2.23 o                         
  -1   8   1         54.39         56.57         0.49 o                         
   0   8   1        689.76        694.06         4.02 o                         
   1   8   1        152.15        152.53         1.04 o                         
   2   8   1         14.81         14.97         0.27 o                         
   3   8   1        202.55        187.83         1.72 o                         
   4   8   1        102.14         97.49         1.34 o                         
   5   8   1         65.29         60.24         1.35 o                         
   6   8   1         41.53         43.58         1.35 o                         
   7   8   1          4.76          4.19         0.54 o                         
  -7   9   1         10.42         11.88         0.88 o                         
  -6   9   1         65.62         67.80         2.03 o                         
  -5   9   1         64.14         64.57         1.39 o                         
  -4   9   1          7.73          8.73         0.35 o                         
  -3   9   1         49.61         45.75         0.55 o                         
  -2   9   1       1326.05       1403.23        10.26 o                         
  -1   9   1        427.57        453.14         2.64 o                         
   0   9   1        225.87        228.29         1.51 o                         
   1   9   1        208.28        222.89         1.48 o                         
   2   9   1          1.62          3.77         0.19 o                         
   3   9   1         84.68         76.04         0.92 o                         
   4   9   1        102.55        106.75         1.43 o                         
   5   9   1          4.76          4.19         0.46 o                         
   6   9   1         16.98         18.21         0.94 o                         
   7   9   1          4.40          4.00         0.53 o                         
  -7  10   1         14.29         12.27         0.91 o                         
  -6  10   1         36.79         40.14         1.84 o                         
  -5  10   1         25.10         21.54         0.81 o                         
  -4  10   1         53.35         50.32         0.85 o                         
  -3  10   1          0.42          0.47         0.14 o                         
  -2  10   1        293.84        348.90         2.44 o                         
  -1  10   1        458.68        480.82         2.91 o                         
   0  10   1        409.39        410.26         2.60 o                         
   1  10   1        584.73        632.43         3.91 o                         
   2  10   1         63.60         48.18         0.58 o                         
   3  10   1        198.24        188.44         1.83 o                         
   4  10   1         25.34         28.58         0.63 o                         
   5  10   1          9.45          9.44         0.65 o                         
   6  10   1          1.79          2.14         0.45 o                         
   7  10   1          0.33          0.46         0.37 o                         
  -7  11   1          0.01          0.13         0.40 o                         
  -6  11   1         29.51         30.61         1.15 o                         
  -5  11   1         12.40         15.19         0.74 o                         
  -4  11   1          5.57          5.67         0.39 o                         
  -3  11   1       1082.71       1039.13         7.42 o                         
  -2  11   1        233.03        233.96         1.72 o                         
  -1  11   1         48.75         49.36         0.49 o                         
   0  11   1        485.51        502.87         3.04 o                         
   1  11   1        949.01        951.44         5.52 o                         
   2  11   1         14.33          9.83         0.33 o                         
   3  11   1         44.96         32.46         0.59 o                         
   4  11   1          0.64          1.33         0.23 o                         
   5  11   1         13.58         14.08         0.72 o                         
   6  11   1          0.06         -0.14         0.32 o                         
   7  11   1          1.98          1.85         0.48 o                         
  -7  12   1          0.18          0.06         0.39 o                         
  -6  12   1         45.36         46.95         1.44 o                         
  -5  12   1         46.18         48.27         1.24 o                         
  -4  12   1         44.43         41.54         0.84 o                         
  -3  12   1       1459.66       1426.35        10.30 o                         
  -2  12   1         72.85         73.36         0.77 o                         
  -1  12   1        102.81        104.57         0.90 o                         
   0  12   1          4.60          3.73         0.16 o                         
   1  12   1          0.30          0.97         0.11 o                         
   2  12   1        138.08        129.86         1.17 o                         
   3  12   1          0.75          0.03         0.16 o                         
   4  12   1        103.92        100.68         1.37 o                         
   5  12   1          1.17          1.16         0.35 o                         
   6  12   1          6.05          5.89         0.67 o                         
   7  12   1          3.54          3.15         0.79 o                         
  -7  13   1          1.93          1.23         0.48 o                         
  -6  13   1          0.91          1.33         0.49 o                         
  -5  13   1        144.05        144.30         2.47 o                         
  -4  13   1         86.62         81.72         1.21 o                         
  -3  13   1          0.52          2.54         0.27 o                         
  -2  13   1         35.16         36.60         0.56 o                         
  -1  13   1         10.52         10.13         0.25 o                         
   0  13   1          3.15          3.24         0.18 o                         
   1  13   1          3.17          4.02         0.20 o                         
   2  13   1         27.84         22.21         0.49 o                         
   3  13   1          2.06          2.39         0.27 o                         
   4  13   1          6.25          7.24         0.42 o                         
   5  13   1         81.86         83.07         1.79 o                         
   6  13   1          7.50          8.21         0.72 o                         
   7  13   1          1.13          1.87         0.95 o                         
  -7  14   1          8.92          8.78         0.91 o                         
  -6  14   1         21.04         21.63         1.04 o                         
  -5  14   1         51.28         55.32         1.42 o                         
  -4  14   1         65.30         64.02         1.07 o                         
  -3  14   1        294.72        310.69         3.07 o                         
  -2  14   1        283.81        290.46         2.56 o                         
  -1  14   1        232.18        221.58         1.96 o                         
   0  14   1        126.59        133.08         1.30 o                         
   1  14   1          3.63          2.84         0.20 o                         
   2  14   1          0.00         -0.11         0.16 o                         
   3  14   1         32.65         30.71         0.69 o                         
   4  14   1         42.48         41.28         0.85 o                         
   5  14   1         11.79         12.49         0.76 o                         
   6  14   1          0.57          1.17         0.45 o                         
  -6  15   1          5.89          4.56         0.60 o                         
  -5  15   1         33.78         31.87         1.13 o                         
  -4  15   1          0.81          0.77         0.24 o                         
  -3  15   1        347.03        349.95         3.56 o                         
  -2  15   1        899.29        914.43         7.80 o                         
  -1  15   1         30.01         30.39         0.58 o                         
   0  15   1        547.54        565.05         4.26 o                         
   1  15   1          3.09          5.67         0.28 o                         
   2  15   1        141.23        124.95         1.93 o                         
   3  15   1          0.10          0.56         0.21 o                         
   4  15   1         11.05         12.26         0.52 o                         
   5  15   1          3.97          2.69         0.50 o                         
   6  15   1          0.01         -0.26         0.39 o                         
  -6  16   1          2.30          2.26         0.66 o                         
  -5  16   1          8.41          8.74         0.78 o                         
  -4  16   1          3.15          3.35         0.34 o                         
  -3  16   1         23.19         22.34         0.63 o                         
  -2  16   1        439.16        430.06         4.02 o                         
  -1  16   1         45.24         41.80         0.70 o                         
   0  16   1         14.05         16.40         0.45 o                         
   1  16   1          0.04          0.05         0.15 o                         
   2  16   1          3.83          2.56         0.28 o                         
   3  16   1         49.12         45.20         0.99 o                         
   4  16   1         21.39         20.40         0.88 o                         
   5  16   1         14.00         15.83         0.92 o                         
   6  16   1          7.05          9.00         0.89 o                         
  -6  17   1          3.93          4.23         0.90 o                         
  -5  17   1          6.52          6.96         0.83 o                         
  -4  17   1        242.49        242.42         2.82 o                         
  -3  17   1         15.83         15.58         0.66 o                         
  -2  17   1        533.81        537.37         5.63 o                         
  -1  17   1          8.83          9.66         0.42 o                         
   0  17   1         19.57         20.59         0.59 o                         
   1  17   1        113.45        110.54         1.51 o                         
   2  17   1          5.81          5.72         0.46 o                         
   3  17   1          0.74          1.15         0.30 o                         
   4  17   1          4.13          5.11         0.46 o                         
   5  17   1          1.49          1.16         0.43 o                         
   6  17   1          0.27          0.31         0.74 o                         
  -6  18   1          6.65          4.99         1.29 o                         
  -5  18   1         16.04         18.23         1.34 o                         
  -4  18   1         28.76         29.20         0.89 o                         
  -3  18   1        449.15        444.13         4.67 o                         
  -2  18   1          9.22          9.11         0.53 o                         
  -1  18   1         11.43         11.60         0.50 o                         
   0  18   1         45.00         47.23         0.90 o                         
   1  18   1          6.94          7.08         0.46 o                         
   2  18   1         16.40         17.42         0.64 o                         
   3  18   1          6.32          6.34         0.50 o                         
   4  18   1          1.68          0.78         0.35 o                         
   5  18   1          1.64          1.27         0.44 o                         
   6  18   1          6.64          3.03         0.78 o                         
  -6  19   1          1.73         -0.08         0.63 o                         
  -5  19   1          7.65          7.43         1.23 o                         
  -4  19   1        111.88        110.75         2.44 o                         
  -3  19   1         92.26         90.20         1.56 o                         
  -2  19   1          1.43          1.36         0.33 o                         
  -1  19   1         22.41         24.20         0.70 o                         
   0  19   1          4.57          5.00         0.38 o                         
   1  19   1        107.56        104.07         1.71 o                         
   2  19   1          0.27          0.21         0.24 o                         
   3  19   1          2.99          3.04         0.40 o                         
   4  19   1          3.71          3.04         0.46 o                         
   5  19   1         14.17         15.50         1.15 o                         
  -5  20   1          0.54          0.19         0.61 o                         
  -4  20   1         64.17         65.01         1.78 o                         
  -3  20   1         61.56         60.30         1.42 o                         
  -2  20   1         90.51         86.24         1.63 o                         
  -1  20   1        682.02        691.41         6.50 o                         
   0  20   1          0.19          0.34         0.24 o                         
   1  20   1          0.02          0.30         0.26 o                         
   2  20   1          1.78          1.72         0.34 o                         
   3  20   1         15.63         16.29         0.83 o                         
   4  20   1          2.55          2.25         0.50 o                         
   5  20   1          0.68          0.77         0.55 o                         
  -5  21   1         26.60         23.41         2.21 o                         
  -4  21   1         19.26         21.45         1.09 o                         
  -3  21   1          0.32          0.19         0.33 o                         
  -2  21   1         57.78         56.17         1.36 o                         
  -1  21   1        309.64        313.22         5.29 o                         
   0  21   1         27.41         29.52         1.01 o                         
   1  21   1         50.12         49.84         1.34 o                         
   2  21   1         33.97         33.65         1.24 o                         
   3  21   1          2.42          1.92         0.42 o                         
   4  21   1          2.14          1.70         0.57 o                         
   5  21   1         14.90         19.46         1.69 o                         
  -5  22   1         29.80         31.65         2.00 o                         
  -4  22   1         18.70         18.27         1.09 o                         
  -3  22   1         16.71         19.46         1.01 o                         
  -2  22   1         59.92         61.30         1.54 o                         
  -1  22   1         39.74         41.60         1.17 o                         
   0  22   1         30.60         32.31         1.03 o                         
   1  22   1         11.02         11.28         0.98 o                         
   2  22   1          2.97          2.91         0.44 o                         
   3  22   1          0.77          0.41         0.33 o                         
   4  22   1         13.64         13.00         0.99 o                         
  -4  23   1        111.81        105.08         3.16 o                         
  -3  23   1          8.63          8.29         0.80 o                         
  -2  23   1        117.23        120.78         2.18 o                         
  -1  23   1          0.68         -0.03         0.31 o                         
   0  23   1          5.07          5.43         0.62 o                         
   1  23   1         17.15         19.05         0.92 o                         
   2  23   1          4.67          4.49         0.53 o                         
   3  23   1          0.76          0.71         0.38 o                         
   4  23   1          2.88          3.70         0.98 o                         
  -4  24   1         62.31         62.28         2.10 o                         
  -3  24   1          0.71          1.18         0.48 o                         
  -2  24   1         39.77         39.88         1.31 o                         
  -1  24   1         18.49         19.54         1.01 o                         
   0  24   1        171.37        173.40         3.25 o                         
   1  24   1          8.67         10.08         0.71 o                         
   2  24   1         20.34         21.13         0.94 o                         
   3  24   1          6.68          5.22         0.62 o                         
  -3  25   1         10.17         11.67         0.98 o                         
  -2  25   1          0.59         -0.07         0.39 o                         
  -1  25   1         18.86         19.32         1.13 o                         
   0  25   1        120.18        123.45         2.95 o                         
   1  25   1         19.26         20.17         1.09 o                         
   2  25   1          9.11          8.93         0.90 o                         
   3  25   1          3.30          2.21         0.57 o                         
  -2  26   1          6.87          5.28         1.33 o                         
  -1  26   1        112.17        114.28         2.72 o                         
   0  26   1         78.08         75.91         2.00 o                         
   1  26   1          5.70          6.46         0.74 o                         
   2  26   1         24.14         26.13         1.22 o                         
  -1  27   1         45.45         45.52         2.63 o                         
   0  27   1          2.71          2.54         0.59 o                         
   1  27   1          0.51          1.03         0.54 o                         
  -8   0   2         19.94         22.10         3.00 o                         
  -7   0   2         15.53         17.18         1.91 o                         
  -6   0   2         60.10         54.88         1.57 o                         
  -5   0   2          6.89          7.78         0.71 o                         
  -4   0   2        157.49        154.00         1.76 o                         
  -3   0   2        388.18        414.57         3.75 o                         
  -2   0   2        747.27        851.01         8.16 o                         
  -1   0   2        195.22        251.03         2.07 o                         
   1   0   2         10.16         11.65         0.26 o                         
   2   0   2        294.16        327.53         3.20 o                         
   3   0   2         38.00         43.84         0.76 o                         
   4   0   2        108.95        107.28         1.74 o                         
   5   0   2          0.63          0.24         0.30 o                         
   6   0   2         47.98         50.12         3.23 o                         
   7   0   2         38.19         34.07         1.85 o                         
  -8   1   2          2.23          0.94         0.75 o                         
  -7   1   2         29.62         29.26         1.21 o                         
  -6   1   2        350.73        347.75         3.80 o                         
  -5   1   2        508.25        495.99         4.92 o                         
  -4   1   2         18.73         19.31         0.35 o                         
  -3   1   2        196.60        193.76         1.34 o                         
   0   1   2        426.62        445.17         2.98 o                         
   1   1   2        112.52        151.04         1.07 o                         
   2   1   2         16.77         19.60         0.30 o                         
   3   1   2          0.97          0.61         0.10 o                         
   4   1   2         14.41         14.29         0.40 o                         
   5   1   2         28.81         31.83         0.80 o                         
   6   1   2        238.48        235.19         4.76 o                         
   7   1   2          0.16          0.79         0.43 o                         
  -8   2   2          0.15          1.32         0.81 o                         
  -7   2   2          2.34          1.67         0.65 o                         
  -6   2   2        217.80        220.37         2.68 o                         
  -5   2   2         53.88         52.43         1.02 o                         
  -4   2   2        569.28        569.72         3.90 o                         
  -3   2   2         58.37         63.09         0.55 o                         
  -2   2   2        382.08        412.05         2.34 o                         
  -1   2   2          1.67          1.85         0.14 o                         
   0   2   2        415.42        444.75         2.98 o                         
   1   2   2        148.28        162.60         1.14 o                         
   2   2   2          1.62          1.59         0.10 o                         
   3   2   2         51.84         52.82         0.46 o                         
   4   2   2         19.93         18.81         0.45 o                         
   5   2   2         89.95         77.22         1.33 o                         
   6   2   2          1.86          1.13         0.56 o                         
   7   2   2         32.36         33.03         1.37 o                         
  -8   3   2         49.12         53.04         2.52 o                         
  -7   3   2         13.85         14.33         1.06 o                         
  -6   3   2        206.23        197.74         2.60 o                         
  -5   3   2       1258.49       1270.59        11.44 o                         
  -4   3   2         43.90         39.04         0.54 o                         
  -3   3   2       1217.39       1283.38         7.75 o                         
  -2   3   2          0.56          0.34         0.07 o                         
  -1   3   2       1034.34        969.74        29.25 o                         
   1   3   2          1.37          1.85         0.11 o                         
   2   3   2          0.33          0.20         0.07 o                         
   3   3   2          3.54          3.17         0.13 o                         
   4   3   2         65.92         59.59         0.96 o                         
   5   3   2        116.72        103.40         1.73 o                         
   6   3   2         43.41         35.96         1.21 o                         
   7   3   2         14.20         15.85         1.04 o                         
  -8   4   2          2.59          1.90         0.85 o                         
  -7   4   2          1.64          0.87         0.42 o                         
  -6   4   2         15.53         17.69         0.70 o                         
  -5   4   2         11.19         11.25         0.52 o                         
  -4   4   2         93.24         90.25         0.91 o                         
  -3   4   2         43.85         43.70         0.46 o                         
  -2   4   2        161.12        199.82         1.30 o                         
  -1   4   2        588.09        641.69         4.19 o                         
   0   4   2        169.26        167.48         1.10 o                         
   1   4   2          8.63          6.31         0.16 o                         
   2   4   2          1.54          0.67         0.08 o                         
   3   4   2          3.99          4.60         0.16 o                         
   4   4   2         31.78         31.97         0.73 o                         
   5   4   2         27.93         31.36         0.95 o                         
   6   4   2         26.00         25.15         1.00 o                         
   7   4   2         79.43         79.65         2.19 o                         
  -8   5   2          5.56          3.90         0.98 o                         
  -7   5   2         99.62         96.39         2.13 o                         
  -6   5   2          0.30          0.50         0.45 o                         
  -5   5   2          0.83          0.94         0.25 o                         
  -4   5   2        138.58        132.38         1.21 o                         
  -3   5   2          6.03          5.67         0.19 o                         
  -2   5   2         70.35         73.55         0.62 o                         
  -1   5   2        433.70        523.19         3.17 o                         
   0   5   2        196.57        224.00         1.49 o                         
   1   5   2        900.52        974.45        12.11 o                         
   2   5   2         64.71         79.54         0.68 o                         
   3   5   2         95.76         81.63         0.72 o                         
   4   5   2         23.73         28.68         0.89 o                         
   5   5   2         82.11         75.96         1.54 o                         
   6   5   2         19.52         21.12         0.92 o                         
   7   5   2         14.20         12.49         1.02 o                         
  -8   6   2          0.40         -0.20         0.61 o                         
  -7   6   2        134.61        134.39         2.62 o                         
  -6   6   2        142.58        140.36         3.18 o                         
  -5   6   2         62.81         58.41         0.98 o                         
  -4   6   2        593.99        588.65         4.81 o                         
  -3   6   2        269.37        264.35         1.79 o                         
  -2   6   2       1039.43       1135.32         8.32 o                         
   0   6   2         47.77         42.28         0.42 o                         
   1   6   2        168.64        167.03         1.12 o                         
   2   6   2         23.08         26.80         0.35 o                         
   3   6   2          0.72          1.25         0.15 o                         
   4   6   2         37.92         26.68         0.67 o                         
   5   6   2        115.33        100.71         1.95 o                         
   6   6   2          9.59         10.48         0.72 o                         
   7   6   2        125.32        124.86         3.16 o                         
  -7   7   2         76.66         74.21         1.87 o                         
  -6   7   2        232.12        238.22         4.92 o                         
  -5   7   2          1.32          1.08         0.22 o                         
  -4   7   2        224.17        204.73         1.98 o                         
  -3   7   2        163.50        153.79         1.22 o                         
  -2   7   2       1129.38       1157.20         7.69 o                         
  -1   7   2          1.31          0.45         0.07 o                         
   0   7   2          1.17          1.51         0.11 o                         
   1   7   2        162.68        188.16         1.31 o                         
   2   7   2         40.50         37.95         0.44 o                         
   3   7   2        143.65        118.42         1.21 o                         
   4   7   2         14.34          6.61         0.38 o                         
   5   7   2         78.67         63.52         1.50 o                         
   6   7   2          1.69          1.83         0.41 o                         
   7   7   2         65.38         66.87         1.85 o                         
  -7   8   2         67.39         67.99         1.80 o                         
  -6   8   2         56.07         56.96         1.64 o                         
  -5   8   2         17.22         16.84         0.52 o                         
  -4   8   2        637.66        621.27         5.06 o                         
  -3   8   2         86.73         82.83         0.83 o                         
  -2   8   2          1.52          1.30         0.11 o                         
  -1   8   2          9.73         12.96         0.21 o                         
   0   8   2          0.65          1.52         0.12 o                         
   1   8   2         34.58         40.72         0.44 o                         
   2   8   2          4.64          3.72         0.18 o                         
   3   8   2         39.88         39.84         0.59 o                         
   4   8   2         35.80         24.43         0.59 o                         
   5   8   2         43.75         37.62         1.08 o                         
   6   8   2         47.37         51.43         1.43 o                         
   7   8   2        102.05        106.20         2.39 o                         
  -7   9   2          4.13          4.43         0.61 o                         
  -6   9   2          1.18          0.62         0.40 o                         
  -5   9   2          2.38          2.84         0.37 o                         
  -4   9   2          6.26          7.09         0.36 o                         
  -3   9   2         44.30         47.52         0.58 o                         
  -2   9   2         41.68         38.79         0.44 o                         
  -1   9   2        252.91        264.86         1.93 o                         
   0   9   2        315.20        331.15         2.32 o                         
   1   9   2          6.70         10.97         0.20 o                         
   2   9   2         34.46         47.58         0.58 o                         
   3   9   2          3.13          3.98         0.25 o                         
   4   9   2        113.05        102.98         1.34 o                         
   5   9   2         23.77         25.52         0.91 o                         
   6   9   2          8.28          9.04         0.72 o                         
   7   9   2         31.71         33.09         1.18 o                         
  -7  10   2         48.84         48.83         1.55 o                         
  -6  10   2          3.13          1.89         0.50 o                         
  -5  10   2          2.32          2.00         0.36 o                         
  -4  10   2        109.74        105.25         1.35 o                         
  -3  10   2         95.31         87.59         0.94 o                         
  -2  10   2          0.09          0.22         0.09 o                         
  -1  10   2        591.55        620.94         4.44 o                         
   0  10   2        372.13        413.97         2.81 o                         
   1  10   2          6.22          8.96         0.19 o                         
   2  10   2        196.11        205.32         1.92 o                         
   3  10   2          0.28          1.16         0.18 o                         
   4  10   2        133.91        111.77         1.44 o                         
   5  10   2         11.48         11.62         0.71 o                         
   6  10   2          2.25          2.00         0.46 o                         
   7  10   2          0.58          0.66         0.50 o                         
  -7  11   2         59.67         58.97         1.73 o                         
  -6  11   2          0.22          0.23         0.40 o                         
  -5  11   2          1.33          1.02         0.32 o                         
  -4  11   2          3.23          3.05         0.29 o                         
  -3  11   2        315.19        307.11         2.85 o                         
  -2  11   2         64.34         65.37         0.73 o                         
  -1  11   2        412.74        422.44         3.05 o                         
   0  11   2         16.45         17.47         0.32 o                         
   1  11   2        219.00        210.75         1.64 o                         
   2  11   2         56.24         43.09         0.64 o                         
   3  11   2          0.01          1.12         0.20 o                         
   4  11   2         68.66         54.39         0.94 o                         
   5  11   2          1.24          0.70         0.36 o                         
   6  11   2         40.38         40.56         1.56 o                         
   7  11   2         14.60         17.44         1.18 o                         
  -7  12   2         84.38         80.66         2.06 o                         
  -6  12   2          1.66          1.10         0.46 o                         
  -5  12   2         83.62         83.71         1.72 o                         
  -4  12   2          4.33          4.57         0.36 o                         
  -3  12   2        600.08        592.93         4.87 o                         
  -2  12   2          5.51          4.17         0.23 o                         
  -1  12   2        252.43        262.69         2.08 o                         
   0  12   2         55.26         55.51         0.67 o                         
   1  12   2         47.17         47.77         0.68 o                         
   2  12   2        148.24        141.12         1.58 o                         
   3  12   2         27.47         17.12         0.52 o                         
   4  12   2         99.85         81.74         1.28 o                         
   5  12   2          8.36          6.70         0.78 o                         
   6  12   2        104.39        110.11         2.54 o                         
   7  12   2         30.94         30.73         1.47 o                         
  -7  13   2         11.50         12.82         1.34 o                         
  -6  13   2          0.07          0.16         0.36 o                         
  -5  13   2          1.85          1.26         0.38 o                         
  -4  13   2          6.87          7.01         0.44 o                         
  -3  13   2          9.77          9.25         0.38 o                         
  -2  13   2         56.51         55.36         0.77 o                         
  -1  13   2         12.61         13.24         0.31 o                         
   0  13   2         74.43         60.01         0.71 o                         
   1  13   2         14.98         16.30         0.41 o                         
   2  13   2          0.41          0.48         0.26 o                         
   3  13   2          1.00          0.84         0.21 o                         
   4  13   2         18.53         15.36         0.54 o                         
   5  13   2         42.18         42.84         1.45 o                         
   6  13   2         84.11         84.71         2.22 o                         
  -7  14   2          0.10         -0.10         0.55 o                         
  -6  14   2          7.21          8.12         0.78 o                         
  -5  14   2         26.27         25.19         1.04 o                         
  -4  14   2         14.08         13.92         0.55 o                         
  -3  14   2         10.48         11.99         0.41 o                         
  -2  14   2         18.18         20.27         0.50 o                         
  -1  14   2          8.76          8.96         0.31 o                         
   0  14   2        379.49        380.72         4.52 o                         
   1  14   2        119.65        122.01         1.42 o                         
   2  14   2         26.50         25.43         0.60 o                         
   3  14   2        299.29        287.29         2.95 o                         
   4  14   2          0.17          0.26         0.25 o                         
   5  14   2          5.52          5.73         0.65 o                         
   6  14   2          7.30          6.84         0.81 o                         
  -6  15   2          5.53          5.20         0.76 o                         
  -5  15   2          1.68          2.02         0.46 o                         
  -4  15   2          4.55          5.23         0.43 o                         
  -3  15   2          3.31          2.26         0.27 o                         
  -2  15   2        156.88        154.74         1.88 o                         
  -1  15   2          2.33          3.50         0.30 o                         
   0  15   2          2.92          3.27         0.28 o                         
   1  15   2         94.74         91.26         1.28 o                         
   2  15   2         16.81         13.50         0.56 o                         
   3  15   2         11.46          7.96         0.51 o                         
   4  15   2          0.08          0.33         0.30 o                         
   5  15   2          1.58          1.33         0.44 o                         
   6  15   2         10.31         12.34         1.06 o                         
  -6  16   2          5.87          4.66         0.75 o                         
  -5  16   2          0.09         -0.01         0.42 o                         
  -4  16   2         59.47         59.45         1.29 o                         
  -3  16   2          0.29          0.25         0.21 o                         
  -2  16   2        218.77        214.98         2.47 o                         
  -1  16   2         19.42         18.82         0.55 o                         
   0  16   2        529.51        536.30         4.86 o                         
   1  16   2          1.57          0.47         0.22 o                         
   2  16   2          3.84          1.93         0.32 o                         
   3  16   2         51.27         46.20         1.12 o                         
   4  16   2         50.56         47.45         1.38 o                         
   5  16   2         44.27         43.65         1.44 o                         
   6  16   2          1.75          2.34         0.74 o                         
  -6  17   2          3.02          1.61         0.60 o                         
  -5  17   2          0.78         -0.17         0.37 o                         
  -4  17   2          0.35          0.60         0.32 o                         
  -3  17   2         39.51         38.37         0.92 o                         
  -2  17   2         36.08         36.17         0.87 o                         
  -1  17   2         87.06         85.40         1.26 o                         
   0  17   2         21.62         23.01         0.64 o                         
   1  17   2          3.29          3.19         0.38 o                         
   2  17   2          0.15          0.06         0.24 o                         
   3  17   2         63.58         55.67         1.46 o                         
   4  17   2          0.07          0.46         0.36 o                         
   5  17   2        106.78        113.23         2.44 o                         
   6  17   2          9.46          7.64         1.06 o                         
  -6  18   2          1.29          0.24         0.62 o                         
  -5  18   2          3.47          2.34         0.59 o                         
  -4  18   2          9.93         11.32         0.71 o                         
  -3  18   2          0.00          0.12         0.26 o                         
  -2  18   2          0.97          1.61         0.30 o                         
  -1  18   2         27.55         28.47         0.71 o                         
   0  18   2          5.35          4.89         0.41 o                         
   1  18   2         10.81         11.97         0.60 o                         
   2  18   2         42.99         44.46         1.02 o                         
   3  18   2         10.00         10.42         0.69 o                         
   4  18   2        108.08        106.62         2.75 o                         
   5  18   2         21.70         22.15         1.10 o                         
  -5  19   2          0.57          0.70         0.53 o                         
  -4  19   2          1.35          1.48         0.39 o                         
  -3  19   2          0.07          0.60         0.33 o                         
  -2  19   2          0.60          0.58         0.27 o                         
  -1  19   2        250.53        257.42         2.78 o                         
   0  19   2         17.95         18.78         0.61 o                         
   1  19   2         58.15         59.56         1.26 o                         
   2  19   2          0.71          0.36         0.27 o                         
   3  19   2         12.85         11.73         0.70 o                         
   4  19   2          7.48          6.18         0.80 o                         
   5  19   2          5.45          5.69         0.74 o                         
  -5  20   2          3.54          1.48         0.71 o                         
  -4  20   2          4.81          4.91         0.60 o                         
  -3  20   2         37.60         40.52         1.16 o                         
  -2  20   2          7.89          7.89         0.58 o                         
  -1  20   2          4.33          4.58         0.40 o                         
   0  20   2          1.32          1.97         0.33 o                         
   1  20   2        104.24        101.36         1.75 o                         
   2  20   2         72.27         67.33         1.65 o                         
   3  20   2         14.51         13.76         0.74 o                         
   4  20   2          0.36         -0.14         0.35 o                         
   5  20   2          4.32          2.86         0.70 o                         
  -5  21   2          0.62          0.21         0.56 o                         
  -4  21   2          5.98          4.11         0.62 o                         
  -3  21   2          0.51          0.76         0.38 o                         
  -2  21   2         46.95         49.80         1.28 o                         
  -1  21   2         95.41         93.87         1.60 o                         
   0  21   2         19.20         20.55         0.81 o                         
   1  21   2         49.61         52.25         1.36 o                         
   2  21   2         31.53         33.35         1.13 o                         
   3  21   2          1.39          1.03         0.36 o                         
   4  21   2         47.47         52.19         1.90 o                         
  -4  22   2          3.18          3.03         0.59 o                         
  -3  22   2          0.03          0.09         0.36 o                         
  -2  22   2          4.27          3.05         0.63 o                         
  -1  22   2          3.24          2.85         0.44 o                         
   0  22   2          3.34          3.84         0.47 o                         
   1  22   2          2.20          1.33         0.37 o                         
   2  22   2          5.52          4.07         0.51 o                         
   3  22   2          8.43          7.79         0.66 o                         
   4  22   2         30.09         30.42         1.64 o                         
  -4  23   2          6.17          6.72         0.88 o                         
  -3  23   2          0.25         -0.03         0.39 o                         
  -2  23   2         51.73         55.15         1.62 o                         
  -1  23   2          0.46          0.61         0.46 o                         
   0  23   2          1.26          1.78         0.42 o                         
   1  23   2          2.34          2.49         0.44 o                         
   2  23   2         10.38         11.61         0.78 o                         
   3  23   2          4.38          5.75         0.61 o                         
   4  23   2          2.78          2.02         0.74 o                         
  -3  24   2          1.16          1.96         0.55 o                         
  -2  24   2         38.85         39.41         1.52 o                         
  -1  24   2          4.68          3.78         0.72 o                         
   0  24   2         13.49         14.98         0.89 o                         
   1  24   2         36.73         36.02         1.27 o                         
   2  24   2         46.57         44.10         1.40 o                         
   3  24   2          6.49          5.67         0.65 o                         
  -3  25   2         15.03         15.56         1.09 o                         
  -2  25   2         39.88         43.98         2.10 o                         
  -1  25   2         10.76          7.29         1.06 o                         
   0  25   2         12.22         11.88         1.00 o                         
   1  25   2         23.69         22.39         0.99 o                         
   2  25   2          9.04          8.13         0.71 o                         
   3  25   2         19.29         17.35         1.37 o                         
  -2  26   2          2.45          1.61         0.60 o                         
  -1  26   2          0.24          0.62         0.72 o                         
   0  26   2          0.66          1.18         0.57 o                         
   1  26   2          0.91         -0.08         0.43 o                         
   2  26   2         12.76         12.64         1.10 o                         
  -1  27   2          0.02          1.35         0.61 o                         
   0  27   2          3.55          2.84         0.70 o                         
  -8   1   3          3.00          3.92         0.93 o                         
  -7   1   3          3.12          2.69         0.67 o                         
  -6   1   3          0.03          0.03         0.27 o                         
  -5   1   3         10.74         11.25         0.41 o                         
  -4   1   3          4.45          6.37         0.30 o                         
  -3   1   3        313.86        321.13         2.09 o                         
  -2   1   3        931.70       1062.00         7.20 o                         
  -1   1   3        389.66        439.03         2.70 o                         
   0   1   3         62.30         64.82         0.53 o                         
   1   1   3       1186.04       1363.44        20.45 o                         
   2   1   3          2.21          2.39         0.13 o                         
   3   1   3        270.93        252.27         2.08 o                         
   4   1   3          8.94          9.66         0.41 o                         
   5   1   3         25.31         25.94         0.77 o                         
   6   1   3          7.07         11.02         0.92 o                         
   7   1   3          0.36          0.48         0.46 o                         
  -8   2   3          3.16          2.69         0.87 o                         
  -7   2   3         19.00         20.28         1.20 o                         
  -6   2   3          6.17          7.02         0.56 o                         
  -5   2   3         89.05         84.92         1.14 o                         
  -4   2   3          0.93          1.69         0.18 o                         
  -3   2   3        172.01        183.54         1.27 o                         
  -2   2   3        200.66        209.36         1.47 o                         
  -1   2   3          0.41          1.34         0.09 o                         
   0   2   3        190.24        250.61         1.61 o                         
   1   2   3        627.05        718.19         4.51 o                         
   2   2   3        234.11        243.96         1.55 o                         
   3   2   3         63.78         64.19         0.70 o                         
   4   2   3         17.87         17.03         0.56 o                         
   5   2   3          4.73          4.46         0.43 o                         
   6   2   3          2.53          1.86         0.65 o                         
   7   2   3          4.93          5.69         0.76 o                         
  -8   3   3         13.82         13.75         1.48 o                         
  -7   3   3          1.31          1.21         0.51 o                         
  -6   3   3         31.43         27.93         0.90 o                         
  -5   3   3         12.03         11.97         0.48 o                         
  -4   3   3        146.38        136.05         1.45 o                         
  -3   3   3        431.57        455.77         2.88 o                         
  -2   3   3         49.60         44.59         0.51 o                         
  -1   3   3          0.09          0.76         0.09 o                         
   0   3   3        291.60        325.16         2.04 o                         
   1   3   3          6.74          6.67         0.15 o                         
   2   3   3        109.55        118.67         0.88 o                         
   3   3   3        135.88        123.58         1.10 o                         
   4   3   3         82.17         85.13         1.44 o                         
   5   3   3          7.60          6.98         0.53 o                         
   6   3   3          7.90          7.74         0.77 o                         
   7   3   3         18.18         18.06         1.11 o                         
  -8   4   3          0.07          0.12         0.64 o                         
  -7   4   3          3.54          3.50         0.67 o                         
  -6   4   3         11.01         12.97         0.76 o                         
  -5   4   3          1.16          0.82         0.22 o                         
  -4   4   3         11.20         10.95         0.33 o                         
  -3   4   3        399.75        419.48         3.40 o                         
  -2   4   3        357.82        379.42         2.80 o                         
  -1   4   3         51.02         55.94         0.58 o                         
   1   4   3          3.14          5.00         0.15 o                         
   2   4   3        252.87        270.68         1.79 o                         
   3   4   3          1.70          3.79         0.17 o                         
   4   4   3        111.84        107.05         1.70 o                         
   5   4   3          1.57          1.03         0.30 o                         
   6   4   3          0.30         -0.15         0.31 o                         
   7   4   3          9.89          8.26         0.88 o                         
  -8   5   3          0.19          1.15         0.85 o                         
  -7   5   3         12.46         12.78         1.09 o                         
  -6   5   3          3.22          3.87         0.47 o                         
  -5   5   3         11.44         11.94         0.47 o                         
  -4   5   3        113.58        111.74         1.16 o                         
  -3   5   3         82.74         75.34         0.76 o                         
  -2   5   3        101.15        116.57         0.95 o                         
  -1   5   3        451.48        543.18         3.40 o                         
   0   5   3         42.82         33.58         0.35 o                         
   1   5   3        238.54        264.58         1.76 o                         
   2   5   3         13.78         21.74         0.31 o                         
   3   5   3         18.07         16.23         0.32 o                         
   4   5   3        219.93        211.79         3.06 o                         
   5   5   3         34.74         36.79         1.30 o                         
   6   5   3          6.05          6.10         0.65 o                         
   7   5   3          4.00          5.18         0.75 o                         
  -7   6   3         13.48         10.27         1.00 o                         
  -6   6   3        129.51        128.46         2.41 o                         
  -5   6   3         38.94         36.36         0.75 o                         
  -4   6   3          0.75          0.27         0.16 o                         
  -3   6   3          1.33          2.42         0.17 o                         
  -2   6   3         16.83         17.35         0.27 o                         
  -1   6   3        227.60        257.78         1.71 o                         
   0   6   3         36.12         40.37         0.42 o                         
   1   6   3        320.01        354.47         2.44 o                         
   2   6   3        943.06        990.32         6.52 o                         
   3   6   3         24.97         20.78         0.38 o                         
   4   6   3          2.68          3.17         0.42 o                         
   5   6   3         23.49         21.14         0.87 o                         
   6   6   3          0.29          0.63         0.38 o                         
   7   6   3         15.19         16.32         1.10 o                         
  -7   7   3         49.30         52.10         1.85 o                         
  -6   7   3          3.23          4.60         0.62 o                         
  -5   7   3          1.53          1.69         0.26 o                         
  -4   7   3        170.30        174.46         1.89 o                         
  -3   7   3          0.31          0.54         0.11 o                         
  -2   7   3          3.36          2.71         0.15 o                         
  -1   7   3          8.33         10.24         0.21 o                         
   0   7   3          1.18          1.23         0.12 o                         
   1   7   3        188.87        183.39         1.33 o                         
   2   7   3        241.99        235.11         1.98 o                         
   3   7   3          2.79          2.20         0.21 o                         
   4   7   3         89.61         80.84         1.53 o                         
   5   7   3         32.19         28.43         0.96 o                         
   6   7   3         15.93         17.53         0.92 o                         
   7   7   3         59.49         63.18         2.08 o                         
  -7   8   3          7.51          6.52         1.05 o                         
  -6   8   3          2.18          2.05         0.52 o                         
  -5   8   3          5.07          5.36         0.38 o                         
  -4   8   3        499.66        504.98         4.79 o                         
  -3   8   3         96.67         84.68         0.86 o                         
  -2   8   3          0.26          0.08         0.07 o                         
  -1   8   3        126.59        122.43         0.91 o                         
   0   8   3         11.56         10.85         0.23 o                         
   1   8   3        180.81        180.45         1.31 o                         
   2   8   3         26.03         25.87         0.46 o                         
   3   8   3         31.09         34.82         0.62 o                         
   4   8   3          0.58          0.93         0.28 o                         
   5   8   3         49.21         53.58         1.33 o                         
   6   8   3         16.37         15.89         1.02 o                         
   7   8   3        162.13        162.30         5.32 o                         
  -7   9   3          3.69          4.58         0.71 o                         
  -6   9   3         85.14         90.32         2.49 o                         
  -5   9   3         59.74         60.93         1.05 o                         
  -4   9   3         48.82         48.44         0.93 o                         
  -3   9   3         36.95         37.65         0.59 o                         
  -2   9   3         17.44         20.23         0.33 o                         
  -1   9   3        211.12        232.73         1.62 o                         
   0   9   3        104.03        114.25         0.96 o                         
   1   9   3        452.66        441.67         3.25 o                         
   2   9   3        353.43        372.42         3.17 o                         
   3   9   3         18.53         20.24         0.49 o                         
   4   9   3         12.95         15.39         0.65 o                         
   5   9   3        230.95        223.20         4.32 o                         
   6   9   3         12.36         14.25         0.88 o                         
   7   9   3        117.41        130.39         4.02 o                         
  -7  10   3         39.40         38.21         1.49 o                         
  -6  10   3          0.11          0.70         0.44 o                         
  -5  10   3         61.19         61.08         1.16 o                         
  -4  10   3         10.04          9.98         0.46 o                         
  -3  10   3          5.03          6.88         0.30 o                         
  -2  10   3          4.04          6.09         0.23 o                         
  -1  10   3          2.16          1.67         0.13 o                         
   0  10   3        124.46        134.14         1.59 o                         
   1  10   3         41.07         39.46         0.59 o                         
   2  10   3          4.38          7.99         0.32 o                         
   3  10   3        220.78        230.69         2.39 o                         
   4  10   3         20.58         17.35         0.84 o                         
   5  10   3         27.34         26.70         0.97 o                         
   6  10   3          0.99          0.62         0.44 o                         
   7  10   3          6.63          5.03         0.86 o                         
  -7  11   3         17.97         17.95         1.10 o                         
  -6  11   3          0.87          1.21         0.44 o                         
  -5  11   3        132.45        131.04         1.88 o                         
  -4  11   3         45.55         42.93         0.88 o                         
  -3  11   3          3.28          3.54         0.28 o                         
  -2  11   3          0.89          0.77         0.14 o                         
  -1  11   3         10.64         12.46         0.32 o                         
   0  11   3         53.94         46.19         0.81 o                         
   1  11   3          6.30          6.22         0.27 o                         
   2  11   3          5.09          6.14         0.34 o                         
   3  11   3        299.31        295.16         2.95 o                         
   4  11   3          0.37          1.59         0.32 o                         
   5  11   3          0.55          0.59         0.46 o                         
   6  11   3         50.71         52.21         1.72 o                         
  -7  12   3         35.33         31.85         3.62 o                         
  -6  12   3          2.55          2.64         0.54 o                         
  -5  12   3        190.27        188.17         2.60 o                         
  -4  12   3          0.10          0.21         0.21 o                         
  -3  12   3         31.07         31.72         0.63 o                         
  -2  12   3          2.10          2.04         0.19 o                         
  -1  12   3          0.70          0.26         0.14 o                         
   0  12   3        150.68        151.40         1.51 o                         
   1  12   3          0.01          0.35         0.15 o                         
   2  12   3         39.56         34.71         0.84 o                         
   3  12   3         15.84         14.35         0.52 o                         
   4  12   3         56.87         48.87         1.36 o                         
   5  12   3         32.87         33.90         1.31 o                         
   6  12   3        336.56        323.61         5.26 o                         
  -7  13   3          1.44          1.35         0.64 o                         
  -6  13   3          0.32          0.05         0.42 o                         
  -5  13   3          9.65          9.49         0.58 o                         
  -4  13   3         26.21         27.03         0.73 o                         
  -3  13   3         14.47         11.68         0.42 o                         
  -2  13   3        133.61        131.00         1.54 o                         
  -1  13   3         11.36         11.16         0.42 o                         
   0  13   3         15.78         13.12         0.39 o                         
   1  13   3         49.99         48.91         0.85 o                         
   2  13   3         92.59         90.12         1.53 o                         
   3  13   3         80.27         82.32         1.36 o                         
   4  13   3          5.66          5.23         0.58 o                         
   5  13   3         18.70         22.07         1.10 o                         
   6  13   3         19.15         25.14         1.29 o                         
  -6  14   3         68.33         72.01         2.17 o                         
  -5  14   3         40.08         41.85         1.32 o                         
  -4  14   3         23.25         24.91         0.81 o                         
  -3  14   3          0.01          0.44         0.22 o                         
  -2  14   3          7.39          8.03         0.43 o                         
  -1  14   3          0.74          0.43         0.17 o                         
   0  14   3         86.46         82.43         1.11 o                         
   1  14   3         25.59         20.09         0.55 o                         
   2  14   3          0.69          0.88         0.30 o                         
   3  14   3         34.80         38.07         0.95 o                         
   4  14   3         88.08         95.57         2.70 o                         
   5  14   3          8.38          8.34         0.76 o                         
   6  14   3        246.95        249.70         4.69 o                         
  -6  15   3         21.91         22.85         1.33 o                         
  -5  15   3          0.06         -0.34         0.34 o                         
  -4  15   3         13.46         13.43         0.70 o                         
  -3  15   3        111.06        108.79         1.66 o                         
  -2  15   3         10.80         10.91         0.49 o                         
  -1  15   3         35.36         31.97         0.71 o                         
   0  15   3          0.18          0.09         0.20 o                         
   1  15   3         14.28         14.40         0.53 o                         
   2  15   3         48.60         45.45         1.08 o                         
   3  15   3         25.70         23.41         0.77 o                         
   4  15   3         80.93         80.51         1.91 o                         
   5  15   3         81.79         82.89         2.03 o                         
   6  15   3         43.45         52.38         3.05 o                         
  -6  16   3         42.67         37.95         2.28 o                         
  -5  16   3          3.55          3.41         0.56 o                         
  -4  16   3          0.78          0.67         0.32 o                         
  -3  16   3          5.38          4.83         0.45 o                         
  -2  16   3          1.80          1.29         0.27 o                         
  -1  16   3         20.89         23.01         0.65 o                         
   0  16   3          3.12          2.31         0.29 o                         
   1  16   3         42.22         43.71         1.02 o                         
   2  16   3          1.26          0.51         0.29 o                         
   3  16   3          8.35          5.41         0.48 o                         
   4  16   3          5.37          6.35         1.03 o                         
   5  16   3         48.36         47.80         1.55 o                         
   6  16   3        125.71        136.34         3.10 o                         
  -6  17   3         59.03         60.01         2.11 o                         
  -5  17   3          1.54          2.98         0.59 o                         
  -4  17   3         16.21         17.93         0.98 o                         
  -3  17   3         16.76         19.00         0.78 o                         
  -2  17   3         27.90         27.78         0.83 o                         
  -1  17   3         29.46         29.63         0.75 o                         
   0  17   3          2.84          3.03         0.32 o                         
   1  17   3          6.95          9.13         0.56 o                         
   2  17   3          0.03          0.03         0.25 o                         
   3  17   3        118.38        107.39         1.91 o                         
   4  17   3         15.20         13.06         1.78 o                         
   5  17   3        202.47        213.38         4.66 o                         
  -6  18   3          0.16          1.05         0.77 o                         
  -5  18   3         85.79         86.13         2.21 o                         
  -4  18   3         29.47         34.11         1.38 o                         
  -3  18   3          5.82          6.30         0.60 o                         
  -2  18   3          7.28          6.75         0.52 o                         
  -1  18   3         40.89         39.41         0.85 o                         
   0  18   3         45.27         44.89         0.95 o                         
   1  18   3          0.16          0.25         0.26 o                         
   2  18   3          0.93          0.79         0.29 o                         
   3  18   3          3.75          3.79         0.48 o                         
   4  18   3         63.72         65.44         1.89 o                         
   5  18   3         78.53         85.28         2.71 o                         
  -5  19   3         16.33         18.14         1.11 o                         
  -4  19   3          1.41          1.15         0.39 o                         
  -3  19   3          0.34          0.31         0.35 o                         
  -2  19   3         19.24         20.97         0.98 o                         
  -1  19   3          9.32          8.85         0.50 o                         
   0  19   3          6.15          5.69         0.47 o                         
   1  19   3          4.66          3.66         0.45 o                         
   2  19   3         11.20         12.16         0.72 o                         
   3  19   3          5.75          5.62         0.56 o                         
   4  19   3          0.52          0.42         0.45 o                         
   5  19   3         39.27         37.29         1.83 o                         
  -5  20   3          1.13          1.13         0.94 o                         
  -4  20   3          1.82          1.19         0.39 o                         
  -3  20   3         14.38         14.44         0.79 o                         
  -2  20   3         72.54         73.73         1.58 o                         
  -1  20   3          0.41          0.22         0.25 o                         
   0  20   3          0.22          0.54         0.30 o                         
   1  20   3          9.45          9.80         0.72 o                         
   2  20   3          2.85          1.19         0.36 o                         
   3  20   3          0.67          0.95         0.32 o                         
   4  20   3         39.47         36.29         1.46 o                         
  -5  21   3          0.63          1.36         0.75 o                         
  -4  21   3          7.06          6.97         0.70 o                         
  -3  21   3         20.11         20.73         0.97 o                         
  -2  21   3          7.14          7.23         0.63 o                         
  -1  21   3         33.43         34.41         1.02 o                         
   0  21   3         13.08         14.34         0.66 o                         
   1  21   3          0.55          0.51         0.33 o                         
   2  21   3         67.86         65.74         1.46 o                         
   3  21   3         10.91         10.72         0.69 o                         
   4  21   3         61.04         66.60         2.26 o                         
  -4  22   3         44.65         51.68         1.68 o                         
  -3  22   3         22.24         23.67         1.19 o                         
  -2  22   3         11.74         14.84         0.86 o                         
  -1  22   3         45.41         45.25         1.41 o                         
   0  22   3          2.82          2.70         0.50 o                         
   1  22   3          8.50         10.31         0.70 o                         
   2  22   3         10.82         10.04         0.70 o                         
   3  22   3          9.74         11.14         0.73 o                         
   4  22   3        158.21        177.63         4.30 o                         
  -4  23   3         18.94         19.43         1.29 o                         
  -3  23   3          0.64          1.48         0.53 o                         
  -2  23   3          7.62          7.43         0.83 o                         
  -1  23   3         27.53         30.98         1.40 o                         
   0  23   3          0.61          0.35         0.38 o                         
   1  23   3          2.26          1.99         0.40 o                         
   2  23   3          3.25          3.20         0.49 o                         
   3  23   3          0.21          0.77         0.41 o                         
  -3  24   3          2.06          2.08         0.57 o                         
  -2  24   3          6.41          7.04         0.91 o                         
  -1  24   3         15.05         17.39         1.38 o                         
   0  24   3          6.80          5.94         0.79 o                         
   1  24   3         10.80         10.04         0.87 o                         
   2  24   3          3.63          3.11         0.52 o                         
   3  24   3          5.40          3.40         0.61 o                         
  -2  25   3         13.53         15.58         1.66 o                         
  -1  25   3          0.00          0.76         0.52 o                         
   0  25   3         19.57         20.90         1.30 o                         
   1  25   3          4.62          3.24         0.62 o                         
   2  25   3         11.98         13.03         1.16 o                         
  -1  26   3          2.32          2.68         0.70 o                         
   0  26   3         28.19         29.10         1.54 o                         
   1  26   3         21.30         21.14         1.15 o                         
  -7   0   4          0.74          0.49         0.55 o                         
  -6   0   4          0.42          0.57         0.67 o                         
  -5   0   4          0.44          1.08         0.43 o                         
  -4   0   4         11.99         13.30         0.57 o                         
  -3   0   4        535.12        531.50         5.73 o                         
  -2   0   4        243.66        286.26         3.00 o                         
  -1   0   4         67.47         74.66         0.94 o                         
   0   0   4        613.25        728.59         6.25 o                         
   1   0   4       1273.29       1460.55        16.63 o                         
   2   0   4         53.97         56.26         0.83 o                         
   3   0   4       2184.72       2080.73        29.19 o                         
   4   0   4       1257.85       1238.45        15.84 o                         
   5   0   4         92.26         91.19         2.74 o                         
   6   0   4          5.84          6.74         0.99 o                         
   7   0   4         27.55         26.22         2.42 o                         
  -7   1   4          0.38          0.36         0.37 o                         
  -6   1   4          8.39          7.92         0.83 o                         
  -5   1   4         31.74         28.43         0.84 o                         
  -4   1   4          0.18          0.28         0.16 o                         
  -3   1   4         34.42         37.94         0.50 o                         
  -2   1   4         15.33         19.78         0.31 o                         
  -1   1   4         27.20         32.24         0.38 o                         
   0   1   4        149.55        172.28         1.26 o                         
   1   1   4          6.71          4.03         0.21 o                         
   2   1   4          2.19          0.86         0.13 o                         
   3   1   4        240.27        220.78         2.04 o                         
   4   1   4          9.79          9.93         0.47 o                         
   5   1   4          3.26          3.86         0.47 o                         
   6   1   4         48.57         49.79         1.61 o                         
   7   1   4          0.00          0.58         0.55 o                         
  -7   2   4          1.60          0.72         0.45 o                         
  -6   2   4          0.71          0.62         0.37 o                         
  -5   2   4          6.80          4.90         0.39 o                         
  -4   2   4          1.98          1.11         0.20 o                         
  -3   2   4         14.72         12.76         0.30 o                         
  -2   2   4        447.79        471.14         3.14 o                         
  -1   2   4        225.35        234.21         1.69 o                         
   0   2   4         94.96        100.71         0.85 o                         
   1   2   4        348.53        398.32         2.94 o                         
   2   2   4          4.00          3.67         0.19 o                         
   3   2   4        673.16        646.98         4.87 o                         
   4   2   4         48.12         47.85         1.04 o                         
   5   2   4          0.93          1.07         0.36 o                         
   6   2   4          5.79          5.86         0.81 o                         
   7   2   4          1.71          1.33         0.66 o                         
  -7   3   4         46.30         47.70         1.75 o                         
  -6   3   4         12.37         13.02         0.87 o                         
  -5   3   4         20.54         16.78         0.74 o                         
  -4   3   4          0.47         -0.05         0.19 o                         
  -3   3   4          0.00          0.09         0.12 o                         
  -2   3   4         30.58         26.59         0.39 o                         
  -1   3   4        232.25        243.21         1.59 o                         
   0   3   4        199.70        246.77         1.71 o                         
   1   3   4          0.70          0.23         0.09 o                         
   2   3   4        373.30        370.26         2.60 o                         
   3   3   4          5.81          7.92         0.30 o                         
   4   3   4        601.70        596.09         6.67 o                         
   5   3   4          2.24          1.29         0.36 o                         
   6   3   4          2.32          2.11         0.51 o                         
   7   3   4         45.14         42.77         2.09 o                         
  -7   4   4         92.95        102.13         2.65 o                         
  -6   4   4         19.33         17.62         0.98 o                         
  -5   4   4          1.26          2.24         0.28 o                         
  -4   4   4        114.08        105.57         1.38 o                         
  -3   4   4         56.76         63.30         0.82 o                         
  -2   4   4        259.29        261.73         1.83 o                         
  -1   4   4        314.32        366.25         2.49 o                         
   0   4   4        282.59        324.67         2.13 o                         
   1   4   4        113.76        141.82         1.10 o                         
   2   4   4         37.08         31.41         0.46 o                         
   3   4   4        672.18        659.35         5.90 o                         
   4   4   4        352.78        348.73         4.58 o                         
   5   4   4        167.64        168.36         2.70 o                         
   6   4   4         85.73         89.74         2.22 o                         
   7   4   4          5.36          4.46         0.84 o                         
  -7   5   4         19.31         21.05         1.27 o                         
  -6   5   4          0.01          0.06         0.34 o                         
  -5   5   4          0.34          0.11         0.21 o                         
  -4   5   4         12.05         12.66         0.45 o                         
  -3   5   4          9.97          9.41         0.32 o                         
  -2   5   4         80.40         73.60         0.77 o                         
  -1   5   4          4.22          4.30         0.19 o                         
   0   5   4        279.79        320.62         2.11 o                         
   1   5   4         49.33         57.99         0.57 o                         
   2   5   4       1341.84       1367.82         9.55 o                         
   3   5   4        149.85        136.53         1.40 o                         
   4   5   4        201.44        209.00         3.11 o                         
   5   5   4        171.17        175.76         3.47 o                         
   6   5   4          7.84          8.20         0.82 o                         
   7   5   4          0.92          0.59         0.48 o                         
  -7   6   4          0.98          0.32         0.47 o                         
  -6   6   4          2.11          1.54         0.42 o                         
  -5   6   4          2.17          2.13         0.30 o                         
  -4   6   4         45.90         37.80         0.79 o                         
  -3   6   4         52.93         60.62         0.98 o                         
  -2   6   4         38.41         38.58         0.56 o                         
  -1   6   4        180.16        170.97         1.31 o                         
   0   6   4        603.78        640.09         3.95 o                         
   1   6   4         28.22         28.26         0.41 o                         
   2   6   4        436.78        386.82         2.98 o                         
   3   6   4        171.49        170.38         1.67 o                         
   4   6   4         87.19         83.54         1.69 o                         
   5   6   4         36.62         37.21         1.23 o                         
   6   6   4          2.75          2.13         0.52 o                         
   7   6   4          0.31          0.35         0.51 o                         
  -7   7   4         49.63         52.16         2.54 o                         
  -6   7   4         26.20         33.51         1.55 o                         
  -5   7   4          0.62          0.06         0.20 o                         
  -4   7   4         11.67          8.22         0.43 o                         
  -3   7   4        131.79        123.38         1.43 o                         
  -2   7   4          4.39          3.45         0.26 o                         
  -1   7   4         47.70         47.51         0.55 o                         
   0   7   4         43.53         50.15         0.59 o                         
   1   7   4         63.90         58.73         0.66 o                         
   2   7   4        120.91        121.50         1.16 o                         
   3   7   4          0.58          0.70         0.19 o                         
   4   7   4          2.05          3.14         0.41 o                         
   5   7   4        172.62        161.84         2.78 o                         
   6   7   4          0.64          0.08         0.34 o                         
   7   7   4         16.89         15.66         1.28 o                         
  -7   8   4          4.25          4.56         0.75 o                         
  -6   8   4         55.45         60.12         1.87 o                         
  -5   8   4          0.01         -0.10         0.20 o                         
  -4   8   4          7.16         11.73         0.47 o                         
  -3   8   4         57.12         46.96         0.94 o                         
  -2   8   4         18.40         22.82         0.46 o                         
  -1   8   4         88.14         98.38         0.95 o                         
   0   8   4         74.24         79.83         0.80 o                         
   1   8   4         76.76         81.21         0.94 o                         
   2   8   4         37.79         27.92         0.54 o                         
   3   8   4         45.77         43.18         0.79 o                         
   4   8   4        116.11        125.69         2.10 o                         
   5   8   4        146.52        144.40         2.45 o                         
   6   8   4         25.38         25.10         1.23 o                         
  -7   9   4         21.80         22.23         1.30 o                         
  -6   9   4         95.31         97.64         2.14 o                         
  -5   9   4         18.02         16.42         0.58 o                         
  -4   9   4         34.23         30.10         0.74 o                         
  -3   9   4          2.51          1.01         0.22 o                         
  -2   9   4         21.78         24.05         0.47 o                         
  -1   9   4        659.97        693.44         5.16 o                         
   0   9   4          1.02          0.87         0.16 o                         
   1   9   4        327.57        318.90         2.67 o                         
   2   9   4        618.41        610.12         5.52 o                         
   3   9   4         50.59         51.66         0.89 o                         
   4   9   4         50.37         54.12         1.38 o                         
   5   9   4        253.69        258.76         4.12 o                         
   6   9   4         55.74         55.16         1.66 o                         
  -7  10   4          6.36          5.16         1.22 o                         
  -6  10   4          0.67          0.76         0.39 o                         
  -5  10   4          0.10         -0.17         0.22 o                         
  -4  10   4          0.00         -0.17         0.17 o                         
  -3  10   4          2.06          2.22         0.26 o                         
  -2  10   4         23.50         20.71         0.48 o                         
  -1  10   4         27.60         32.80         0.62 o                         
   0  10   4         15.69         13.44         0.35 o                         
   1  10   4        267.05        256.50         2.29 o                         
   2  10   4        120.28        119.50         1.76 o                         
   3  10   4          3.26          1.58         0.26 o                         
   4  10   4          5.32          4.71         0.52 o                         
   5  10   4         48.06         52.88         1.64 o                         
   6  10   4          0.42          0.28         0.46 o                         
  -7  11   4          1.68          0.88         0.91 o                         
  -6  11   4         24.61         22.81         1.28 o                         
  -5  11   4          0.02          0.14         0.27 o                         
  -4  11   4         17.43         16.99         0.61 o                         
  -3  11   4         25.09         17.79         0.55 o                         
  -2  11   4         87.88         80.13         1.20 o                         
  -1  11   4         60.49         57.25         0.85 o                         
   0  11   4         59.16         58.59         0.84 o                         
   1  11   4        476.26        475.19         4.18 o                         
   2  11   4         13.06         13.53         0.58 o                         
   3  11   4          3.16          2.32         0.33 o                         
   4  11   4         13.42         14.48         0.85 o                         
   5  11   4          2.88          3.08         0.59 o                         
   6  11   4         16.62         14.96         1.11 o                         
  -7  12   4          2.02          1.98         0.83 o                         
  -6  12   4         40.28         40.10         1.58 o                         
  -5  12   4         15.26         20.08         0.82 o                         
  -4  12   4         38.25         41.87         1.07 o                         
  -3  12   4         10.56          6.11         0.43 o                         
  -2  12   4          1.24          3.46         0.39 o                         
  -1  12   4         12.63         13.33         0.47 o                         
   0  12   4          0.54          0.51         0.18 o                         
   1  12   4          0.09          0.21         0.18 o                         
   2  12   4         12.10         11.85         0.60 o                         
   3  12   4          5.30          4.88         0.43 o                         
   4  12   4         17.29         14.90         0.92 o                         
   5  12   4          9.33          9.27         0.87 o                         
   6  12   4         84.20         92.40         2.66 o                         
  -6  13   4         12.02         12.95         1.06 o                         
  -5  13   4        201.39        216.10         3.14 o                         
  -4  13   4         15.81         16.20         0.70 o                         
  -3  13   4         27.81         24.24         0.80 o                         
  -2  13   4        319.39        310.83         3.58 o                         
  -1  13   4         86.39         80.42         1.20 o                         
   0  13   4          9.09          9.58         0.42 o                         
   1  13   4        307.01        296.56         2.99 o                         
   2  13   4          7.68          9.34         0.57 o                         
   3  13   4         53.60         54.04         1.16 o                         
   4  13   4          4.14          3.12         0.53 o                         
   5  13   4         43.69         42.65         1.53 o                         
   6  13   4        155.14        160.23         3.53 o                         
  -6  14   4         12.66         13.39         1.11 o                         
  -5  14   4          0.95          1.70         0.42 o                         
  -4  14   4          1.38          1.95         0.37 o                         
  -3  14   4          0.25         -0.17         0.28 o                         
  -2  14   4         13.68         16.62         0.65 o                         
  -1  14   4         32.29         33.12         0.73 o                         
   0  14   4        412.59        415.41         3.94 o                         
   1  14   4         91.81         90.42         1.44 o                         
   2  14   4          4.56          5.16         0.49 o                         
   3  14   4          0.74          0.26         0.27 o                         
   4  14   4          7.30          6.97         0.73 o                         
   5  14   4         20.45         22.85         1.18 o                         
   6  14   4          7.04          2.87         0.71 o                         
  -6  15   4          9.43         12.15         1.10 o                         
  -5  15   4         13.53         11.31         0.77 o                         
  -4  15   4          0.83          0.39         0.39 o                         
  -3  15   4         11.57         11.36         0.59 o                         
  -2  15   4         22.24         25.46         0.92 o                         
  -1  15   4          4.07          3.89         0.34 o                         
   0  15   4        102.54         99.75         1.45 o                         
   1  15   4          5.51          6.22         0.47 o                         
   2  15   4         51.26         48.98         1.14 o                         
   3  15   4          6.06          6.74         0.58 o                         
   4  15   4          3.99          3.65         0.61 o                         
   5  15   4         14.89         14.60         1.09 o                         
  -6  16   4          2.37          1.77         0.66 o                         
  -5  16   4          3.25          2.25         0.48 o                         
  -4  16   4         11.08         12.17         0.78 o                         
  -3  16   4         75.31         76.88         1.56 o                         
  -2  16   4         56.64         50.59         1.15 o                         
  -1  16   4          6.94          6.76         0.48 o                         
   0  16   4         41.31         40.83         0.89 o                         
   1  16   4         82.62         82.80         1.60 o                         
   2  16   4          4.29          4.92         0.48 o                         
   3  16   4          2.90          2.67         0.40 o                         
   4  16   4          5.75          6.71         0.76 o                         
   5  16   4          0.74          0.19         0.43 o                         
  -6  17   4         17.07         20.03         1.69 o                         
  -5  17   4         35.78         38.96         1.35 o                         
  -4  17   4         68.98         74.07         1.63 o                         
  -3  17   4          0.68          0.79         0.34 o                         
  -2  17   4        111.85        104.23         1.80 o                         
  -1  17   4         61.46         57.90         1.26 o                         
   0  17   4         19.20         18.92         0.68 o                         
   1  17   4          4.78          5.88         0.50 o                         
   2  17   4         78.60         75.77         1.73 o                         
   3  17   4          5.10          5.03         0.53 o                         
   4  17   4          2.46          1.87         0.52 o                         
   5  17   4         20.46         16.14         1.69 o                         
  -5  18   4         18.15         19.73         1.07 o                         
  -4  18   4         10.47         13.17         0.84 o                         
  -3  18   4         21.56         22.87         0.99 o                         
  -2  18   4         27.91         30.69         1.05 o                         
  -1  18   4        212.73        208.01         2.78 o                         
   0  18   4         44.62         42.04         1.21 o                         
   1  18   4         39.93         40.21         1.17 o                         
   2  18   4          0.44          0.15         0.29 o                         
   3  18   4          7.53          6.68         0.59 o                         
   4  18   4          0.10          0.71         0.47 o                         
   5  18   4         40.49         50.80         1.84 o                         
  -5  19   4         13.53         14.93         1.37 o                         
  -4  19   4          0.89          1.15         0.39 o                         
  -3  19   4         44.81         43.03         1.24 o                         
  -2  19   4         18.90         19.11         0.84 o                         
  -1  19   4         53.41         53.68         1.19 o                         
   0  19   4         35.16         35.76         1.10 o                         
   1  19   4          0.02          0.37         0.31 o                         
   2  19   4          5.22          5.59         0.56 o                         
   3  19   4         14.49         13.10         0.76 o                         
   4  19   4          3.15          2.27         0.59 o                         
  -5  20   4          0.00         -0.16         0.50 o                         
  -4  20   4          1.15          1.33         0.42 o                         
  -3  20   4         22.07         21.99         0.94 o                         
  -2  20   4         16.61         18.53         0.90 o                         
  -1  20   4          0.62          1.24         0.38 o                         
   0  20   4          8.10          7.40         0.72 o                         
   1  20   4          6.52          6.17         0.55 o                         
   2  20   4         28.34         28.56         0.98 o                         
   3  20   4          3.64          3.88         0.55 o                         
   4  20   4          0.25         -0.12         0.52 o                         
  -4  21   4         31.77         33.27         1.37 o                         
  -3  21   4         23.85         27.80         1.06 o                         
  -2  21   4          3.67          3.35         0.53 o                         
  -1  21   4         61.19         57.50         1.60 o                         
   0  21   4         42.93         44.00         1.27 o                         
   1  21   4         27.56         29.54         1.09 o                         
   2  21   4         14.87         15.24         0.93 o                         
   3  21   4          6.01          3.84         0.50 o                         
   4  21   4         18.47         13.57         1.22 o                         
  -4  22   4          5.04          3.95         0.71 o                         
  -3  22   4          2.36          1.82         0.48 o                         
  -2  22   4          4.13          3.57         0.60 o                         
  -1  22   4         24.84         21.72         1.00 o                         
   0  22   4         85.65         87.77         1.86 o                         
   1  22   4          1.19          0.75         0.42 o                         
   2  22   4          4.63          5.68         0.57 o                         
   3  22   4          3.18          1.97         0.57 o                         
  -3  23   4         29.36         30.78         1.37 o                         
  -2  23   4          6.86          6.52         0.81 o                         
  -1  23   4          5.39          5.80         0.84 o                         
   0  23   4          2.59          2.72         0.58 o                         
   1  23   4          2.37          1.90         0.51 o                         
   2  23   4          0.16          0.50         0.44 o                         
   3  23   4          0.00          0.89         0.62 o                         
  -3  24   4          0.00          0.67         0.57 o                         
  -2  24   4         17.25         15.21         3.18 o                         
  -1  24   4         40.30         39.13         1.57 o                         
   0  24   4          2.72          1.84         0.51 o                         
   1  24   4          0.56          1.13         0.50 o                         
   2  24   4         23.34         24.87         1.39 o                         
  -2  25   4         17.17         15.63         1.30 o                         
  -1  25   4          0.21          1.03         0.57 o                         
   0  25   4         18.47         18.57         1.52 o                         
   1  25   4          2.52          2.15         0.66 o                         
  -7   1   5          3.01          2.77         0.54 o                         
  -6   1   5          7.18          5.76         0.69 o                         
  -5   1   5        139.37        136.05         2.02 o                         
  -4   1   5          0.10          0.68         0.29 o                         
  -3   1   5          1.77          2.19         0.25 o                         
  -2   1   5         70.43         65.42         0.80 o                         
  -1   1   5         30.81         34.78         0.46 o                         
   0   1   5          8.43          6.20         0.22 o                         
   1   1   5         36.07         36.24         0.58 o                         
   2   1   5         41.00         40.91         0.74 o                         
   3   1   5        195.40        188.87         2.51 o                         
   4   1   5         75.39         70.12         1.37 o                         
   5   1   5        110.53        115.18         2.65 o                         
   6   1   5         21.46         26.63         1.35 o                         
  -7   2   5          2.67          3.03         0.57 o                         
  -6   2   5          0.60          0.60         0.36 o                         
  -5   2   5         60.34         46.70         1.08 o                         
  -4   2   5        292.92        257.79         3.08 o                         
  -3   2   5         36.42         38.93         0.77 o                         
  -2   2   5        777.15        755.57         6.01 o                         
  -1   2   5        314.88        299.05         2.29 o                         
   0   2   5        106.55        101.95         0.95 o                         
   1   2   5         13.28         16.13         0.36 o                         
   2   2   5          2.81          3.02         0.27 o                         
   3   2   5        226.14        212.95         2.41 o                         
   4   2   5        127.49        123.67         2.07 o                         
   5   2   5         75.02         77.27         1.95 o                         
   6   2   5        230.38        241.88         4.25 o                         
  -7   3   5         42.46         42.35         2.02 o                         
  -6   3   5          0.61          0.37         0.37 o                         
  -5   3   5          8.70         11.43         0.65 o                         
  -4   3   5         80.45         64.35         1.07 o                         
  -3   3   5        378.71        359.59         3.55 o                         
  -2   3   5         44.42         44.52         0.67 o                         
  -1   3   5        140.82        131.98         1.28 o                         
   0   3   5         34.86         37.24         0.50 o                         
   1   3   5          0.83          0.65         0.14 o                         
   2   3   5         50.88         49.93         0.75 o                         
   3   3   5         12.43         11.90         0.46 o                         
   4   3   5         27.02         25.80         1.01 o                         
   5   3   5         81.95         78.84         1.85 o                         
   6   3   5          1.33          0.61         0.49 o                         
  -7   4   5         19.55         20.30         1.28 o                         
  -6   4   5          5.95          5.24         0.66 o                         
  -5   4   5         35.72         31.97         0.90 o                         
  -4   4   5         30.67         24.02         0.65 o                         
  -3   4   5         13.75         15.58         0.51 o                         
  -2   4   5          0.01          0.17         0.13 o                         
  -1   4   5         25.97         25.87         0.39 o                         
   0   4   5          4.52          4.10         0.21 o                         
   1   4   5         89.61         82.88         0.99 o                         
   2   4   5          0.00          0.01         0.13 o                         
   3   4   5         35.76         30.41         0.63 o                         
   4   4   5         96.45         97.03         1.89 o                         
   5   4   5         20.00         21.09         1.11 o                         
   6   4   5         90.04         95.49         2.62 o                         
  -7   5   5          0.82          0.56         0.48 o                         
  -6   5   5         70.67         73.23         2.00 o                         
  -5   5   5         15.09         13.97         0.75 o                         
  -4   5   5        121.94        114.27         1.51 o                         
  -3   5   5         20.18         19.15         0.52 o                         
  -2   5   5         26.45         23.04         0.48 o                         
  -1   5   5         46.86         44.76         0.61 o                         
   0   5   5          0.02          0.05         0.10 o                         
   1   5   5         39.56         44.87         0.61 o                         
   2   5   5        259.51        255.17         2.46 o                         
   3   5   5        232.11        220.41         2.41 o                         
   4   5   5         31.64         32.70         1.04 o                         
   5   5   5         22.47         24.64         0.96 o                         
   6   5   5         13.71         16.06         1.21 o                         
  -7   6   5          5.29          3.61         0.72 o                         
  -6   6   5         13.08         11.76         0.97 o                         
  -5   6   5         19.70         20.80         0.76 o                         
  -4   6   5         32.43         41.10         0.84 o                         
  -3   6   5         38.13         31.86         0.81 o                         
  -2   6   5         15.57         14.25         0.39 o                         
  -1   6   5        888.89        868.66         6.59 o                         
   0   6   5          5.22          4.90         0.21 o                         
   1   6   5         25.60         28.77         0.45 o                         
   2   6   5        494.08        471.62         4.43 o                         
   3   6   5        112.50        104.78         1.39 o                         
   4   6   5         56.27         57.55         1.34 o                         
   5   6   5         78.46         79.38         1.84 o                         
   6   6   5         14.19         18.08         1.26 o                         
  -7   7   5          2.12          1.30         0.65 o                         
  -6   7   5          0.47          0.68         0.55 o                         
  -5   7   5         62.31         57.43         1.40 o                         
  -4   7   5        138.20        117.68         1.57 o                         
  -3   7   5        226.11        185.09         2.07 o                         
  -2   7   5         24.42         26.25         0.55 o                         
  -1   7   5        314.06        290.12         2.60 o                         
   0   7   5        206.53        200.11         2.07 o                         
   1   7   5          0.54          0.33         0.12 o                         
   2   7   5        128.37        125.69         1.56 o                         
   3   7   5         11.77         12.67         0.49 o                         
   4   7   5         69.26         71.03         1.63 o                         
   5   7   5        190.87        207.54         3.77 o                         
   6   7   5          2.14          3.73         0.74 o                         
  -7   8   5          9.81          6.61         1.17 o                         
  -6   8   5        103.11        104.52         2.88 o                         
  -5   8   5          6.68          5.88         0.50 o                         
  -4   8   5          0.80          2.75         0.32 o                         
  -3   8   5        122.31         96.49         1.33 o                         
  -2   8   5          7.29          5.31         0.32 o                         
  -1   8   5         40.55         34.66         0.60 o                         
   0   8   5        438.38        420.70         3.83 o                         
   1   8   5          9.91          9.66         0.31 o                         
   2   8   5         33.90         31.08         0.70 o                         
   3   8   5        135.45        131.74         1.78 o                         
   4   8   5         12.89         14.04         1.02 o                         
   5   8   5          9.76         11.76         0.91 o                         
   6   8   5          3.48          3.31         0.72 o                         
  -7   9   5          7.46          6.62         1.21 o                         
  -6   9   5          0.04          0.06         0.55 o                         
  -5   9   5         79.50         82.44         1.35 o                         
  -4   9   5         26.60         23.09         0.70 o                         
  -3   9   5         48.42         43.91         0.85 o                         
  -2   9   5         24.34         23.62         0.59 o                         
  -1   9   5         23.69         25.73         0.66 o                         
   0   9   5         57.48         56.48         0.79 o                         
   1   9   5         98.18         97.41         1.15 o                         
   2   9   5        233.54        229.64         2.74 o                         
   3   9   5          7.06          7.79         0.51 o                         
   4   9   5         11.04         12.57         0.92 o                         
   5   9   5          0.24          0.15         0.40 o                         
   6   9   5          7.87          8.79         3.04 o                         
  -7  10   5          1.19          0.15         0.66 o                         
  -6  10   5         21.45         20.82         2.15 o                         
  -5  10   5         12.42         15.15         0.68 o                         
  -4  10   5          1.53          1.11         0.29 o                         
  -3  10   5         49.83         53.93         1.06 o                         
  -2  10   5          4.31          2.96         0.35 o                         
  -1  10   5          0.01          0.37         0.22 o                         
   0  10   5        478.79        472.56         4.33 o                         
   1  10   5        417.61        403.25         3.80 o                         
   2  10   5        142.32        129.26         1.96 o                         
   3  10   5          0.45          0.47         0.26 o                         
   4  10   5        104.77        105.70         2.47 o                         
   5  10   5         15.11         17.39         1.08 o                         
   6  10   5          4.63          5.42         1.08 o                         
  -6  11   5         37.03         36.38         1.96 o                         
  -5  11   5         39.60         37.73         1.00 o                         
  -4  11   5          9.79         10.96         0.61 o                         
  -3  11   5         19.24         14.40         0.62 o                         
  -2  11   5        170.23        154.92         2.27 o                         
  -1  11   5          3.25          2.63         0.33 o                         
   0  11   5        300.05        294.80         2.95 o                         
   1  11   5        735.04        733.87         6.44 o                         
   2  11   5        138.17        135.50         2.27 o                         
   3  11   5         65.86         65.76         1.46 o                         
   4  11   5        183.49        190.39         3.66 o                         
   5  11   5         11.47         15.73         1.06 o                         
   6  11   5          9.60          7.08         1.03 o                         
  -6  12   5          6.46          4.02         1.08 o                         
  -5  12   5          5.42          5.75         0.62 o                         
  -4  12   5         11.73         10.70         0.71 o                         
  -3  12   5         41.14         31.22         0.89 o                         
  -2  12   5        173.45        139.77         2.04 o                         
  -1  12   5         49.99         49.39         1.56 o                         
   0  12   5        262.80        254.02         2.66 o                         
   1  12   5        160.51        156.08         1.99 o                         
   2  12   5        162.39        159.33         2.34 o                         
   3  12   5         31.45         32.42         0.92 o                         
   4  12   5         15.04         17.87         1.01 o                         
   5  12   5          1.89          1.81         0.52 o                         
  -6  13   5          3.89          3.40         0.97 o                         
  -5  13   5         19.75         22.55         1.01 o                         
  -4  13   5         14.43         16.03         0.72 o                         
  -3  13   5          2.59          1.66         0.33 o                         
  -2  13   5         26.42         20.79         0.70 o                         
  -1  13   5          5.72          4.69         0.54 o                         
   0  13   5          1.76          1.62         0.28 o                         
   1  13   5         55.01         51.15         1.12 o                         
   2  13   5         11.12         12.13         0.64 o                         
   3  13   5          0.00         -0.04         0.27 o                         
   4  13   5         14.19         15.70         1.65 o                         
   5  13   5          0.00          0.07         0.52 o                         
  -6  14   5          0.23          0.50         1.36 o                         
  -5  14   5          9.83          7.75         0.66 o                         
  -4  14   5         49.81         52.79         1.29 o                         
  -3  14   5         19.74         15.93         0.70 o                         
  -2  14   5         38.17         41.77         1.03 o                         
  -1  14   5          0.84          0.69         0.27 o                         
   0  14   5        260.07        260.31         2.91 o                         
   1  14   5         10.74         11.45         0.69 o                         
   2  14   5          6.61          5.76         0.51 o                         
   3  14   5         64.58         68.61         1.41 o                         
   4  14   5          1.42          2.07         0.53 o                         
   5  14   5          3.79          3.73         0.98 o                         
  -6  15   5          1.75          1.93         0.81 o                         
  -5  15   5          5.54          5.61         0.60 o                         
  -4  15   5          0.37          0.21         0.33 o                         
  -3  15   5          0.16          0.13         0.27 o                         
  -2  15   5          4.24          2.53         0.38 o                         
  -1  15   5        150.21        141.44         2.11 o                         
   0  15   5        447.93        453.55         5.01 o                         
   1  15   5       1008.26       1009.39         9.51 o                         
   2  15   5         11.47         12.24         0.87 o                         
   3  15   5        117.50        122.91         2.13 o                         
   4  15   5         62.67         68.31         1.97 o                         
   5  15   5          2.41          1.84         0.74 o                         
  -5  16   5         15.73         16.33         0.91 o                         
  -4  16   5         26.45         30.07         1.09 o                         
  -3  16   5          3.79          3.69         0.47 o                         
  -2  16   5          6.18          5.08         0.54 o                         
  -1  16   5         32.80         29.26         0.90 o                         
   0  16   5          0.58          0.51         0.39 o                         
   1  16   5          5.40          6.72         0.54 o                         
   2  16   5        190.95        191.60         2.70 o                         
   3  16   5         13.21         16.48         0.86 o                         
   4  16   5          0.83          1.15         0.52 o                         
   5  16   5          5.93          6.05         0.96 o                         
  -5  17   5          1.89          1.77         0.51 o                         
  -4  17   5          3.27          3.49         0.51 o                         
  -3  17   5          3.15          2.70         0.41 o                         
  -2  17   5         50.42         47.15         1.25 o                         
  -1  17   5         79.93         72.20         1.55 o                         
   0  17   5          1.78          1.07         0.42 o                         
   1  17   5        220.66        225.79         3.61 o                         
   2  17   5         15.01         16.68         0.79 o                         
   3  17   5         39.79         40.22         1.16 o                         
   4  17   5          0.12         -0.15         0.43 o                         
  -5  18   5          0.14         -0.19         0.50 o                         
  -4  18   5          1.12          0.75         0.40 o                         
  -3  18   5         70.85         72.82         1.60 o                         
  -2  18   5          7.37          6.13         0.54 o                         
  -1  18   5         15.38         17.79         0.95 o                         
   0  18   5        179.74        182.39         2.99 o                         
   1  18   5         34.47         34.85         1.28 o                         
   2  18   5         47.62         47.07         1.23 o                         
   3  18   5          0.13          0.33         0.35 o                         
   4  18   5          0.02          0.31         0.60 o                         
  -5  19   5          0.20          0.62         0.49 o                         
  -4  19   5          2.11          0.99         0.44 o                         
  -3  19   5          1.87          2.45         0.49 o                         
  -2  19   5         16.07         17.98         0.93 o                         
  -1  19   5        158.97        162.73         2.79 o                         
   0  19   5         83.52         79.69         1.73 o                         
   1  19   5         35.79         34.68         1.53 o                         
   2  19   5         26.84         26.79         1.07 o                         
   3  19   5         18.66         22.77         1.00 o                         
   4  19   5          0.71          0.82         0.47 o                         
  -4  20   5          7.35          7.00         0.70 o                         
  -3  20   5          1.88          2.08         0.48 o                         
  -2  20   5         30.65         31.56         1.12 o                         
  -1  20   5        135.17        132.82         2.50 o                         
   0  20   5        281.37        273.41         3.91 o                         
   1  20   5         38.39         37.85         1.29 o                         
   2  20   5        325.01        332.69         4.45 o                         
   3  20   5         59.15         55.65         1.75 o                         
  -4  21   5         23.81         25.77         2.02 o                         
  -3  21   5         28.68         30.24         1.19 o                         
  -2  21   5          1.04          0.52         0.46 o                         
  -1  21   5         16.82         15.97         0.94 o                         
   0  21   5         10.93         10.78         0.81 o                         
   1  21   5         13.61         14.50         0.96 o                         
   2  21   5         22.43         24.22         1.08 o                         
   3  21   5         23.80         25.50         1.44 o                         
  -3  22   5          0.46         -0.30         0.48 o                         
  -2  22   5          0.59          0.51         0.61 o                         
  -1  22   5         22.33         25.37         1.12 o                         
   0  22   5          9.83          7.51         0.73 o                         
   1  22   5         12.75         11.87         1.05 o                         
   2  22   5         30.13         29.09         1.47 o                         
  -2  23   5        106.82        102.65         3.15 o                         
  -1  23   5         79.28         77.95         2.43 o                         
   0  23   5         26.20         27.12         1.19 o                         
   1  23   5         19.09         20.17         1.37 o                         
   2  23   5          9.46         11.25         0.94 o                         
  -1  24   5         70.28         68.87         1.99 o                         
   0  24   5         24.21         22.65         1.15 o                         
   1  24   5          3.78          4.25         0.69 o                         
  -7   0   6          4.69          4.67         0.98 o                         
  -6   0   6         11.02         10.86         1.24 o                         
  -5   0   6         22.97         18.89         1.70 o                         
  -4   0   6         34.37         34.80         1.37 o                         
  -3   0   6         55.55         55.77         1.86 o                         
  -2   0   6        277.40        277.04         4.57 o                         
  -1   0   6        635.84        600.29         6.92 o                         
   0   0   6        177.17        149.69         2.35 o                         
   1   0   6        256.36        179.65         4.30 o                         
   2   0   6         13.96         10.47         0.89 o                         
   3   0   6        281.60        287.12         4.97 o                         
   4   0   6          0.54          0.34         0.56 o                         
   5   0   6          7.81          9.59         1.32 o                         
   6   0   6          1.88          2.68         1.07 o                         
  -7   1   6          0.35          0.22         0.42 o                         
  -6   1   6          5.69          5.61         0.65 o                         
  -5   1   6         44.64         37.37         1.12 o                         
  -4   1   6          7.60         10.74         0.67 o                         
  -3   1   6          0.28          1.45         0.31 o                         
  -2   1   6       1287.50       1253.68        11.72 o                         
  -1   1   6        104.51         97.89         1.25 o                         
   0   1   6         11.83          9.05         0.32 o                         
   1   1   6         89.87         74.65         1.68 o                         
   2   1   6         51.39         45.30         1.36 o                         
   3   1   6        113.06        113.85         1.88 o                         
   4   1   6          8.62         11.13         0.82 o                         
   5   1   6         13.19         12.94         1.27 o                         
   6   1   6          0.01          0.39         0.58 o                         
  -7   2   6          2.92          2.05         0.69 o                         
  -6   2   6          0.20          0.25         0.36 o                         
  -5   2   6          7.76          6.97         0.63 o                         
  -4   2   6          1.46          0.83         0.30 o                         
  -3   2   6        319.47        311.31         3.76 o                         
  -2   2   6         40.81         41.18         0.86 o                         
  -1   2   6        301.52        278.40         2.78 o                         
   0   2   6          5.23          6.52         0.29 o                         
   1   2   6         17.78         12.63         0.60 o                         
   2   2   6         57.87         55.90         1.29 o                         
   3   2   6          0.29          0.20         0.24 o                         
   4   2   6          6.00          6.75         0.65 o                         
   5   2   6         11.75         12.62         1.03 o                         
   6   2   6         26.43         27.72         2.10 o                         
  -7   3   6          0.30          0.22         0.49 o                         
  -6   3   6         11.36         11.93         0.89 o                         
  -5   3   6         16.69         14.94         0.87 o                         
  -4   3   6        153.10        128.02         2.05 o                         
  -3   3   6        769.79        769.67         8.04 o                         
  -2   3   6        905.59        859.57         7.64 o                         
  -1   3   6        293.52        294.17         2.50 o                         
   0   3   6        189.39        158.39         1.64 o                         
   1   3   6        115.76        100.10         1.30 o                         
   2   3   6          1.35          1.67         0.30 o                         
   3   3   6          0.87          0.69         0.26 o                         
   4   3   6        134.84        128.96         2.25 o                         
   5   3   6          0.20          0.81         0.42 o                         
   6   3   6          8.35          9.51         1.38 o                         
  -7   4   6          1.62          1.16         0.63 o                         
  -6   4   6          8.91          8.31         0.76 o                         
  -5   4   6          0.10         -0.16         0.29 o                         
  -4   4   6          1.38          1.97         0.35 o                         
  -3   4   6         87.93         83.82         1.71 o                         
  -2   4   6        109.86        109.26         1.46 o                         
  -1   4   6         10.12          8.77         0.34 o                         
   0   4   6          0.19          2.01         0.24 o                         
   1   4   6        100.63         80.68         1.31 o                         
   2   4   6        138.14        123.81         1.68 o                         
   3   4   6          0.32          0.25         0.21 o                         
   4   4   6         91.01         94.57         2.69 o                         
   5   4   6          4.03          3.08         0.65 o                         
   6   4   6          0.09          0.23         0.61 o                         
  -7   5   6         22.36         22.98         1.67 o                         
  -6   5   6         15.82         13.99         0.91 o                         
  -5   5   6          6.77          6.42         0.56 o                         
  -4   5   6          1.03          1.26         0.32 o                         
  -3   5   6          3.30          4.09         0.35 o                         
  -2   5   6        153.83        153.84         1.81 o                         
  -1   5   6        562.88        544.78         4.55 o                         
   0   5   6        161.58        133.68         1.76 o                         
   1   5   6        112.48        103.12         1.34 o                         
   2   5   6          0.08          1.58         0.27 o                         
   3   5   6         29.53         28.00         0.77 o                         
   4   5   6          0.20          0.68         0.38 o                         
   5   5   6          2.51          1.69         0.53 o                         
   6   5   6          0.75          1.71         0.69 o                         
  -7   6   6          3.29          1.41         0.82 o                         
  -6   6   6         16.54         15.69         0.97 o                         
  -5   6   6          1.02          1.36         0.36 o                         
  -4   6   6         88.84         84.73         1.47 o                         
  -3   6   6        163.82        147.80         1.82 o                         
  -2   6   6          7.54          8.96         0.42 o                         
  -1   6   6        683.90        671.35         5.90 o                         
   0   6   6        284.39        282.01         3.18 o                         
   1   6   6         50.60         46.65         0.78 o                         
   2   6   6        243.44        224.30         2.59 o                         
   3   6   6         44.56         43.16         1.02 o                         
   4   6   6          0.85          1.08         0.43 o                         
   5   6   6         37.59         41.29         1.57 o                         
   6   6   6          1.56          1.99         0.66 o                         
  -7   7   6          8.82          9.65         1.31 o                         
  -6   7   6         12.60         10.76         1.30 o                         
  -5   7   6         85.25         80.15         1.65 o                         
  -4   7   6        162.09        161.61         2.22 o                         
  -3   7   6        155.33        165.15         2.07 o                         
  -2   7   6        120.35        120.11         1.91 o                         
  -1   7   6        130.29        125.89         1.61 o                         
   0   7   6         60.18         57.97         0.95 o                         
   1   7   6         32.32         26.83         0.58 o                         
   2   7   6         52.90         46.26         0.98 o                         
   3   7   6          9.46          9.94         0.63 o                         
   4   7   6          7.23          6.79         0.83 o                         
   5   7   6         98.22         96.12         2.69 o                         
   6   7   6          0.21          0.38         0.51 o                         
  -6   8   6         16.19         15.31         1.25 o                         
  -5   8   6          8.20         10.86         0.76 o                         
  -4   8   6        214.78        210.52         3.00 o                         
  -3   8   6        309.01        283.50         3.44 o                         
  -2   8   6         16.21         17.65         0.70 o                         
  -1   8   6        147.44        132.47         1.93 o                         
   0   8   6        124.38        113.90         1.68 o                         
   1   8   6          5.81          6.51         0.39 o                         
   2   8   6          8.15          8.87         0.56 o                         
   3   8   6          7.89          7.59         0.57 o                         
   4   8   6          3.29          3.69         0.64 o                         
   5   8   6          6.44          4.68         0.69 o                         
  -6   9   6          9.80         13.52         1.43 o                         
  -5   9   6          3.61          3.66         0.52 o                         
  -4   9   6         14.29         15.83         0.93 o                         
  -3   9   6         90.80         90.38         1.51 o                         
  -2   9   6          1.20          0.61         0.27 o                         
  -1   9   6          0.38          0.85         0.28 o                         
   0   9   6         81.05         74.40         1.36 o                         
   1   9   6        127.63        123.66         1.61 o                         
   2   9   6        105.09         96.92         1.68 o                         
   3   9   6         16.68         13.05         0.72 o                         
   4   9   6          5.43          6.01         0.77 o                         
   5   9   6         27.70         28.66         1.30 o                         
  -6  10   6          5.06          3.76         0.94 o                         
  -5  10   6         15.86         15.06         0.89 o                         
  -4  10   6         52.44         55.07         1.27 o                         
  -3  10   6          0.47          0.33         0.25 o                         
  -2  10   6          1.96          0.74         0.28 o                         
  -1  10   6          0.98          0.38         0.28 o                         
   0  10   6        483.70        480.31         5.40 o                         
   1  10   6          2.02          1.56         0.30 o                         
   2  10   6         72.75         72.34         1.47 o                         
   3  10   6        127.55        124.09         3.11 o                         
   4  10   6         53.22         56.11         1.95 o                         
   5  10   6          0.40          0.09         0.45 o                         
  -6  11   6          3.71          2.31         0.87 o                         
  -5  11   6         18.35         19.11         0.92 o                         
  -4  11   6         46.98         46.45         1.19 o                         
  -3  11   6         13.82         14.99         0.70 o                         
  -2  11   6          0.04         -0.22         0.22 o                         
  -1  11   6          1.64          1.65         0.33 o                         
   0  11   6        238.70        238.79         2.99 o                         
   1  11   6         69.13         69.10         1.28 o                         
   2  11   6         39.08         37.94         0.99 o                         
   3  11   6         16.09         16.72         0.85 o                         
   4  11   6         45.17         44.94         1.55 o                         
   5  11   6          7.28          8.52         1.01 o                         
  -6  12   6         76.47         79.11         3.16 o                         
  -5  12   6         69.13         67.45         1.69 o                         
  -4  12   6        198.83        190.99         2.88 o                         
  -3  12   6         33.65         34.29         1.09 o                         
  -2  12   6          3.57          4.40         0.44 o                         
  -1  12   6         98.50         98.80         1.67 o                         
   0  12   6         73.44         72.31         1.44 o                         
   1  12   6         96.80         91.15         1.61 o                         
   2  12   6         40.02         38.98         1.36 o                         
   3  12   6         14.78         15.91         0.84 o                         
   4  12   6         43.91         45.92         1.59 o                         
   5  12   6          0.81          0.96         0.54 o                         
  -6  13   6          1.62          0.18         0.74 o                         
  -5  13   6        125.16        129.50         2.84 o                         
  -4  13   6         59.87         63.28         1.42 o                         
  -3  13   6          1.94          2.07         0.41 o                         
  -2  13   6         10.88          9.59         0.67 o                         
  -1  13   6         11.66         13.79         0.78 o                         
   0  13   6          0.02         -0.13         0.24 o                         
   1  13   6          0.39          0.63         0.33 o                         
   2  13   6         15.22         14.81         0.70 o                         
   3  13   6         33.84         32.10         1.20 o                         
   4  13   6         73.21         73.49         2.05 o                         
   5  13   6          0.46          1.54         0.90 o                         
  -5  14   6         41.72         43.35         2.02 o                         
  -4  14   6          3.06          2.09         0.42 o                         
  -3  14   6         13.46         14.58         0.81 o                         
  -2  14   6          0.64          0.67         0.33 o                         
  -1  14   6         13.93         14.06         0.68 o                         
   0  14   6         13.69         14.33         0.79 o                         
   1  14   6        187.02        180.72         2.96 o                         
   2  14   6          3.24          2.99         0.55 o                         
   3  14   6         93.12         94.98         2.28 o                         
   4  14   6         37.12         37.13         1.49 o                         
  -5  15   6         12.76         12.34         1.00 o                         
  -4  15   6          7.49          8.07         0.64 o                         
  -3  15   6          0.36          0.17         0.30 o                         
  -2  15   6         17.06         16.74         0.78 o                         
  -1  15   6          1.22          1.64         0.36 o                         
   0  15   6          0.33          0.53         0.42 o                         
   1  15   6         97.68         93.21         2.07 o                         
   2  15   6         41.27         41.87         1.51 o                         
   3  15   6          0.06          0.18         0.36 o                         
   4  15   6          4.17          2.54         0.60 o                         
  -5  16   6         16.70         13.52         1.59 o                         
  -4  16   6         45.07         43.62         1.32 o                         
  -3  16   6          5.15          6.54         0.57 o                         
  -2  16   6          7.02          6.38         0.57 o                         
  -1  16   6          1.14          1.73         0.38 o                         
   0  16   6         56.82         58.38         1.51 o                         
   1  16   6         64.12         68.96         1.68 o                         
   2  16   6         10.99         11.59         0.84 o                         
   3  16   6        267.27        268.60         4.68 o                         
   4  16   6         14.18         15.21         1.59 o                         
  -5  17   6         71.70         70.06         2.15 o                         
  -4  17   6         61.58         65.59         1.73 o                         
  -3  17   6         19.35         17.40         0.81 o                         
  -2  17   6          1.99          1.63         0.40 o                         
  -1  17   6          3.80          2.56         0.49 o                         
   0  17   6         11.30         11.67         0.78 o                         
   1  17   6          2.14          1.11         0.42 o                         
   2  17   6          9.85          9.03         0.76 o                         
   3  17   6         34.53         37.37         1.65 o                         
   4  17   6          0.57          0.53         0.50 o                         
  -4  18   6         67.44         70.73         1.75 o                         
  -3  18   6          3.83          4.42         0.58 o                         
  -2  18   6          0.49          0.89         0.37 o                         
  -1  18   6          0.24         -0.09         0.36 o                         
   0  18   6          9.79          8.89         0.76 o                         
   1  18   6         16.43         15.90         0.93 o                         
   2  18   6         18.56         19.67         1.03 o                         
   3  18   6          0.80          0.57         0.54 o                         
  -4  19   6          4.84          3.82         0.72 o                         
  -3  19   6         41.13         42.73         1.33 o                         
  -2  19   6          0.57          0.19         0.37 o                         
  -1  19   6          7.70          7.06         0.70 o                         
   0  19   6          1.53          1.53         0.55 o                         
   1  19   6          3.54          3.60         0.60 o                         
   2  19   6        127.98        122.78         2.48 o                         
   3  19   6         15.81         16.66         1.30 o                         
  -3  20   6          8.84          7.61         0.73 o                         
  -2  20   6          0.54         -0.03         0.37 o                         
  -1  20   6         11.12         11.48         0.95 o                         
   0  20   6         26.37         27.68         1.62 o                         
   1  20   6          3.95          3.35         0.61 o                         
   2  20   6         23.06         24.71         1.54 o                         
  -3  21   6          6.27          6.99         0.89 o                         
  -2  21   6         10.06          9.22         0.84 o                         
  -1  21   6          0.05         -0.33         0.38 o                         
   0  21   6         10.24          9.06         0.82 o                         
   1  21   6         12.35         10.04         0.87 o                         
   2  21   6        146.55        147.67         2.73 o                         
  -2  22   6          0.31          0.02         0.53 o                         
  -1  22   6          0.89          0.52         0.52 o                         
   0  22   6          1.87          1.85         0.68 o                         
   1  22   6          0.01          0.27         0.45 o                         
  -6   1   7         14.21         16.12         1.02 o                         
  -5   1   7          0.01         -0.10         0.30 o                         
  -4   1   7         12.75         12.32         0.85 o                         
  -3   1   7          0.76          0.47         0.29 o                         
  -2   1   7          8.66          9.28         0.59 o                         
  -1   1   7         52.60         51.11         1.04 o                         
   0   1   7        122.21        117.02         1.67 o                         
   1   1   7        545.06        466.35         5.74 o                         
   2   1   7          0.28          0.05         0.23 o                         
   3   1   7          0.34          1.01         0.37 o                         
   4   1   7         86.90         95.05         3.00 o                         
   5   1   7          0.03          0.64         0.53 o                         
  -6   2   7          2.53          1.22         0.47 o                         
  -5   2   7          4.62          4.88         0.52 o                         
  -4   2   7         32.41         30.60         1.17 o                         
  -3   2   7         28.33         24.10         0.83 o                         
  -2   2   7         49.68         44.08         1.06 o                         
  -1   2   7          1.75          2.18         0.29 o                         
   0   2   7         58.15         49.16         0.92 o                         
   1   2   7          3.41          1.11         0.32 o                         
   2   2   7          0.23          0.01         0.25 o                         
   3   2   7          1.88          1.46         0.44 o                         
   4   2   7          0.33          1.27         0.57 o                         
   5   2   7         18.12         20.23         1.51 o                         
  -6   3   7         49.72         55.10         1.65 o                         
  -5   3   7         18.56         19.27         0.81 o                         
  -4   3   7          5.72          6.86         0.60 o                         
  -3   3   7         10.56          9.91         0.64 o                         
  -2   3   7        107.24        101.10         1.83 o                         
  -1   3   7        102.74         95.55         1.44 o                         
   0   3   7         36.30         26.51         0.65 o                         
   1   3   7         45.90         39.55         1.07 o                         
   2   3   7          4.08          4.33         0.39 o                         
   3   3   7          0.01          0.35         0.37 o                         
   4   3   7          4.91          5.73         0.73 o                         
   5   3   7         38.58         39.23         2.01 o                         
  -6   4   7         31.66         35.83         1.45 o                         
  -5   4   7         23.18         22.72         1.23 o                         
  -4   4   7          5.26          6.06         0.59 o                         
  -3   4   7          8.13          9.32         0.59 o                         
  -2   4   7         57.05         54.74         1.14 o                         
  -1   4   7         51.89         49.36         0.94 o                         
   0   4   7        278.63        236.47         2.49 o                         
   1   4   7          3.55          5.58         0.48 o                         
   2   4   7        122.31        103.62         1.71 o                         
   3   4   7         47.97         52.94         1.77 o                         
   4   4   7          0.56          0.40         0.58 o                         
   5   4   7         10.09         11.30         1.34 o                         
  -6   5   7         37.01         41.69         1.72 o                         
  -5   5   7         16.20         16.69         0.89 o                         
  -4   5   7          0.11          0.43         0.31 o                         
  -3   5   7         58.54         59.12         1.25 o                         
  -2   5   7         12.39         12.41         0.58 o                         
  -1   5   7          0.64          0.80         0.22 o                         
   0   5   7        268.54        245.89         3.00 o                         
   1   5   7         27.99         20.79         0.72 o                         
   2   5   7        191.87        177.62         2.67 o                         
   3   5   7         22.30         21.81         1.33 o                         
   4   5   7          0.03         -0.12         0.41 o                         
   5   5   7         17.50         19.45         1.59 o                         
  -6   6   7         40.03         39.20         1.89 o                         
  -5   6   7          2.25          1.11         0.43 o                         
  -4   6   7          0.70         -0.03         0.41 o                         
  -3   6   7         73.39         72.18         1.54 o                         
  -2   6   7          1.22          1.22         0.30 o                         
  -1   6   7          1.82          1.79         0.34 o                         
   0   6   7        100.38         94.26         1.64 o                         
   1   6   7         23.64         24.48         0.81 o                         
   2   6   7          5.83          3.79         0.49 o                         
   3   6   7          9.62         13.05         0.96 o                         
   4   6   7          6.46          7.13         0.89 o                         
   5   6   7         80.97         85.21         2.98 o                         
  -6   7   7          0.23          0.56         0.57 o                         
  -5   7   7          4.13          4.35         0.60 o                         
  -4   7   7         58.61         59.73         1.72 o                         
  -3   7   7         86.97         88.59         1.74 o                         
  -2   7   7         38.53         34.52         0.95 o                         
  -1   7   7          0.01          0.26         0.23 o                         
   0   7   7         67.90         62.44         1.29 o                         
   1   7   7         60.93         61.63         1.23 o                         
   2   7   7          0.15          0.34         0.27 o                         
   3   7   7          2.68          2.05         0.71 o                         
   4   7   7          5.95          5.17         0.76 o                         
   5   7   7         40.05         41.19         2.42 o                         
  -6   8   7        128.33        121.32         4.31 o                         
  -5   8   7         33.23         35.84         1.25 o                         
  -4   8   7         35.41         32.80         1.08 o                         
  -3   8   7         53.02         48.85         1.32 o                         
  -2   8   7         21.33         22.21         0.77 o                         
  -1   8   7        176.71        162.29         2.30 o                         
   0   8   7         36.76         30.67         0.91 o                         
   1   8   7          2.05          2.49         0.37 o                         
   2   8   7          0.35          0.38         0.28 o                         
   3   8   7         15.99         15.39         0.99 o                         
   4   8   7         43.12         44.69         1.66 o                         
   5   8   7          0.35          0.02         0.63 o                         
  -6   9   7        130.84        145.64         5.22 o                         
  -5   9   7         75.11         79.69         1.88 o                         
  -4   9   7          3.14          3.58         0.50 o                         
  -3   9   7        108.25        108.74         2.40 o                         
  -2   9   7         19.96         19.91         0.85 o                         
  -1   9   7        386.12        362.00         4.19 o                         
   0   9   7          0.00          0.19         0.26 o                         
   1   9   7         35.58         37.66         1.33 o                         
   2   9   7         33.25         31.73         1.02 o                         
   3   9   7         64.40         61.33         1.73 o                         
   4   9   7          0.11         -0.10         0.42 o                         
   5   9   7          1.21          1.60         1.04 o                         
  -6  10   7         19.45         22.91         1.74 o                         
  -5  10   7         46.10         53.26         1.46 o                         
  -4  10   7          0.62          0.43         0.33 o                         
  -3  10   7          7.20          6.90         0.78 o                         
  -2  10   7         29.98         28.56         0.92 o                         
  -1  10   7         99.35         93.20         1.65 o                         
   0  10   7          2.34          3.67         0.42 o                         
   1  10   7         25.77         27.92         1.07 o                         
   2  10   7          1.46          1.73         0.44 o                         
   3  10   7         29.28         25.89         1.23 o                         
   4  10   7         14.23         15.73         1.17 o                         
  -5  11   7         47.39         48.15         1.40 o                         
  -4  11   7         28.11         26.66         1.10 o                         
  -3  11   7          0.04          0.50         0.35 o                         
  -2  11   7          2.91          2.43         0.41 o                         
  -1  11   7         12.75         13.07         0.72 o                         
   0  11   7         99.17         97.15         1.94 o                         
   1  11   7          4.50          4.01         0.51 o                         
   2  11   7         89.16         90.43         1.88 o                         
   3  11   7          3.31          3.55         0.82 o                         
   4  11   7         28.88         32.38         1.50 o                         
  -5  12   7        167.64        173.20         4.16 o                         
  -4  12   7        193.87        196.01         3.25 o                         
  -3  12   7          6.55          7.23         0.64 o                         
  -2  12   7         81.04         80.55         1.76 o                         
  -1  12   7         54.76         52.34         1.23 o                         
   0  12   7          1.05          1.34         0.44 o                         
   1  12   7          1.36          0.37         0.40 o                         
   2  12   7          1.35          1.17         0.43 o                         
   3  12   7          8.84         10.25         1.02 o                         
   4  12   7          6.36          6.28         1.03 o                         
  -5  13   7         79.88         93.58         3.44 o                         
  -4  13   7          3.57          3.86         0.61 o                         
  -3  13   7          6.01          6.28         0.62 o                         
  -2  13   7         71.22         61.81         1.74 o                         
  -1  13   7          0.13          0.45         0.32 o                         
   0  13   7         34.20         30.92         1.12 o                         
   1  13   7          2.39          1.72         0.51 o                         
   2  13   7          9.89          9.76         0.75 o                         
   3  13   7          7.59          8.38         0.97 o                         
   4  13   7          7.30          5.97         1.12 o                         
  -5  14   7        101.27        115.92         2.62 o                         
  -4  14   7        196.56        203.69         3.42 o                         
  -3  14   7          0.02          0.20         0.34 o                         
  -2  14   7        205.23        199.80         2.77 o                         
  -1  14   7         32.74         29.52         0.99 o                         
   0  14   7          5.33          6.56         0.71 o                         
   1  14   7          4.86          4.90         0.62 o                         
   2  14   7          0.02          0.16         0.36 o                         
   3  14   7          4.46          3.83         0.72 o                         
   4  14   7         14.39         13.08         1.62 o                         
  -5  15   7         58.64         63.35         5.52 o                         
  -4  15   7         21.69         25.52         1.20 o                         
  -3  15   7          1.20          0.98         0.36 o                         
  -2  15   7          2.57          2.66         0.45 o                         
  -1  15   7          2.51          2.73         0.49 o                         
   0  15   7          1.96          1.32         0.43 o                         
   1  15   7        147.72        144.47         2.62 o                         
   2  15   7         11.04         10.86         0.85 o                         
   3  15   7          1.04          0.83         0.56 o                         
  -4  16   7         16.27         17.79         1.17 o                         
  -3  16   7          0.05         -0.14         0.36 o                         
  -2  16   7         57.70         62.57         1.41 o                         
  -1  16   7          0.03         -0.18         0.34 o                         
   0  16   7          0.55          0.20         0.37 o                         
   1  16   7          0.00          0.42         0.38 o                         
   2  16   7          0.12          0.03         0.39 o                         
   3  16   7         25.17         27.01         1.71 o                         
  -4  17   7         73.95         79.80         2.62 o                         
  -3  17   7        113.40        110.90         2.11 o                         
  -2  17   7          1.09          0.61         0.41 o                         
  -1  17   7          1.67          1.86         0.46 o                         
   0  17   7         16.07         16.09         0.96 o                         
   1  17   7          0.00          0.00         0.40 o                         
   2  17   7          0.06         -0.04         0.42 o                         
   3  17   7          2.39          1.96         0.67 o                         
  -3  18   7          2.34          1.15         0.56 o                         
  -2  18   7         24.64         22.88         1.03 o                         
  -1  18   7         68.81         78.21         1.94 o                         
   0  18   7         17.18         16.62         1.08 o                         
   1  18   7          2.70          1.55         0.49 o                         
   2  18   7          1.18          0.54         0.60 o                         
  -3  19   7        113.46        120.84         2.64 o                         
  -2  19   7          0.02          0.17         0.44 o                         
  -1  19   7          0.00         -0.18         0.38 o                         
   0  19   7         12.39         12.14         0.93 o                         
   1  19   7          1.04          0.36         0.57 o                         
   2  19   7          5.48          3.29         0.67 o                         
  -2  20   7          9.70          9.45         0.94 o                         
  -1  20   7          0.56          0.27         0.51 o                         
   0  20   7         13.38         11.53         1.39 o                         
   1  20   7          0.05          0.06         0.46 o                         
  -1  21   7         19.82         16.05         1.13 o                         
   0  21   7         21.90         27.08         3.66 o                         
  -6   0   8          0.00          0.54         0.64 o                         
  -5   0   8         20.20         24.05         1.29 o                         
  -4   0   8        155.71        158.09         3.62 o                         
  -3   0   8         23.02         21.05         1.19 o                         
  -2   0   8         19.71         21.74         1.16 o                         
  -1   0   8         47.35         43.85         1.80 o                         
   0   0   8         43.31         46.81         1.59 o                         
   1   0   8         24.19         25.86         1.28 o                         
   2   0   8         35.78         34.55         1.46 o                         
   3   0   8         13.35         10.05         1.23 o                         
   4   0   8        177.22        185.65        10.31 o                         
  -6   1   8          1.59          1.19         0.55 o                         
  -5   1   8         60.88         60.93         1.50 o                         
  -4   1   8         12.86         15.62         0.89 o                         
  -3   1   8         12.76         11.78         0.76 o                         
  -2   1   8          7.42         10.58         0.70 o                         
  -1   1   8         22.30         25.23         0.88 o                         
   0   1   8          0.05         -0.12         0.27 o                         
   1   1   8         23.63         22.47         1.00 o                         
   2   1   8         37.08         37.80         0.86 o                         
   3   1   8          1.18          0.81         0.62 o                         
   4   1   8          5.22          5.03         0.90 o                         
  -6   2   8          8.12          8.61         1.20 o                         
  -5   2   8         62.94         62.99         1.57 o                         
  -4   2   8         87.95         89.94         1.78 o                         
  -3   2   8         48.26         48.72         1.30 o                         
  -2   2   8         31.72         32.07         1.04 o                         
  -1   2   8         10.30         10.85         0.64 o                         
   0   2   8          6.01          6.22         0.54 o                         
   1   2   8          5.06          5.80         0.64 o                         
   2   2   8         36.28         40.82         0.98 o                         
   3   2   8          9.72         12.59         1.23 o                         
   4   2   8          7.88          9.32         1.13 o                         
  -6   3   8         41.32         46.24         2.18 o                         
  -5   3   8         17.69         17.31         0.98 o                         
  -4   3   8        118.28        123.73         2.34 o                         
  -3   3   8         30.99         33.79         1.08 o                         
  -2   3   8         72.18         74.37         1.94 o                         
  -1   3   8          0.26          0.50         0.31 o                         
   0   3   8          0.14          0.08         0.33 o                         
   1   3   8         23.42         21.57         0.96 o                         
   2   3   8          1.18          0.63         0.33 o                         
   3   3   8         84.80         92.55         3.05 o                         
   4   3   8          8.08          9.05         1.15 o                         
  -6   4   8         80.06         83.32         2.61 o                         
  -5   4   8         39.46         39.21         1.34 o                         
  -4   4   8         20.60         25.77         1.06 o                         
  -3   4   8         14.66         16.12         0.87 o                         
  -2   4   8         54.18         49.24         1.40 o                         
  -1   4   8          0.50          0.33         0.31 o                         
   0   4   8          0.38          0.87         0.33 o                         
   1   4   8          0.06          0.43         0.31 o                         
   2   4   8         21.35         20.09         1.02 o                         
   3   4   8         85.65         89.13         2.51 o                         
   4   4   8          0.82          1.13         0.95 o                         
  -6   5   8         97.48        106.05         7.22 o                         
  -5   5   8          8.93          8.34         0.81 o                         
  -4   5   8          0.16          0.25         0.38 o                         
  -3   5   8         26.22         25.99         1.08 o                         
  -2   5   8          0.36          0.37         0.33 o                         
  -1   5   8         20.56         20.85         0.93 o                         
   0   5   8          0.80          0.83         0.30 o                         
   1   5   8         16.88         14.84         0.81 o                         
   2   5   8          9.51         13.55         0.94 o                         
   3   5   8          2.28          3.80         0.73 o                         
   4   5   8         23.65         27.45         1.89 o                         
  -5   6   8          7.98          9.75         0.88 o                         
  -4   6   8          8.70          9.04         0.76 o                         
  -3   6   8         56.59         56.80         1.51 o                         
  -2   6   8          1.97          1.36         0.41 o                         
  -1   6   8         24.00         22.91         1.43 o                         
   0   6   8         58.28         57.58         1.31 o                         
   1   6   8         53.73         57.53         1.60 o                         
   2   6   8          8.22          7.07         0.84 o                         
   3   6   8          7.97         10.91         1.12 o                         
   4   6   8         24.74         23.20         1.83 o                         
  -5   7   8         23.73         27.48         1.24 o                         
  -4   7   8         38.63         42.01         1.36 o                         
  -3   7   8        188.02        197.24         3.20 o                         
  -2   7   8          0.25         -0.24         0.32 o                         
  -1   7   8         26.48         24.13         1.02 o                         
   0   7   8          6.14          8.59         0.70 o                         
   1   7   8          4.74          6.41         0.67 o                         
   2   7   8         29.13         28.99         1.18 o                         
   3   7   8         11.56         14.61         1.42 o                         
   4   7   8          4.66          3.40         0.87 o                         
  -5   8   8         58.55         61.22         1.83 o                         
  -4   8   8          9.99         11.47         0.97 o                         
  -3   8   8         21.53         26.64         1.03 o                         
  -2   8   8         12.89         14.91         0.88 o                         
  -1   8   8          1.83          1.05         0.41 o                         
   0   8   8          4.81          3.60         0.42 o                         
   1   8   8         11.62         11.08         0.89 o                         
   2   8   8         15.13         17.76         0.96 o                         
   3   8   8          0.38          0.67         0.60 o                         
   4   8   8          0.00          0.63         1.20 o                         
  -5   9   8         58.73         60.24         2.28 o                         
  -4   9   8         20.79         20.95         0.97 o                         
  -3   9   8         47.49         50.51         1.47 o                         
  -2   9   8         13.99         15.17         0.91 o                         
  -1   9   8          0.02          0.14         0.33 o                         
   0   9   8          3.45          2.35         0.38 o                         
   1   9   8          5.87          5.22         0.66 o                         
   2   9   8        103.13        109.76         2.27 o                         
   3   9   8         56.13         59.44         2.44 o                         
   4   9   8         35.61         40.40         2.49 o                         
  -5  10   8          3.09          3.30         0.61 o                         
  -4  10   8          0.14          0.82         0.44 o                         
  -3  10   8          0.11         -0.26         0.35 o                         
  -2  10   8          3.74          2.67         0.52 o                         
  -1  10   8         23.65         22.22         0.89 o                         
   0  10   8          6.58          5.86         0.61 o                         
   1  10   8          0.77          0.81         0.40 o                         
   2  10   8          0.58          0.64         0.39 o                         
   3  10   8          2.45          2.76         0.77 o                         
  -5  11   8          3.30          3.89         1.13 o                         
  -4  11   8          6.25          5.74         0.72 o                         
  -3  11   8         15.93         14.90         0.93 o                         
  -2  11   8         91.77         91.46         2.01 o                         
  -1  11   8         24.35         24.77         0.88 o                         
   0  11   8         46.18         48.08         1.40 o                         
   1  11   8         33.06         34.21         1.76 o                         
   2  11   8          9.55         11.80         0.90 o                         
   3  11   8         11.12         14.12         1.28 o                         
  -4  12   8         33.34         33.93         1.37 o                         
  -3  12   8         18.60         20.96         1.03 o                         
  -2  12   8         68.68         78.16         1.86 o                         
  -1  12   8          2.89          3.04         0.65 o                         
   0  12   8          3.45          3.54         0.54 o                         
   1  12   8          2.56          2.82         0.54 o                         
   2  12   8          0.74          0.92         0.44 o                         
   3  12   8          0.29         -0.08         0.67 o                         
  -4  13   8         13.13         13.42         1.09 o                         
  -3  13   8         26.77         29.95         1.31 o                         
  -2  13   8         86.10         88.67         1.92 o                         
  -1  13   8         48.48         47.46         1.36 o                         
   0  13   8         15.58         13.83         0.97 o                         
   1  13   8         54.04         58.78         1.69 o                         
   2  13   8         15.65         17.64         1.09 o                         
   3  13   8         12.10         11.79         1.19 o                         
  -4  14   8         30.19         30.45         1.53 o                         
  -3  14   8         11.82         13.63         1.07 o                         
  -2  14   8         16.73         15.71         1.01 o                         
  -1  14   8          1.51          1.72         0.45 o                         
   0  14   8          0.56          0.63         0.40 o                         
   1  14   8         20.65         23.20         1.13 o                         
   2  14   8         21.52         20.82         1.23 o                         
  -3  15   8          1.08          0.20         0.50 o                         
  -2  15   8          5.14          6.54         0.78 o                         
  -1  15   8         25.59         27.44         1.10 o                         
   0  15   8          0.73          1.12         0.48 o                         
   1  15   8          4.70          3.33         0.65 o                         
   2  15   8          5.68          5.66         0.96 o                         
  -3  16   8          4.29          1.92         0.53 o                         
  -2  16   8         13.78         12.78         1.06 o                         
  -1  16   8         61.19         64.19         1.66 o                         
   0  16   8         17.58         18.57         1.03 o                         
   1  16   8          9.66          8.94         1.19 o                         
   2  16   8         18.01         20.20         1.41 o                         
  -2  17   8         71.48         76.35         2.50 o                         
  -1  17   8         21.65         22.48         2.03 o                         
   0  17   8         24.49         23.24         1.33 o                         
   1  17   8          0.02         -0.55         0.55 o                         
  -2  18   8          1.14          2.79         0.73 o                         
  -1  18   8          8.69         11.04         0.87 o                         
   0  18   8          2.10          1.22         0.54 o                         
  -5   1   9         20.13         24.76         1.28 o                         
  -4   1   9          1.02          0.41         0.43 o                         
  -3   1   9          0.21          0.30         0.39 o                         
  -2   1   9         41.79         41.47         1.41 o                         
  -1   1   9          1.43          2.67         0.51 o                         
   0   1   9          3.34          2.32         0.70 o                         
   1   1   9        127.65        127.72         4.06 o                         
   2   1   9          4.99          4.40         0.68 o                         
   3   1   9          3.99          4.71         2.30 o                         
  -5   2   9         51.67         51.27         1.63 o                         
  -4   2   9         90.19         93.23         2.21 o                         
  -3   2   9          1.63          0.78         0.40 o                         
  -2   2   9         18.89         21.73         1.39 o                         
  -1   2   9         78.87         87.96         2.35 o                         
   0   2   9         21.01         25.04         1.53 o                         
   1   2   9         72.96         77.46         2.31 o                         
   2   2   9         81.38         82.10         2.05 o                         
   3   2   9         28.31         28.78         2.35 o                         
  -5   3   9         30.85         32.18         1.56 o                         
  -4   3   9         21.49         24.29         1.50 o                         
  -3   3   9         12.50         13.92         1.31 o                         
  -2   3   9         28.80         32.61         1.28 o                         
  -1   3   9         13.20         15.03         1.22 o                         
   0   3   9         81.94         83.92         2.23 o                         
   1   3   9         24.05         25.86         1.80 o                         
   2   3   9          0.90          1.81         0.51 o                         
   3   3   9          4.81          5.38         1.11 o                         
  -5   4   9          3.73          3.30         0.70 o                         
  -4   4   9          4.92          4.96         0.71 o                         
  -3   4   9          2.17          1.91         0.50 o                         
  -2   4   9          1.69          2.01         0.47 o                         
  -1   4   9         45.16         48.10         1.52 o                         
   0   4   9         87.88         85.95         2.14 o                         
   1   4   9          0.56          0.50         0.57 o                         
   2   4   9         18.41         18.12         1.54 o                         
   3   4   9          1.00          1.24         0.62 o                         
  -5   5   9         11.09         11.63         1.01 o                         
  -4   5   9          0.06         -0.37         0.37 o                         
  -3   5   9          0.17          0.78         0.42 o                         
  -2   5   9          5.64          5.13         0.61 o                         
  -1   5   9         40.74         40.22         1.36 o                         
   0   5   9         18.94         16.83         0.96 o                         
   1   5   9          0.45          0.72         0.49 o                         
   2   5   9         41.01         40.58         1.75 o                         
   3   5   9          2.08          0.70         0.64 o                         
  -4   6   9          0.40          0.32         0.41 o                         
  -3   6   9         87.09         82.81         1.99 o                         
  -2   6   9          3.40          2.72         0.54 o                         
  -1   6   9         17.39         19.21         0.99 o                         
   0   6   9         13.46         16.32         0.96 o                         
   1   6   9          3.60          2.99         0.66 o                         
   2   6   9        134.91        144.81         3.29 o                         
   3   6   9         66.67         68.00         2.61 o                         
  -4   7   9          0.02          0.20         0.41 o                         
  -3   7   9          1.95          1.80         0.55 o                         
  -2   7   9          4.63          3.55         0.63 o                         
  -1   7   9          0.04         -0.04         0.41 o                         
   0   7   9         95.01        105.83         2.35 o                         
   1   7   9         15.79         16.62         1.15 o                         
   2   7   9          6.07          7.52         1.05 o                         
   3   7   9         24.95         26.88         2.03 o                         
  -4   8   9          0.10          0.81         0.56 o                         
  -3   8   9         17.58         19.53         1.09 o                         
  -2   8   9         41.80         42.43         1.62 o                         
  -1   8   9         80.01         77.47         1.94 o                         
   0   8   9         44.29         47.32         1.53 o                         
   1   8   9          0.34         -0.22         0.43 o                         
   2   8   9          0.37          0.07         0.46 o                         
   3   8   9          0.34          1.70         0.87 o                         
  -4   9   9          0.91          0.62         0.59 o                         
  -3   9   9          0.98          0.23         0.44 o                         
  -2   9   9          1.83          1.64         0.53 o                         
  -1   9   9         98.27        102.09         2.16 o                         
   0   9   9         21.14         22.67         1.29 o                         
   1   9   9          4.91          5.34         0.73 o                         
   2   9   9          2.24          3.35         0.77 o                         
  -4  10   9          1.92          2.02         0.56 o                         
  -3  10   9          4.77          4.26         0.73 o                         
  -2  10   9         72.87         71.24         1.83 o                         
  -1  10   9          5.77          5.56         0.70 o                         
   0  10   9          1.70          1.84         0.53 o                         
   1  10   9          0.49          1.04         0.50 o                         
   2  10   9          1.06          1.43         0.69 o                         
  -3  11   9          3.66          3.36         0.85 o                         
  -2  11   9          2.08          0.95         0.46 o                         
  -1  11   9          0.20          0.42         0.46 o                         
   0  11   9          0.00         -0.26         0.43 o                         
   1  11   9         49.08         56.28         2.53 o                         
   2  11   9          6.44          7.84         1.09 o                         
  -3  12   9          8.18          8.09         0.81 o                         
  -2  12   9          8.68          8.25         0.77 o                         
  -1  12   9          9.42          7.91         0.87 o                         
   0  12   9          7.64          7.80         0.85 o                         
   1  12   9         74.18         76.61         2.38 o                         
   2  12   9          0.34          0.77         0.80 o                         
  -3  13   9          3.60          3.22         0.67 o                         
  -2  13   9         41.40         44.95         2.08 o                         
  -1  13   9          5.91          5.61         0.86 o                         
   0  13   9          1.68          0.21         0.60 o                         
   1  13   9          6.56          5.07         0.78 o                         
  -2  14   9          3.27          3.05         0.63 o                         
  -1  14   9         16.55         15.63         1.29 o                         
   0  14   9         44.13         43.77         1.73 o                         
   1  14   9          4.46          3.65         1.01 o                         
  -1  15   9          1.53          0.57         0.52 o                         
   0  15   9          1.18          1.33         0.66 o                         
  -3   0  10          0.14          0.94         2.75 o                         
  -2   0  10         33.90         30.58         2.11 o                         
  -1   0  10          3.06          4.85         1.16 o                         
   0   0  10         93.42        100.30         4.63 o                         
   1   0  10        258.00        257.26        19.70 o                         
  -3   1  10          0.13          1.01         1.24 o                         
  -2   1  10         20.18         20.73         1.31 o                         
  -1   1  10         12.77         13.45         1.22 o                         
   0   1  10         15.45         14.88         1.47 o                         
   1   1  10         32.23         34.78         2.04 o                         
  -3   2  10          1.84          0.81         0.78 o                         
  -2   2  10          2.75          3.77         0.70 o                         
  -1   2  10          1.48          3.23         0.70 o                         
   0   2  10         33.68         36.76         1.87 o                         
   1   2  10          3.92          5.18         1.03 o                         
  -3   3  10          8.01          7.13         1.01 o                         
  -2   3  10         15.16         14.92         1.04 o                         
  -1   3  10         41.32         39.97         1.53 o                         
   0   3  10         29.92         34.01         1.83 o                         
   1   3  10        444.26        484.48        10.10 o                         
   2   3  10         17.96         24.39         3.24 o                         
  -3   4  10         10.60         11.13         1.06 o                         
  -2   4  10          1.92          2.34         0.62 o                         
  -1   4  10          2.73          3.22         0.71 o                         
   0   4  10         55.60         57.53         5.23 o                         
   1   4  10         28.65         33.09         2.30 o                         
  -3   5  10         31.70         31.07         1.43 o                         
  -2   5  10          0.59          0.52         0.47 o                         
  -1   5  10         26.29         25.73         1.19 o                         
   0   5  10         54.32         57.12         2.17 o                         
   1   5  10         35.86         37.83         1.91 o                         
  -3   6  10         14.52         19.70         1.40 o                         
  -2   6  10          3.38          2.44         0.67 o                         
  -1   6  10         30.46         31.88         1.49 o                         
   0   6  10         30.70         34.83         1.47 o                         
   1   6  10          0.28          1.11         0.72 o                         
  -3   7  10          3.13          2.46         0.66 o                         
  -2   7  10         30.82         30.70         1.34 o                         
  -1   7  10          2.08          2.76         0.66 o                         
   0   7  10         74.39         76.69         2.42 o                         
   1   7  10         12.12         13.66         1.34 o                         
  -2   8  10          7.80          8.92         0.97 o                         
  -1   8  10         34.43         35.76         1.91 o                         
   0   8  10        188.22        195.01         4.48 o                         
   1   8  10         12.11         14.28         1.40 o                         
  -2   9  10          5.73          5.52         0.82 o                         
  -1   9  10         43.28         46.37         2.02 o                         
   0   9  10         42.05         45.77         1.92 o                         
  -1  10  10          0.31         -0.06         0.48 o                         
                                                                                
